# Supplementary material for: Oral Islatravir in Macaques Decreases Lymphocytes and Monocytes and Is Associated with Immune Alterations
Source: Pharmaceutics. 2026 Mar 20;18(3):381. doi: 10.3390/pharmaceutics18030381 (PMC13030831; doi:10.3390/pharmaceutics18030381)
Supplement: Supplementary file 1 [file pharmaceutics-18-00381-s001.zip]

Archive with 7 entries (7 files):
- Supp. Figures and Tables.pdf
- Supplementary File S1. Differentially expressed genes (Week 12 vs pretreatment).csv
- Supplementary File S2. Differentially expressed genes (Week 18 vs pretreatment).csv
- Supplementary File S3. Differentially expressed genes (Week 18 vs week 12).csv
- Supplementary File S4. HALLMARK_PBMC_GSEA.xlsx
- Supplementary File S5. KEGG_PBMC_GSEA.xlsx
- Supplementary File S6. REACTOME_PBMC_GSEA.xlsx
