# Supplementary material for: Oral Islatravir in Macaques Decreases Lymphocytes and Monocytes and Is Associated with Immune Alterations
Source: Pharmaceutics. 2026 Mar 20;18(3):381. doi: 10.3390/pharmaceutics18030381 (PMC13030831; doi:10.3390/pharmaceutics18030381)
Supplement: Supplementary file 1 [file pharmaceutics-18-00381-s001.zip › Supplementary File S1. Differentially expressed genes (Week 12 vs pretreatment).csv]

Gene	Base mean expression	Log2 fold change	Fold change std. error	Adj. p-value
IGKV1OR2.108	85	-1.43	0.23	0.000012
MS4A1	398	-1.07	0.19	0.0002
NFKBIZ	992	-0.67	0.13	0.00087
FCRL5	64	-1.31	0.26	0.0011
CD19	236	-1.03	0.2	0.0011
PHTF2	332	-0.68	0.14	0.0027
FCRLA	180	-0.99	0.2	0.0027
BLK	178	-0.86	0.18	0.0028
BANK1	196	-0.8	0.18	0.0091
MEF2C	479	-0.55	0.12	0.0093
CD79A	1198	-0.71	0.16	0.01
ENSMNEG00000021731	82	-1.07	0.25	0.018
CD22	72	-1.06	0.25	0.021
ENSMNEG00000005794	46	-1.31	0.31	0.029
ENSMNEG00000037499	22	-1.57	0.38	0.029
ASPH	329	-0.55	0.13	0.029
CD79B	784	-0.67	0.16	0.029
TNFRSF13B	70	-1.18	0.29	0.029
VAV2	69	-0.97	0.24	0.029
TCF4	251	-0.59	0.14	0.032
SP140	76	-0.78	0.2	0.044
TMCC3	99	-0.74	0.19	0.044
HVCN1	343	-0.65	0.17	0.044
ENSMNEG00000017115	2342	-0.63	0.16	0.044
ENSMNEG00000026030	1761	-0.62	0.16	0.05
CYB561A3	1357	-0.43	0.11	0.05
FCRL1	70	-1.01	0.26	0.05
