# Supplementary material for: Oral Islatravir in Macaques Decreases Lymphocytes and Monocytes and Is Associated with Immune Alterations
Source: Pharmaceutics. 2026 Mar 20;18(3):381. doi: 10.3390/pharmaceutics18030381 (PMC13030831; doi:10.3390/pharmaceutics18030381)
Supplement: Supplementary file 1 [file pharmaceutics-18-00381-s001.zip › Supplementary File S2. Differentially expressed genes (Week 18 vs pretreatment).csv]

Gene	Base mean expression	Log2 fold change	Fold change std. error	Adj. p-value
IGKV1OR2.108	85	-1.5	0.24	0.0000026
MS4A1	398	-1.15	0.19	0.000026
ENSMNEG00000026030	1761	-0.87	0.16	0.00018
BLK	178	-0.98	0.18	0.00019
CD19	236	-1.1	0.21	0.00022
ENSMNEG00000017115	2342	-0.82	0.16	0.00078
VAV2	69	-1.2	0.24	0.0013
FCRLA	180	-1.01	0.21	0.0013
ENSMNEG00000022631	102	-1.35	0.28	0.0013
ENSMNEG00000004094	83	-1.5	0.31	0.0013
NFKBIZ	992	-0.63	0.13	0.0013
TNFRSF13B	70	-1.42	0.29	0.0013
CHIT1	56	1.34	0.29	0.0033
ENSMNEG00000018536	1133	-0.75	0.16	0.0034
ENSMNEG00000038177	20	-2.27	0.49	0.0034
ENSMNEG00000011280	131	-1.31	0.29	0.0038
ENSMNEG00000021373	1339	-0.92	0.21	0.0053
ENSMNEG00000041083	39	-1.79	0.4	0.0056
CD22	72	-1.12	0.25	0.0058
CD300H	1417	-0.53	0.12	0.0059
TCN2	325	0.7	0.16	0.0059
GUCY1B1	604	-0.55	0.12	0.0059
PHTF2	332	-0.61	0.14	0.007
CD79B	784	-0.72	0.16	0.007
XKRX	34	-1.46	0.34	0.0079
FCRL1	70	-1.13	0.26	0.0083
CD79A	1198	-0.68	0.16	0.0092
MEF2C	479	-0.53	0.12	0.0097
BANK1	196	-0.75	0.18	0.0097
ENSMNEG00000016072	1734	-0.88	0.21	0.0098
TCF4	251	-0.62	0.15	0.01
TLE1	181	-0.72	0.17	0.011
SH3BP5	1008	-0.5	0.12	0.011
ENSMNEG00000033931	181	-1.11	0.27	0.013
FCRL2	10	-2.37	0.57	0.014
ZBTB32	117	-1.13	0.27	0.014
SP140	76	-0.81	0.2	0.015
ENSMNEG00000037644	40	-1.58	0.39	0.016
TMCC3	99	-0.76	0.19	0.017
CYB561A3	1357	-0.44	0.11	0.024
ENSMNEG00000028967	92	-1.29	0.33	0.033
SSPN	20	-1.72	0.44	0.033
DUSP5	217	-0.76	0.2	0.034
