# Supplementary material for: Oral Islatravir in Macaques Decreases Lymphocytes and Monocytes and Is Associated with Immune Alterations
Source: Pharmaceutics. 2026 Mar 20;18(3):381. doi: 10.3390/pharmaceutics18030381 (PMC13030831; doi:10.3390/pharmaceutics18030381)
Supplement: Supplementary file 1 [file pharmaceutics-18-00381-s001.zip › Supplementary File S3. Differentially expressed genes (Week 18 vs week 12).csv]

Gene	Base mean expression	Log2 fold change	Fold change std. error	Adj. p-value
SYTL3	489	-0.67	0.13	0.0013
