# Supplementary material for: Oral Islatravir in Macaques Decreases Lymphocytes and Monocytes and Is Associated with Immune Alterations
Source: Pharmaceutics. 2026 Mar 20;18(3):381. doi: 10.3390/pharmaceutics18030381 (PMC13030831; doi:10.3390/pharmaceutics18030381)
Supplement: Supplementary file 1 [file pharmaceutics-18-00381-s001.zip › Supplementary File S4. HALLMARK_PBMC_GSEA.xlsx]

## Sheet: W12_v_pre
pathway	pval	padj	log2err	ES	NES	size	leadingEdge	source	pathway_short
HALLMARK_INTERFERON_GAMMA_RESPONSE	4.12062e-09	2.06031e-07	0.761461	-0.507054	-2.05208	166	BANK1, SSPN, SOCS3, FGL2, PELI1, CD40, IRF8, SECTM1, STAT2, FAS, PNPT1, XAF1, CSF2RB, IL15, TRIM25, IDO1, MYD88, IFI44, PTPN6, CXCL10, CIITA, CASP1, HIF1A, SAMHD1, TAPBP, PDE4B, DHX58, IFIH1, IL6, IFI44L, LAP3, JAK2, CDKN1A, ST8SIA4, RIPK1, APOL6, ICAM1, CD274, LGALS3BP, AUTS2, TDRD7, DDX58, OASL, TRIM14, STAT1, IRF4, MX2, BPGM, C1R, EIF2AK2, MX1, IFIT3, HERC6, PNP, RSAD2, IRF9, OAS2, IRF7, SPPL2…	HALLMARK	INTERFERON_GAMMA_RESPONSE
HALLMARK_TNFA_SIGNALING_VIA_NFKB	1.52556e-05	0.000381389	0.593325	-0.430411	-1.77394	186	DUSP5, SOCS3, PLK2, TLR2, REL, F2RL1, KLF4, ATF3, KLF10, EGR3, MCL1, ZC3H12A, KYNU, TRIB1, BCL2A1, JAG1, BTG2, NFIL3, NR4A1, TNF, CXCL10, LDLR, ACKR3, MARCKS, PDE4B, GPR183, G0S2, IFIH1, FOS, HBEGF, JUNB, IL6, SMAD3, TANK, ZFP36, MAP3K8, CDKN1A, TIPARP, ICAM1, DDX58, CEBPB, BCL3, ZBTB10, B4GALT5, BIRC2, MAFF, GEM, TNFRSF9, EIF1, NR4A3, CD83, DRAM1, CCRL2, IFNGR2, CSF1, CXCL2, NR4A2, DENND5A, NINJ…	HALLMARK	TNFA_SIGNALING_VIA_NFKB
HALLMARK_PROTEIN_SECRETION	5.89008e-05	0.000981679	0.557332	-0.495748	-1.84709	90	SSPN, SNX2, STX7, DST, SEC24D, ADAM10, SGMS1, TMED2, MAPK1, STAM, STX12, RAB2A, GBF1, CTSC, VPS45, VAMP7, ATP6V1H, PPT1, TMX1, LAMP2, IGF2R, KIF1B, RPS6KA3, AP3B1, SEC31A, CLCN3, TMED10, CLTC, AP2B1, SEC22B, ARFGEF1, COPB2, ARFGAP3, BNIP3, COG2, ATP6V1B1, ANP32E, VAMP3, SNAP23, RAB22A, STX16, M6PR, NAPG, ARCN1	HALLMARK	PROTEIN_SECRETION
HALLMARK_INFLAMMATORY_RESPONSE	0.00020563	0.00236627	0.518848	-0.407035	-1.67319	179	LYN, TLR2, CYBB, CD40, RNF144B, ABI1, ATP2A2, ADM, LAMP3, SLC31A1, PTGER2, TLR1, BTG2, AQP9, IL15, IL18RAP, C5AR1, CXCL10, HIF1A, LDLR, NOD2, EREG, TAPBP, IL1R1, MET, EBI3, PDE4B, GPR183, CCL22, SLC11A2, HBEGF, RGS1, IL6, CSF3R, ICAM4, PTAFR, PSEN1, CDKN1A, ICAM1, CLEC5A, AXL, OSM, MEFV, KIF1B, SELL, EIF2AK2, TNFRSF9, CXCL8, FZD5, IRF7, CCRL2, IFNGR2, CSF1, ACVR2A, RASGRP1, IL10, NFKB1, IL15RA, P…	HALLMARK	INFLAMMATORY_RESPONSE
HALLMARK_INTERFERON_ALPHA_RESPONSE	0.000236627	0.00236627	0.518848	-0.47442	-1.72912	83	STAT2, LAMP3, PNPT1, PARP9, CD47, IL15, TRIM25, IFI44, CXCL10, CASP1, DHX58, IFIH1, CNP, IFI44L, LAP3, LGALS3BP, TDRD7, OASL, TRIM14, SELL, EIF2AK2, MX1, IFIT3, HERC6, RSAD2, IRF9, IRF7, CCRL2, CMPK2, CSF1, TENT5A, IFIT2, B2M, TRAFD1, OAS1, ELF1, SP110, SAMD9, PSME2, PLSCR1, CMTR1, BATF2, ADAR	HALLMARK	INTERFERON_ALPHA_RESPONSE
HALLMARK_IL6_JAK_STAT3_SIGNALING	0.00029504	0.00245866	0.498493	-0.493396	-1.77937	76	SOCS3, TLR2, STAT2, FAS, CSF2RB, MYD88, TNF, CXCL10, ITGA4, IL1R1, GRB2, EBI3, TNFRSF21, IL6, CSF3R, IFNGR1, MAP3K8, STAT1, CBL, IRF9, IL17RA, STAT3, IFNGR2, CSF1, CD36, PTPN2, IL15RA, PIK3R5, IL1B, IL18R1	HALLMARK	IL6_JAK_STAT3_SIGNALING
HALLMARK_COMPLEMENT	0.000971811	0.00694151	0.477271	-0.379555	-1.56076	178	CR2, DUSP5, LYN, CTSS, LTA4H, SH2B3, KYNU, CR1, CDH13, DOCK4, CASP1, ADAM9, DYRK2, GRB2, CTSC, AKAP10, CD46, IL6, MMP8, LIPA, DPP4, FN1, CTSH, CTSO, PSEN1, LAP3, JAK2, CDK5R1, PREP, HSPA5, PPP2CB, ADRA2B, GMFB, CEBPB, LAMP2, CTSB, LGMN, ERAP2, MAFF, C1R, KCNIP3, PLA2G7, GZMK, IRF7, VCPIP1, DGKG, PIK3CG, LRP1, LTF, ANXA5, FDX1, PDP1, CD36, CP, RASGRP1, CASP4, DUSP6, DGKH, PIK3R5, SCG3, PRCP, DOCK9…	HALLMARK	COMPLEMENT
HALLMARK_NOTCH_SIGNALING	0.00155188	0.00969923	0.45506	-0.597706	-1.79217	29	ST3GAL6, FBXW11, JAG1, WNT5A, DTX4, NOTCH2, KAT2A, ARRB1, MAML2, DTX1, FZD5, PSEN2, NOTCH1, TCF7L2	HALLMARK	NOTCH_SIGNALING
HALLMARK_MTORC1_SIGNALING	0.00177801	0.00987782	0.45506	-0.373155	-1.51663	169	FGL2, TBK1, LTA4H, ATP2A2, GSR, BTG2, SC5D, TM7SF2, ELOVL5, NFIL3, SLC1A5, LDLR, ACTR3, GSK3B, GGA2, ACTR2, IDI1, DAPP1, STARD4, CTSC, HMGCS1, PITPNB, ERO1A, GCLC, HSPA9, SLC37A4, SSR1, IDH1, CDKN1A, HSPA5, EDEM1, HK2, NUP205, LGMN, GTF2H1, PNP, TXNRD1, ADD3, ACSL3, CCNG1, IMMT, BCAT1, DDIT3, PSMD14, HSPA4, NFYC, NFKBIB, GBE1, TCEA1, BHLHE40, SLC1A4, SLC2A3, HPRT1, UNG, NAMPT, SORD, ACLY, MTHFD2,…	HALLMARK	MTORC1_SIGNALING
HALLMARK_DNA_REPAIR	0.00253412	0.0126622	0.431708	0.356909	1.51533	127	RAE1, POLR1C, TAF13, DDB2, RNMT, COX17, RPA2, POLR2I, IMPDH2, ZNF707, HCLS1, GTF2F1, GTF3C5, POLR2F, BRF2, BCAP31, SUPT5H, SAC3D1, GPX4, CETN2, POLA1, NELFB, NUDT9, POLR3C, ADRM1, VPS37D, VPS28, POLB, USP11, FEN1, POLR2C, TYMS, APRT, DGCR8, ELOA	HALLMARK	DNA_REPAIR
HALLMARK_IL2_STAT5_SIGNALING	0.00284317	0.0126622	0.431708	-0.36836	-1.51163	177	NFKBIZ, PHTF2, CD79B, FGL2, SWAP70, IRF8, GUCY1B1, S100A1, ALCAM, CTLA4, ANXA4, PTGER2, PUS1, NFIL3, CXCL10, SLC1A5, ITGAV, SYNGR2, TNFRSF21, TNFRSF8, CCR4, SMPDL3A, IFNGR1, ADAM19, COL6A1, ST3GAL4, MAP3K8, TTC39B, MYO1C, FURIN, FAM126B, RRAGD, CTSZ, HK2, IRF4, IGF2R, TNFSF11, MAFF, SELL, CYFIP1, TNFRSF9, CD83, CDC42SE2, PNP, CSF1, CD86, AMACR, WLS, DENND5A, TWSG1, CDCP1, NCOA3, IL10, ENO3, BHLHE…	HALLMARK	IL2_STAT5_SIGNALING
HALLMARK_PANCREAS_BETA_CELLS	0.00303894	0.0126622	0.431708	-0.603998	-1.75618	25	LMO2, VDR, SRP9, ELP4, DPP4, PAK3, STXBP1, AKT3	HALLMARK	PANCREAS_BETA_CELLS
HALLMARK_KRAS_SIGNALING_UP	0.00354013	0.0136159	0.431708	-0.359055	-1.46448	172	PDCD1LG2, CTSS, F2RL1, IRF8, KLF4, EPB41L3, LY96, MMP11, TRIB1, FBXO4, ATG10, CROT, CXCL10, PECAM1, MAP3K1, EREG, ADAM17, G0S2, ERO1A, HBEGF, ENG, TSPAN13, LCP1, PLVAP, HDAC9, TRIB2, TLR8, MPZL2, JUP, FUCA1, BTBD3, CBL, BPGM, LAT2, DNMBP, DOCK2, AMMECR1, SDCCAG8, LAPTM5, DUSP6, GUCY1A1, SCG5, CCSER2, IL1B, SCG3, IGFBP3, AVL9, PLAT	HALLMARK	KRAS_SIGNALING_UP
HALLMARK_XENOBIOTIC_METABOLISM	0.00444723	0.015883	0.407018	-0.366336	-1.48504	164	IRF8, CNDP2, ABCD2, ABCC3, CAT, ATP2A2, KYNU, ENTPD5, FAS, GSR, AQP9, ELOVL5, CROT, SLC1A5, IL1R1, UPB1, VNN1, TDO2, MTHFD1, CYP17A1, SLC46A3, GCLC, TPST1, ALDH2, LEAP2, IDH1, SAR1B, ACOX2, PROS1, ATOH8, IGFBP4, ENPEP, NQO1, CDO1, JUP, ACOX1, TGFB2, BCAT1, HES6, CCL25, PGD, CYP2E1, NINJ1, CD36, ETFDH	HALLMARK	XENOBIOTIC_METABOLISM
HALLMARK_MYOGENESIS	0.00768471	0.0256157	0.407018	-0.354591	-1.44118	169	MEF2C, SSPN, PPFIA4, DMD, RB1, BDKRB2, PLXNB2, KCNH2, MYOM2, MEF2A, CDH13, ACSL1, TNNI2, MYBPC3, MRAS, SYNGR2, DES, MB, HBEGF, FABP3, CDKN1A, MYO1C, ERBB3, ACTC1, ACHE, PYGM, NQO1, ADAM12, APP, PSEN2, MYF6, SGCD, NOTCH1, TPM3, MAPRE3, TPD52L1, CD36, TAGLN, SVIL, ENO3, PKIA, BHLHE40, MAPK12, TPM2, IGFBP3, PGAM2, ATP2A1	HALLMARK	MYOGENESIS
HALLMARK_ALLOGRAFT_REJECTION	0.00843541	0.0263607	0.38073	-0.357423	-1.44034	159	CD79A, LYN, TLR2, CTSS, CD40, IRF8, ABI1, FAS, TLR1, DEGS1, CD47, IL15, IL18RAP, SPI1, TNF, PTPN6, FGR, HIF1A, EREG, DYRK3, TAPBP, CCL22, UBE2D1, ABCE1, IL6, ELF4, IFNGR1, HDAC9, JAK2, ST8SIA4, IKBKB, ICAM1, ACHE, BCL3, STAT1, IRF4, CXCR3, TGFB2, ITGAL, IRF7, BCAT1, IFNGR2, CSF1, MTIF2, CD86, ACVR2A, B2M	HALLMARK	ALLOGRAFT_REJECTION
HALLMARK_CHOLESTEROL_HOMEOSTASIS	0.0223812	0.0658272	0.352488	-0.436752	-1.51676	60	ATF3, ALCAM, TP53INP1, JAG1, ATXN2, SC5D, TM7SF2, CXCL16, NFIL3, LDLR, IDI1, STARD4, HMGCS1, FDFT1, SREBF2, NSDHL, FBXO6, LGMN, ANTXR2, GLDC, ANXA5, FASN	HALLMARK	CHOLESTEROL_HOMEOSTASIS
HALLMARK_MYC_TARGETS_V1	0.0544269	0.151186	0.321776	0.276547	1.21536	148	TARDBP, MYC, RUVBL2, FBL, PSMA7, IMPDH2, PABPC4, PHB, EXOSC7, PSMD7, EIF4A1, PRPF31, EIF3D, RPL18, NOP56, NOP16, FAM120A, CCT4, TRIM28, CCT7, ODC1, EIF2S2, NAP1L1, TYMS, MRPL9, SRSF3, DDX18, MCM4, IFRD1, G3BP1, NHP2, CCT5, CSTF2, HDGF, PA2G4, EIF3J, CCT3, SRSF7, NDUFAB1, CYC1, NCBP2, PPM1G, SNRPD1, SYNCRIP, RSL1D1, KPNB1, RACK1, LSM7, DDX21, TUFM, MRPS18B, CCNA2, RANBP1, SNRPD3	HALLMARK	MYC_TARGETS_V1
HALLMARK_MYC_TARGETS_V2	0.0826873	0.217598	0.252961	0.363417	1.32573	51	MYC, NOP2, PHB, FARSA, NOP56, NOP16, BYSL, RRP12, TCOF1, WDR74, PES1, DDX18, MCM4, TBRG4, PA2G4, GRWD1, NOC4L	HALLMARK	MYC_TARGETS_V2
HALLMARK_HEDGEHOG_SIGNALING	0.0876897	0.219224	0.195789	-0.432314	-1.33606	32	TLE1, RTN1, NF1, CELSR1, CDK5R1, TLE3, ACHE, RASA1, DPYSL2	HALLMARK	HEDGEHOG_SIGNALING
HALLMARK_ANGIOGENESIS	0.0960265	0.225747	0.184706	-0.425026	-1.32259	33	VAV2, JAG1, ITGAV, TNFRSF21, SLCO2A1, COL5A2, APP	HALLMARK	ANGIOGENESIS
HALLMARK_P53_PATHWAY	0.0993289	0.225747	0.161979	-0.297589	-1.22334	180	PLK2, TOB1, PLK3, KLF4, ATF3, RB1, PLXNB2, FAS, BTG2, VDR, TGFA, CDH13, STEAP3, CASP1, GM2A, POLH, FOS, HBEGF, HEXIM1, CDKN1A, ZMAT3, CDK5R1, KIF13B, TCHH, FUCA1, ELP1, APP, STOM, SP1, FBXW7, RHBDF2, ABAT, CCNG1, DRAM1, NOTCH1, DDIT3, NINJ1, RXRA, TPD52L1, TRAF4, TRAFD1	HALLMARK	P53_PATHWAY
HALLMARK_HYPOXIA	0.105615	0.226383	0.156312	-0.297313	-1.21265	172	KLF7, PPFIA4, NEDD4L, WSB1, NDST1, ATF3, SDC3, ADM, CDKN1B, MXI1, NFIL3, MAP3K1, ACKR3, TGFBI, PLAC8, FOS, TKTL1, ERO1A, IL6, SLC37A4, ZFP36, CDKN1A, CHST3, TIPARP, HSPA5, PYGM, RRAGD, ANKZF1, HK2, LOX, CCNG2, MAFF, GPC4, VHL, HS3ST1	HALLMARK	HYPOXIA
HALLMARK_PI3K_AKT_MTOR_SIGNALING	0.108664	0.226383	0.161979	-0.334193	-1.25485	96	TBK1, PTEN, STAT2, CDKN1B, MYD88, MAPK1, ACTR3, GSK3B, GRB2, ACTR2, DAPP1, VAV3, SMAD2, PLCB1, CDKN1A, E2F1, RIPK1, PIKFYVE, CAB39, RPS6KA3, MKNK1, AKT1S1, PRKAG1, CLTC, DDIT3, ATF1, NFKBIB, NCK1, NOD1, PPP2R1B	HALLMARK	PI3K_AKT_MTOR_SIGNALING
HALLMARK_ANDROGEN_RESPONSE	0.145161	0.286802	0.138022	-0.328918	-1.22551	90	UBE2J1, ZMIZ1, ELL2, NGLY1, SEC24D, GSR, APPBP2, ELOVL5, ITGAV, IDI1, ABHD2, PIAS1, HMGCS1, SRF, TMPRSS2, PGM3, ZBTB10, XRCC5, RPS6KA3, DNAJB9, SPCS3, ACSL3, B2M, PMEPA1, MAK, GUCY1A1, SORD, NDRG1	HALLMARK	ANDROGEN_RESPONSE
HALLMARK_ESTROGEN_RESPONSE_EARLY	0.154873	0.286802	0.126254	-0.285904	-1.17134	176	SH3BP5, SLC22A5, TOB1, KLF4, KLF10, EGR3, GAB2, MED13L, CBFA2T3, MYBL1, ARL3, ELF3, ELOVL5, RARA, MYOF, ABHD2, CELSR1, TMEM164, FOS, FDFT1, TMPRSS3, CELSR2, JAK2, TIPARP, RAPGEFL1, IGFBP4, MYB, SYNGR1, NBL1, FCMR, ADD3, AFF1, ABAT, TPD52L1, FASN, SLC39A6, RASGRP1, SVIL, SNX24, BHLHE40, SLC1A4	HALLMARK	ESTROGEN_RESPONSE_EARLY
HALLMARK_OXIDATIVE_PHOSPHORYLATION	0.152778	0.286802	0.213928	0.262825	1.16732	152	COX17, COX4I1, NDUFV1, ATP5PD, ECHS1, POLR2F, GPX4, ALAS1, NDUFA9, NDUFS8, NDUFS3, ATP5F1D, MRPL11, ATP5ME, ECH1, RHOT2, IDH3B, NDUFS7, MFN2, UQCRC1, PMPCA, NDUFA2, NDUFS6, NDUFB8, SLC25A6, UQCRB, COX15, HSD17B10, FXN, MRPS15, ISCU, ACAA2, NDUFC1, OAT, NDUFAB1, ATP5MC2, NDUFA8, MRPL35, CYC1, UQCR10, HCCS, ATP6V0E1, COX11, SLC25A11, ATP5F1A, NDUFB7, COX8A, RETSAT	HALLMARK	OXIDATIVE_PHOSPHORYLATION
HALLMARK_ADIPOGENESIS	0.22237	0.351533	0.10208	-0.274132	-1.11991	174	SSPN, TOB1, DRAM2, CAT, PIM3, CHUK, SLC1A5, CS, PPP1R15B, RREB1, RTN3, PDCD4, NDUFA5, SCP2, CD302, ALDH2, TANK, IFNGR1, MAP4K3, IDH3A, IDH1, SDHB, PTCD3, PTGER3, DNAJB9, BAZ2A, CCNG2, CHCHD10, STOM, ACOX1, ATP1B3, DLD, GHITM, REEP5, PHLDB1, IMMT, COQ5, SLC25A10, SLC19A1, FABP4, CD36, ACADL, GBE1, PFKFB3	HALLMARK	ADIPOGENESIS
HALLMARK_APICAL_JUNCTION	0.231494	0.351533	0.100279	-0.268688	-1.1074	186	VAV2, PTEN, EPB41L2, SDC3, SIRPA, DLG1, PBX2, KCNH2, NF1, CTNND1, PECAM1, ADAM9, TGFBI, COL17A1, ITGA3, ARHGEF6, ICAM4, INPPL1, MPZL2, ACTC1, ICAM1, CD274, CTNNA1, RASA1, VASP, NFASC, JUP, AKT3	HALLMARK	APICAL_JUNCTION
HALLMARK_BILE_ACID_METABOLISM	0.232012	0.351533	0.105521	-0.300105	-1.13187	99	ABCD2, EFHC1, ALDH1A1, CAT, NR3C2, AQP9, HSD17B4, ACSL1, CROT, ACSL5, IDI1, SLC35B2, LONP2, PEX1, SCP2, IDH1	HALLMARK	BILE_ACID_METABOLISM
HALLMARK_COAGULATION	0.229672	0.351533	0.104344	-0.293339	-1.12807	110	KLF7, LTA4H, S100A1, MMP11, PECAM1, ADAM9, MMP8, DPP4, FN1, CTSH, CTSO, ANXA1, ACOX2, PROS1, FURIN, PREP, LAMP2, CTSB, LGMN, MAFF, C1R, CTSK, PROC, MASP2, MST1, LRP1, SH2B2, DUSP6, RAPGEF3	HALLMARK	COAGULATION
HALLMARK_ESTROGEN_RESPONSE_LATE	0.224599	0.351533	0.101714	-0.275092	-1.1227	171	SLC22A5, TOB1, KLF4, EGR3, ARL3, ELOVL5, SNX10, PTPN6, ALDH3A2, MYOF, ABHD2, PDCD4, FOS, FDFT1, METTL3, TMPRSS3, ZFP36, FGFR3, TSPAN13, CELSR2, JAK2, CACNA2D2, ACOX2, RAPGEFL1, IGFBP4, MYB, CYP4F11, PTGER3, KIF20A, NBL1, ADD3, AFF1, STIL, LTF, TPD52L1, XRCC3, ST6GALNAC2, SLC1A4, HPRT1	HALLMARK	ESTROGEN_RESPONSE_LATE
HALLMARK_GLYCOLYSIS	0.223262	0.351533	0.10208	-0.275305	-1.12357	171	PPFIA4, ME2, SDC3, ELF3, TGFA, MXI1, MET, TGFBI, TKTL1, ERO1A, GCLC, TPST1, SLC37A4, IDH1, PMM2, HSPA5, PPP2CB, CLDN3, RRAGD, ANKZF1, HK2, NSDHL, DEPDC1, KIF20A, GPC4, FUT8, DLD, CLN6, GFPT1, IDUA, SLC25A10, LCT, DSC2, B3GAT1, COPB2, MDH1, COG2, FBP2, QSOX1, IGFBP3, PGAM2, PRPS1	HALLMARK	GLYCOLYSIS
HALLMARK_FATTY_ACID_METABOLISM	0.265647	0.358982	0.0940503	-0.278642	-1.09792	131	SLC22A5, ALDH1A1, HSD17B4, ELOVL5, ACSL1, ALDH3A2, ACSL5, CPT1A, TP53INP2, IDI1, G0S2, ALAD, VNN1, HMGCS1, TDO2, IDH1, FH, NBN, GLUL, NSDHL, ACOX1, DLD, ACAA1, FASN, CD36, ETFDH, ACADL, MDH1, APEX1, ENO3, HSD17B11, HSDL2, KMT5A, ACSL4, SERINC1, HADHB, RDH16, ADH7, DECR1, CYP1A1, METAP1, UROD, FMO1, ALDH9A1	HALLMARK	FATTY_ACID_METABOLISM
HALLMARK_HEME_METABOLISM	0.255659	0.358982	0.0937465	-0.269614	-1.1011	173	LMO2, KEL, BMP2K, ACP5, CAT, ELL2, FECH, BACH1, TNS1, MOCOS, NNT, BTG2, MXI1, SYNJ1, ALAD, SLC11A2, RCL1, GCLC, ICAM4, DCUN1D1, GAPVD1, SLC30A1, LAMP2, CTSB, BPGM, DCAF10, EIF2AK1, CLIC2, TRIM58, CLCN3, ACKR1, RANBP10, MKRN1, TCEA1, MARK3, ERMAP, AHSP, FN3K, KDM7A, EPB42, MGST3, USP15, MPP1, SLC6A9, CA1, NCOA4, TFRC, C3, TNRC6B, UROD, LRP10, ALAS2, RNF19A, FBXO9, TRAK2, XPO7, MBOAT2, TENT5C, TSPO2	HALLMARK	HEME_METABOLISM
HALLMARK_TGF_BETA_SIGNALING	0.256911	0.358982	0.105521	-0.335561	-1.13253	51	SMAD1, KLF10, SKIL, TGFBR1, JUNB, ENG, SMAD3, FURIN, SMURF1, IFNGR2, PMEPA1, RHOA, LTBP2, PPM1A, SPTBN1, MAP3K7, UBE2D3, CDH1, BMPR2, XIAP, SMURF2, ACVR1, PPP1R15A, TRIM33, FKBP1A	HALLMARK	TGF_BETA_SIGNALING
HALLMARK_WNT_BETA_CATENIN_SIGNALING	0.260726	0.358982	0.105521	-0.362269	-1.1457	37	WNT1, JAG1, NUMB, ADAM17, KAT2A, HDAC2, SKP2, PSEN2, NOTCH1, NCSTN, TCF7	HALLMARK	WNT_BETA_CATENIN_SIGNALING
HALLMARK_REACTIVE_OXYGEN_SPECIES_PATHWAY	0.275434	0.362413	0.129443	0.317224	1.09687	41	EGLN2, MBP, FTL, SBNO2, GPX4, PFKP, HMOX2, PRDX2, SELENOS, TXNRD2, SCAF4, ATOX1, ABCC1, SOD1, CDKN2D, STK25, PRDX1, GPX3	HALLMARK	REACTIVE_OXYGEN_SPECIES_PATHWAY
HALLMARK_APICAL_SURFACE	0.285476	0.365995	0.100633	-0.343226	-1.11447	42	LYN, ADAM10, SULF2, NCOA6, ATP8B1, LYPD3, APP, ATP6V0A4, RTN4RL1, IL2RB	HALLMARK	APICAL_SURFACE
HALLMARK_APOPTOSIS	0.302778	0.378472	0.08654	-0.268633	-1.0689	143	ATF3, DPYD, EGR3, MCL1, FAS, GSR, BTG2, CDKN1B, SC5D, TNF, CASP1, RARA, EREG, PDCD4, PAK1, IL6, IFNGR1, PPT1, PSEN1, CDKN1A, ANXA1, ERBB3, PPP3R1	HALLMARK	APOPTOSIS
HALLMARK_PEROXISOME	0.343109	0.418425	0.0826646	-0.283583	-1.05659	90	ABCD2, ALDH1A1, CAT, STS, HSD17B4, ELOVL5, ACSL1, ACSL5, IDI1, SLC35B2, LONP2, SCP2, IDH1, MSH2, IDE, HSD3B7, ACOX1, ACAA1, CLN6, CDK7, PEX6, SIAH1, ABCD3, HSD17B11, CTPS1, GNPAT, ACSL4	HALLMARK	PEROXISOME
HALLMARK_MITOTIC_SPINDLE	0.360743	0.429456	0.0747385	-0.25334	-1.04665	188	KNTC1, FGD6, EPB41L2, SASS6, FGD4, DST, ABI1, DLG1, NF1, RAPGEF5, KPTN, NOTCH2, DOCK4, MARCKS, PALLD, PCGF5, ARHGEF11, ECT2, ARHGAP27, PLEKHG2, STK38L, LRPPRC, CDC42EP1, RASA1, CLASP1, KIF1B, RANBP9, HOOK3, TTK, ARL8A, HDAC6, ARAP3, DOCK2, SYNPO, ARHGEF2, RABGAP1, ARFGEF1, NCK1, CD2AP, TUBD1, DLGAP5, ALS2	HALLMARK	MITOTIC_SPINDLE
HALLMARK_UV_RESPONSE_UP	0.394444	0.458656	0.0725352	-0.259033	-1.02624	136	LYN, ATF3, GRINA, KCNH2, BTG2, CREG1, TGFBRAP1, NR4A1, RFC4, CHRNA5, FOS, JUNB, NXF1, CNP, IL6, PPT1, HSPA13, ICAM1, FURIN, PRKACA, CDO1, TCHH, NTRK3, NUP58, ACAA1	HALLMARK	UV_RESPONSE_UP
HALLMARK_UV_RESPONSE_DN	0.455307	0.517395	0.0656814	-0.252388	-0.99636	133	VAV2, ZMIZ1, PTEN, EFEMP1, KIT, SIPA1L1, DLG1, PTPRM, ANXA4, CDKN1B, NOTCH2, LDLR, ATRN, MET, SMAD3, PIAS3, PRKCE, COL5A2, CDON, AKT3, KCNMA1, ADD3, KALRN, ACVR2A, RXRA, MAPK14, NFKB1, MAP2K5, BHLHE40	HALLMARK	UV_RESPONSE_DN
HALLMARK_E2F_TARGETS	0.486667	0.528986	0.0602484	-0.240024	-0.986996	178	DCK, SMC6, GINS3, CDKN1B, PAN2, CHEK1, NUP107, STAG1, CKS1B, SRSF2, WDR90, SHMT1, RFC3, CDKN3, USP1, CDKN1A, MSH2, TMPO, NUDT21, NBN, PRDX4, NUP205, DEPDC1, GSPT1, PAICS, PDS5B, PMS2, XPO1, IPO7, ASF1A, MELK, NUP153, MAD2L1, RPA3, ILF3, EIF2S1, UBE2S, DLGAP5, UNG, ANP32E, CTPS1, PRPS1, RFC2, MTHFD2, ING3, PSMC3IP, TFRC, HNRNPD, PLK4	HALLMARK	E2F_TARGETS
HALLMARK_G2M_CHECKPOINT	0.479784	0.528986	0.0614364	-0.239824	-0.985193	181	DMD, SLC12A2, DR1, CDKN1B, FANCC, KNL1, NOTCH2, SS18, CHEK1, HIF1A, STAG1, MARCKS, CKS1B, SRSF2, EXO1, RAD23B, SMAD3, CDKN3, FOXN3, E2F1, EWSR1, SLC38A1, TLE3, TMPO, RPS6KA5, BCL3, GSPT1, PRMT5, TTK, PDS5B, CUL4A, STIL, XPO1	HALLMARK	G2M_CHECKPOINT
HALLMARK_UNFOLDED_PROTEIN_RESPONSE	0.508798	0.541274	0.0626618	-0.259633	-0.971978	94	ATF3, XPOT, CKS1B, ERO1A, HSPA9, SSR1, CNOT2, HSPA5, CEBPB, EDEM1, ATF6, CNOT6, DNAJB9, HERPUD1, SEC31A, EIF2AK3, ALDH18A1, SLC30A5, SPCS3, PDIA6, FKBP14, FUS, EIF2S1, SLC1A4, DDX10, NABP1, TTC37, EXOC2, HYOU1, MTHFD2, KIF5B, KHSRP	HALLMARK	UNFOLDED_PROTEIN_RESPONSE
HALLMARK_EPITHELIAL_MESENCHYMAL_TRANSITION	0.784	0.816667	0.0382417	-0.210447	-0.865374	178	DST, BASP1, COL12A1, FAS, IL15, WNT5A, NOTCH2, ITGAV, CDH2, TGFBI, FSTL3, LOXL1, IL6, FN1, IGFBP4, COL5A2, FUCA1, LOX, WIPF1, SNTB1, ADAM12, GEM, CXCL8, LAMA3, SGCD, LRP1, TAGLN, PMEPA1, SGCB, EFEMP2, ACTA2, MAGEE1, DPYSL3, TPM2, QSOX1, IGFBP3, P3H1, COL4A2, NNMT, CDH6, CXCL6, COL8A2, PLOD1, PTX3, COPA, MMP3, ANPEP	HALLMARK	EPITHELIAL_MESENCHYMAL_TRANSITION
HALLMARK_SPERMATOGENESIS	0.892241	0.91045	0.0356933	-0.206201	-0.791069	109	SLC12A2, TEKT2, HSPA1L, RFC4, TKTL1, SPATA6, CDKN3, TOPBP1, TLE4, NPHP1, IDE, TTK, CHRM4, STRBP, CLPB	HALLMARK	SPERMATOGENESIS
HALLMARK_KRAS_SIGNALING_DN	0.964039	0.964039	0.030133	-0.186779	-0.747852	148	CPEB3, KLHDC8A, BTG2, SKIL, TCL1A, VPS50, FGFR3, CELSR2, IFI44L, MFSD6, ACTC1, MEFV, LYPD3, MX1, TGFB2, RSAD2, IDUA, SYNPO, THRB, PRKN, NR4A2, FGGY, MYO15A, WNT16, SLC16A7, EFHD1, ATP6V1B1, SLC25A23, MAST3	HALLMARK	KRAS_SIGNALING_DN

## Sheet: W18_v_pre
pathway	pval	padj	log2err	ES	NES	size	leadingEdge	source	pathway_short
HALLMARK_INTERFERON_GAMMA_RESPONSE	1.13675e-16	5.68375e-15	1.04763	-0.608645	-2.43483	166	BANK1, SSPN, CD40, TRIM25, SECTM1, STAT2, PELI1, SOCS3, IDO1, CXCL10, XAF1, OASL, CMPK2, TXNIP, STAT1, KLRK1, FAS, CMTR1, JAK2, HELZ2, IFIT2, IL6, FGL2, SPPL2A, PML, APOL6, ZNFX1, IRF9, TDRD7, DHX58, IFI44L, IL15, IFIH1, OAS2, CD38, IRF8, LYSMD2, IRF7, IFIT3, MX1, PDE4B, MX2, VCAM1, STAT3, PARP14, CASP7, LAP3, NLRC5, EIF2AK2, DDX58, SAMHD1, RIPK1, ADAR, TRIM14, TNFAIP3, NCOA3, PNP, HIF1A, IRF4, I…	HALLMARK	INTERFERON_GAMMA_RESPONSE
HALLMARK_INTERFERON_ALPHA_RESPONSE	3.21532e-08	8.03829e-07	0.719513	-0.598511	-2.18124	83	TRIM25, STAT2, CXCL10, OASL, CMPK2, TXNIP, CNP, TENT5A, PARP9, CMTR1, HELZ2, IFIT2, IRF9, TDRD7, DHX58, IFI44L, IL15, IFIH1, NUB1, IRF7, IFIT3, MX1, PARP14, LAP3, CD47, EIF2AK2, LAMP3, ADAR, TRIM14, ISG15, PNPT1, OAS1, LGALS3BP, DDX60, CASP1, SAMD9, ELF1, PROCR, IRF1, HERC6, PLSCR1, IFI44	HALLMARK	INTERFERON_ALPHA_RESPONSE
HALLMARK_G2M_CHECKPOINT	2.47218e-06	4.12029e-05	0.627257	-0.452805	-1.82662	181	KNL1, MYBL2, DMD, CDC6, FOXN3, PML, XPO1, EXO1, TOP2A, BUB1, SLC12A2, MCM6, NOTCH2, CDC20, SLC38A1, FANCC, STAG1, MAPK14, HIRA, SRSF2, RAD23B, TLE3, SLC7A5, E2F2, CKS1B, ILF3, DR1, PLK1, HIF1A, RPS6KA5, SS18, PRC1, CDC27, KIF23, CDKN3, ORC6, HMMR, CHAF1A, PRMT5, CUL3, KIF11, STIL, SMAD3, EGF, PLK4, E2F1, FBXO5, NSD2, CCNA2, UBE2C, TMPO, PAFAH1B1, PDS5B, EWSR1, TROAP, MTF2, NDC80, RBL1, RACGAP1, C…	HALLMARK	G2M_CHECKPOINT
HALLMARK_MITOTIC_SPINDLE	1.4409e-05	0.000180113	0.593325	-0.433021	-1.76102	188	BCL2L11, SSH2, SYNPO, DOCK4, CLASP1, ECT2, FGD6, SASS6, DLG1, PCGF5, ABI1, RHOF, DST, RAPGEF5, TOP2A, BUB1, ARHGEF12, DOCK2, WASF1, KIF1B, PLEKHG2, NOTCH2, ALS2, RASA1, PALLD, FLNB, RABGAP1, EPB41L2, KIF3B, KNTC1, PLK1, PCNT, MYO9B, PRC1, RICTOR, CEP57, CDC27, HDAC6, KIF23, LRPPRC, HOOK3, RAB3GAP1, KIF11, AKAP13, STK38L, ARL8A, FBXO5, NF1, PAFAH1B1, SOS1, PREX1, NDC80, TUBD1, RACGAP1, KIF15, BRCA…	HALLMARK	MITOTIC_SPINDLE
HALLMARK_DNA_REPAIR	0.000112987	0.00102824	0.538434	0.401353	1.73255	127	POLR1C, RAE1, POLR2F, TAF13, ERCC1, SAC3D1, GSDME, NCBP2, POLR2G, GPX4, VPS28, NPR2, DGUOK, ELOA, ZNF707, BCAP31, DDB2, ADRM1, APRT, TARBP2, POLR2C, CETN2, VPS37D, POLR2I, POLE4, AAAS, RNMT, HCLS1, GTF2F1, NME4, BRF2, NME3, RPA2, TK2, POLD4, IMPDH2, GTF3C5, GTF2H5, POLR3C, ALYREF, MPC2	HALLMARK	DNA_REPAIR
HALLMARK_E2F_TARGETS	0.000123389	0.00102824	0.518848	-0.411266	-1.65518	178	SMC6, MELK, MYBL2, UNG, PAN2, XPO1, TOP2A, IPO7, MCM6, NCAPD2, CDC20, CDCA8, NUP205, PPP1R8, STAG1, SRSF2, CKS1B, ILF3, KIF18B, PRKDC, PLK1, ORC2, CSE1L, EED, CDKN3, DCK, TK1, ORC6, GINS1, NUDT21, CDCA3, HMMR, TFRC, MSH2, PLK4, WEE1, BRMS1L, USP1, SPC25, E2F8, TMPO, NBN, TP53, PDS5B, PAICS, RACGAP1, HNRNPD, BRCA2, MTHFD2, ATAD2, MKI67, PRDX4, ZW10, RFC3, CKS2, PMS2, TIPIN, CDC25B, BRCA1, POLE, CD…	HALLMARK	E2F_TARGETS
HALLMARK_OXIDATIVE_PHOSPHORYLATION	0.000215188	0.00153706	0.518848	0.375262	1.66588	152	POLR2F, ECHS1, NDUFS8, NQO2, COX4I1, NDUFA9, UQCRC1, GPX4, ECH1, ATP6AP1, UQCR10, NDUFV1, NDUFS7, RHOT2, ALAS1, ETFB, NDUFB7, NDUFA2, TIMM13, PMPCA, ATP5F1D, NDUFAB1, SLC25A6, NDUFS3, TIMM17A, CYC1, HTRA2, NDUFS6, MRPL11, ATP5MC2, ATP6V0B, ATP5PD, TIMM9, SUCLG1, GRPEL1, MRPL35, SLC25A11, HSD17B10, ACAA2, COX11, FXN, NDUFA1, MDH2, COX8A, ATP6V0E1, IDH3B, ATP5ME, NDUFC1, NDUFS4, ATP5F1A, MTX2, MRPS…	HALLMARK	OXIDATIVE_PHOSPHORYLATION
HALLMARK_ANDROGEN_RESPONSE	0.001146	0.00716251	0.45506	-0.457715	-1.68779	90	UBE2J1, ELOVL5, ITGAV, ALDH1A3, ELL2, SEC24D, APPBP2, PIAS1, ZMIZ1, NGLY1, GUCY1A1, HMGCS1, ZBTB10, PGM3, PMEPA1, AZGP1, STK39, LMAN1, PTK2B, CDC14B, SORD, GSR, HMGCR, ACSL3, B4GALT1, IQGAP2, SRF, IDI1, SPDEF, PLPP1, TMPRSS2, DHCR24, UAP1, RPS6KA3, ARID5B, B2M, SPCS3	HALLMARK	ANDROGEN_RESPONSE
HALLMARK_IL2_STAT5_SIGNALING	0.00196469	0.00996516	0.431708	-0.37561	-1.5112	177	NFKBIZ, GUCY1B1, PHTF2, CD79B, SWAP70, ALCAM, S100A1, CXCL10, MAP3K8, SMPDL3A, ITGAV, RABGAP1L, ST3GAL4, RGS16, CDC6, FGL2, ADAM19, FAM126B, IL10, CA2, IRF8, IGF2R, FURIN, DENND5A, CCR4, NFIL3, TNFRSF8, CTLA4, TTC39B, NCOA3, PNP, CTSZ, IRF4, SNX14, HUWE1, HIPK2, BMPR2, CDCP1, MYO1C, MAFF, GPR83, MAP6, PLSCR1, SLC1A5, SERPINC1, IL2RB, TWSG1, AGER, PLPP1, ENO3, CYFIP1, SOCS1, ANXA4, SPP1, PUS1, CDC…	HALLMARK	IL2_STAT5_SIGNALING
HALLMARK_TNFA_SIGNALING_VIA_NFKB	0.00199303	0.00996516	0.431708	-0.375002	-1.5211	186	DUSP5, NR4A2, SOCS3, NR4A3, CXCL10, MAP3K8, F2RL1, REL, ABCA1, ACKR3, CFLAR, JAG1, ZC3H12A, GPR183, PER1, IFIT2, IL6, NFKB2, BCL2A1, TIPARP, KLF10, GEM, PLK2, ZBTB10, IFIH1, EGR3, PDE4B, PMEPA1, DENND5A, CXCL2, DDX58, NFIL3, TNFAIP3, NR4A1, EHD1, IL18, G0S2, ETS2, IL1B, MAFF, B4GALT1, KYNU, IL15RA, SMAD3, IRF1, TLR2, RNF19B, DUSP2, TNFAIP6, MCL1	HALLMARK	TNFA_SIGNALING_VIA_NFKB
HALLMARK_PROTEIN_SECRETION	0.00232995	0.0105907	0.431708	-0.445105	-1.6413	90	SSPN, GBF1, ABCA1, STX7, SNX2, SEC24D, MAPK1, ADAM10, DST, TMX1, AP2B1, KIF1B, IGF2R, SEC31A, ATP7A, LMAN1, CLCN3, ATP6V1H, TMED2, CTSC, RAB2A, CLTC, MON2, TMED10, LAMP2, YIPF6, COPB2, RPS6KA3, USO1, ARFGAP3, BNIP3, ARFGEF1, DOP1A, ZW10, STX12, COPB1, CAV2, ARFGEF2, VPS45, STAM, M6PR	HALLMARK	PROTEIN_SECRETION
HALLMARK_APICAL_SURFACE	0.0046862	0.0195258	0.407018	-0.518043	-1.66583	42	LYN, NCOA6, ADAM10, GHRL, ATP8B1, HSPB1, RTN4RL1, DCBLD2, THY1, B4GALT1, CRYBG1, IL2RB, ATP6V0A4, MDGA1, AFAP1L2, SULF2, APP, BRCA1	HALLMARK	APICAL_SURFACE
HALLMARK_MTORC1_SIGNALING	0.0137355	0.0528287	0.38073	-0.352417	-1.4154	169	TBK1, ELOVL5, LTA4H, ACTR2, GGA2, UNG, HSPA4, FGL2, SC5D, BUB1, HMGCS1, ERO1A, HSPA9, GSK3B, NUP205, GBE1, PITPNB, ELOVL6, SERPINH1, ACTR3, SLC7A5, SORD, NFIL3, GSR, PLK1, HMGCR, ACSL3, PNP, DDIT4, UCHL5, EDEM1, EEF1E1, SLC6A6, CTSC, SLC37A4, TFRC, GCLC, SLC1A5, IDI1, RIT1, TXNRD1, ATP2A2, PSMD14, TES, CXCR4, EGLN3, DHCR24, HSPA5, STIP1, CCNG1, NAMPT, USO1, ACLY, MTHFD2	HALLMARK	MTORC1_SIGNALING
HALLMARK_ADIPOGENESIS	0.0178	0.0593334	0.352488	0.301179	1.37571	174	DHRS7, ECHS1, QDPR, FAH, MIGA2, CD151, UQCRC1, TALDO1, GPX4, ECH1, UQCR10, ETFB, PGM1, PEX14, NDUFB7, UBQLN1, SLC27A1, ELMOD3, JAGN1, NDUFAB1, NDUFS3, MRAP, ESRRA, CYC1, TKT, TST, FZD4, MTCH2, ORM1, APOE, ACADS, SUCLG1, GRPEL1, SAMM50, CPT2, CD36, ACAA2, BCL2L13, NKIRAS1, APLP2, MDH2, HADH, DNAJC15, COX8A, ATL2, ENPP2, LIFR, LTC4S, RAB34, CD302, COQ3	HALLMARK	ADIPOGENESIS
HALLMARK_REACTIVE_OXYGEN_SPECIES_PATHWAY	0.0175205	0.0593334	0.352488	0.439051	1.54073	41	MGST1, PRDX2, EGLN2, FTL, SBNO2, GPX4, HMOX2, PFKP, FES, CDKN2D, MBP, STK25, SELENOS, ATOX1, LAMTOR5, PRDX1, IPCEF1, SCAF4	HALLMARK	REACTIVE_OXYGEN_SPECIES_PATHWAY
HALLMARK_MYOGENESIS	0.020854	0.0651688	0.352488	-0.342004	-1.37358	169	MEF2C, SSPN, AGRN, DMD, KCNH2, MYBPC3, RYR1, KIFC3, NAV2, ADCY9, PPFIA4, KCNH1, TNNI2, RB1, PGAM2, FABP3, MEF2D, NQO1, FOXO4, ADAM12, ABLIM1, CDH13, DAPK2, MYO1C, GNAO1, MYH11, LPIN1, MEF2A, MRAS, IGF1, MB, LAMA2, SPDEF, RIT1, DMPK, AGL, BDKRB2, ENO3, PKIA, TPM2, PLXNB2, HBEGF, ITGB1, DES, MAPRE3, GABARAPL2, CTF1, APP, TNNT3, ACSL1, ACHE, AK1, MYF6, MAPK12, PSEN2, SGCD	HALLMARK	MYOGENESIS
HALLMARK_KRAS_SIGNALING_UP	0.029067	0.0834058	0.352488	-0.332907	-1.33546	172	PDCD1LG2, CXCL10, F2RL1, RABGAP1L, ALDH1A3, PRDM1, ETV1, JUP, RGS16, EPB41L3, BTBD3, DOCK2, GUCY1A1, TLR8, ERO1A, CTSS, TOR1AIP2, LAT2, CA2, IRF8, LY96, ETS1, SPRY2, ADAM17, MMP11, DNMBP, SEMA3B, MAP3K1, TNFAIP3, DCBLD2, G0S2, CCSER2, FGF9, IL1B, LCP1, TRIB2, SDCCAG8, SPARCL1, BPGM, PECAM1, HDAC9, CBL, ENG, PLVAP, MMD, CXCR4, SPP1, HBEGF, MTMR10, EREG, LIF, MAP4K1, TRIB1	HALLMARK	KRAS_SIGNALING_UP
HALLMARK_PI3K_AKT_MTOR_SIGNALING	0.0300261	0.0834058	0.352488	-0.367629	-1.36221	96	MAPK10, STAT2, TBK1, PIKFYVE, VAV3, PTEN, ACTR2, MAPK1, PLCB1, SMAD2, GSK3B, ACTR3, RIPK1, MAP3K7, MYD88, GRB2, CAB39, CLTC, PRKAR2A, E2F1, NOD1, RIT1, CXCR4	HALLMARK	PI3K_AKT_MTOR_SIGNALING
HALLMARK_MYC_TARGETS_V1	0.0388187	0.102154	0.321776	0.284415	1.25363	148	EIF4A1, MYC, PSMA7, NCBP2, RUVBL2, EIF2S2, NOP16, LSM7, C1QBP, EXOSC7, NDUFAB1, NHP2, RANBP1, CDK2, FBL, CYC1, PSMD7, RPL18, KPNB1, CSTF2, SRSF3, EIF3J, RRP9, PHB, MRPL9, PPM1G, TRIM28, SNRPD1, TARDBP, PRPF31, IMPDH2, CCT7, HDDC2, NOP56, PABPC4, HDGF, TUFM, POLD2, SYNCRIP, PSMB3, EIF3D, G3BP1, SSBP1, PSMC4, GLO1	HALLMARK	MYC_TARGETS_V1
HALLMARK_NOTCH_SIGNALING	0.0615011	0.153753	0.321776	-0.493763	-1.47899	29	DTX1, FBXW11, ST3GAL6, JAG1, KAT2A, NOTCH2, DTX4, ARRB1, TCF7L2, FZD5, WNT5A	HALLMARK	NOTCH_SIGNALING
HALLMARK_TGF_BETA_SIGNALING	0.0705706	0.168025	0.206588	-0.397045	-1.32331	51	SMAD1, BCAR3, SMURF1, KLF10, SKIL, TGFBR1, FURIN, PMEPA1, LTBP2, MAP3K7, HIPK2, BMPR2, ACVR1, SMAD3, SMURF2, ENG	HALLMARK	TGF_BETA_SIGNALING
HALLMARK_ALLOGRAFT_REJECTION	0.0765101	0.173887	0.186433	-0.309937	-1.23493	159	NOS2, CD79A, CD40, DYRK3, LYN, NCR1, STAT1, FAS, JAK2, IL6, ABI1, IL10, IL15, CTSS, ELF4, UBE2D1, IRF8, IRF7, ITGAL, ETS1, CD47, TGFB2, IKBKB, HIF1A, IRF4, IL18, MAP3K7, EIF4G3, THY1, IL1B, ABCE1, GZMA, TAPBP, F2R, TLR2, IL2RB, HDAC9, SOCS1, GZMB, EREG, FGR, PRKCG, LIF, MAP4K1, B2M, CD96, TLR1, IL7, CSF1, PTPRC, CD7, ACHE, FLNA, BRCA1, IL18RAP, TAP1, ACVR2A, DEGS1, CD8A, CD28, RIPK2, MRPL3	HALLMARK	ALLOGRAFT_REJECTION
HALLMARK_COMPLEMENT	0.0807947	0.175641	0.179782	-0.306978	-1.23546	178	DUSP5, CR2, LTA4H, DOCK4, LYN, PIK3R5, JAK2, CASP10, IL6, CR1, SH2B3, S100A13, CBLB, BRPF3, CTSS, CA2, IRF7, GZMK, PIK3CG, DOCK9, CASP7, LAP3, AKAP10, CD46, PREP, TNFAIP3, EHD1, PSEN1, GZMA, CDH13, GRB2, VCPIP1, MT3, ERAP2, MAFF, CASP1, KYNU, CTSC, FYN, IRF1, PLSCR1, DOCK10, SERPINC1	HALLMARK	COMPLEMENT
HALLMARK_PANCREAS_BETA_CELLS	0.0866013	0.180419	0.193813	-0.467129	-1.36664	25	STXBP1, SRP9, VDR, AKT3, FOXO1, PAK3	HALLMARK	PANCREAS_BETA_CELLS
HALLMARK_INFLAMMATORY_RESPONSE	0.0960526	0.192105	0.16318	-0.300642	-1.21227	179	CD40, CXCL10, RNF144B, ABCA1, RGS1, LYN, GPR183, PIK3R5, IL6, RGS16, ABI1, KCNJ2, MSR1, KIF1B, IL10, IL15, MET, IRF7, PDE4B, EIF2AK2, LAMP3, ADM, CYBB, OSM, CXCL8, DCBLD2, HIF1A, IL18, PSEN1, HRH1, IL1B, TAPBP, EBI3, IL15RA, IRF1, TLR2, FZD5, SLAMF1, TNFAIP6, IL2RB, ATP2A2, HBEGF, NAMPT, SLC11A2, EREG, LIF, RASGRP1, TNFRSF9, TLR1, GNA15, PCDH7, CSF1, IL18RAP, NFKBIA, CLEC5A, TNFSF9, ACVR2A, F3, C…	HALLMARK	INFLAMMATORY_RESPONSE
HALLMARK_HEDGEHOG_SIGNALING	0.10832	0.208308	0.168238	-0.433306	-1.33059	32	TLE1, CELSR1, PML, L1CAM, RASA1, TLE3, THY1, ETS2, LDB1, NF1	HALLMARK	HEDGEHOG_SIGNALING
HALLMARK_IL6_JAK_STAT3_SIGNALING	0.113069	0.209387	0.158514	-0.342105	-1.22744	76	STAT2, SOCS3, CXCL10, MAP3K8, STAT1, FAS, PIK3R5, IL6, ITGA4, IRF9, CD38, STAT3, IL1B, MYD88, GRB2, CSF2RB, EBI3, IL15RA, IRF1, TLR2, LEPR, CBL, PTPN2, SOCS1	HALLMARK	IL6_JAK_STAT3_SIGNALING
HALLMARK_APICAL_JUNCTION	0.120466	0.215118	0.142901	-0.294871	-1.19607	186	VAV2, SDC3, INPPL1, NFASC, PTEN, COL17A1, CTNND1, JUP, CDK8, ARHGEF6, KCNH2, DLG1, RHOF, PBX2, AKT3, RASA1, MAPK14, VCAM1, NRTN, PKD1, EPB41L2, CERCAM, COL16A1, THY1, MAPK11, B4GALT1, SYK, ITGA9, SYMPK, CD274, CD276, NF1, PECAM1, DSC3, MAP4K2, NF2, MPZL1, SHC1, ALOX15B, ITGB1, MSN, CLDN4, NECTIN4, NEXN, CTNNA1, ADAM9, WNK4, PCDH1, PTPRC	HALLMARK	APICAL_JUNCTION
HALLMARK_CHOLESTEROL_HOMEOSTASIS	0.132132	0.22022	0.147331	-0.359761	-1.23663	60	ALCAM, JAG1, ATXN2, SC5D, HMGCS1, NSDHL, TP53INP1, LPL, SREBF2, CXCL16, NFIL3, HMGCR, SEMA3B, FBXO6, LSS, PLSCR1, IDI1, FDFT1, ANTXR2, FASN, CPEB2	HALLMARK	CHOLESTEROL_HOMEOSTASIS
HALLMARK_MYC_TARGETS_V2	0.130952	0.22022	0.213928	0.341744	1.24917	51	MYC, NOP16, NOP2, PES1, NOC4L, GRWD1, RABEPK, EXOSC5, RRP9, DCTPP1, WDR74, PHB, TFB2M, IMP4, WDR43, TBRG4, LAS1L, NOP56	HALLMARK	MYC_TARGETS_V2
HALLMARK_ESTROGEN_RESPONSE_LATE	0.142292	0.229504	0.237794	0.248355	1.13286	171	CISH, PAPSS2, OLFM1, RAB31, CHPT1, PKP3, FOS, SERPINA1, PDZK1, HOMER2, SLC9A3R1, TIAM1, SLC26A2, ETFB, NXT1, S100A9, SERPINA5, GALE, LLGL2, RNASEH2A, FARP1, TFPI2, RPS6KA2, ACOX2, BATF, TST, IL6ST, CYP4F11, IMPA2, HR, PPIF, DCXR, LARGE1, WFS1, LTF, CKB, BLVRB, GAL	HALLMARK	ESTROGEN_RESPONSE_LATE
HALLMARK_COAGULATION	0.156584	0.244662	0.213928	0.277702	1.17143	110	MMP9, SERPINA1, DUSP6, CTSK, RAC1, CSRP1, PEF1, RABIF, PDGFB, TIMP1, TFPI2, ACOX2, CLU, FBN1, CASP9, P2RY1, CPB2, PLAT, MSRB2, CRIP2, OLR1, MMP8, TIMP3, GNB2, CPQ, ARF4, F12, SERPINB2, LRP1, F10, PLEK, GP9, TMPRSS6, FN1	HALLMARK	COAGULATION
HALLMARK_SPERMATOGENESIS	0.209722	0.315126	0.108394	-0.301512	-1.14495	109	BUB1, TOPBP1, SLC12A2, TKTL1, NCAPH, TLE4, MTOR, GMCL1, ELOVL3, IL12RB2, CDKN3, RFC4, CNIH2, MLLT10, LPIN1, PRKAR2A, CLVS1, STRBP, MAST2, NF2, CLPB, PARP2, TEKT2, PIAS2, GAPDHS, RAD17, HSPA1L, EZH2, DBF4, SPATA6, ACTL7B, NPHP1, ZC3H14, NEK2, SCG3, AURKA, TTK	HALLMARK	SPERMATOGENESIS
HALLMARK_UV_RESPONSE_DN	0.214286	0.315126	0.106323	-0.288866	-1.12685	133	VAV2, PTEN, WDR37, ZMIZ1, APBB2, DLG1, NOTCH2, MET, AKT3, ABCC1, MAPK14, SCAF8, PIAS3, KCNMA1, SIPA1L1, KIT, PRKCE, SMAD3, FYN, COL11A1, CACNA1A, PIK3CD, PRDM2, RXRA, PDGFRB, CDK13, ATRN, ANXA4, KALRN, PTPRM, ATP2B4, BMPR1A, CDKN1B, ACVR2A, F3, NR1D2, IRS1, CDC42BPA, CDON, DAB2, TGFBR3, EFEMP1, BHLHE40	HALLMARK	UV_RESPONSE_DN
HALLMARK_KRAS_SIGNALING_DN	0.269648	0.385211	0.0916795	-0.275227	-1.09079	148	NR4A2, SYNPO, CPEB3, MFSD6, PRKN, TENT5C, PTPRJ, RYR1, SLC25A23, YPEL1, SKIL, IDUA, IFI44L, MX1, CELSR2, TGFB2, MAST3, CDKAL1, EGF, VPS50, KLHDC8A, TSHB, CACNA1F, RSAD2, CLSTN3, ENTPD7, EDAR, KCND1	HALLMARK	KRAS_SIGNALING_DN
HALLMARK_HEME_METABOLISM	0.306773	0.414558	0.0833634	-0.265828	-1.06875	173	KEL, KHNYN, ELL2, RANBP10, BMP2K, TENT5C, CA1, ARHGEF12, FECH, RNF19A, DCAF10, MOCOS, MKRN1, NNT, SLC30A1, TNS1, CAT, LPIN2, CA2, MBOAT2, XPO7, ACKR1, E2F2, EIF2AK1, MARK3, MXI1, KAT2B, CLCN3, ATG4A, GAPVD1, CDC27, UBAC1, DCAF11, TFRC, GCLC, SYNJ1, BPGM, FOXJ2, LAMP2, PICALM, BACH1, DAAM1	HALLMARK	HEME_METABOLISM
HALLMARK_WNT_BETA_CATENIN_SIGNALING	0.303621	0.414558	0.130777	0.315025	1.08478	37	MYC, AXIN2, DVL2, PTCH1, RBPJ, PPARD, GNAI1	HALLMARK	WNT_BETA_CATENIN_SIGNALING
HALLMARK_XENOBIOTIC_METABOLISM	0.316206	0.41606	0.155242	0.234816	1.0625	164	DHRS7, PAPSS2, TMEM176B, TNFRSF1A, GCNT2, PMM1, FAH, CYP27A1, ASL, UPP1, PINK1, ECH1, ALAS1, ABHD6, ACOX3, GNMT, PYCR1, PPARD, AHCY, BPHL, SMOX, SPINT2, ACOX2, APOE, PGD, ARG2, AQP9, GSTM4, CD36, FBP1, GSS, DCXR, DHRS1, BLVRB, CYP2S1	HALLMARK	XENOBIOTIC_METABOLISM
HALLMARK_EPITHELIAL_MESENCHYMAL_TRANSITION	0.349669	0.448293	0.0762797	-0.260826	-1.04972	178	ITGAV, FAS, IL6, MEST, DST, SNTB1, GEM, IL15, NOTCH2, COL8A2, WIPF1, PMEPA1, VCAM1, SERPINH1, MAGEE1, COL12A1, FSTL3, COL16A1, FBLN1, CDH2, TNFAIP3, EFEMP2, CXCL8, THY1, ADAM12, COPA, COL11A1, WNT5A, LAMA2, CADM1, PDGFRB, FBLN2, GPC1, TPM2, SPP1, ITGB1	HALLMARK	EPITHELIAL_MESENCHYMAL_TRANSITION
HALLMARK_HYPOXIA	0.393333	0.491667	0.0706196	-0.25614	-1.0275	172	SDC3, NEDD4L, ACKR3, WSB1, NDST1, IL6, PLAC8, TIPARP, TKTL1, PPFIA4, ERO1A, GBE1, PGAM2, KLF7, ETS1, ATP7A, NFIL3, MXI1, ADM, MAP3K1, TNFAIP3, DDIT4, GPC4, HOXB9, VHL, ANKZF1, MAFF, SLC6A6, SLC37A4, TES, ENO3, CXCR4, DPYSL4, GPC1, HSPA5, HS3ST1, KDM3A, CSRP2	HALLMARK	HYPOXIA
HALLMARK_BILE_ACID_METABOLISM	0.447633	0.511364	0.0678338	-0.271307	-1.00905	99	ABCD2, ABCA1, BCAR3, EFHC1, HSD17B4, CAT, NR3C2, ACSL5, HSD3B7, PNPLA8, LONP2, EPHX2, PIPOX, ABCA5, PEX1, NUDT12, SCP2, IDI1, RXRA, GNPAT, DHCR24, GCLM, HSD17B6, SLC35B2, SLC27A2, ABCD3, PEX6, CROT, ABCA3, ACSL1, BMP6, PECR, PEX26, KLF1, NPC1, ALDH9A1	HALLMARK	BILE_ACID_METABOLISM
HALLMARK_ESTROGEN_RESPONSE_EARLY	0.43909	0.511364	0.0653834	-0.251064	-1.00813	176	SH3BP5, KDM4B, MED13L, TOB1, ELOVL5, CELSR1, JAK2, TIPARP, KLF10, MYBBP1A, GAB2, NAV2, SLC22A5, MYOF, ADCY9, CBFA2T3, EGR3, MREG, CELSR2, INPP5F, SNX24, FLNB, SLC7A5, SEMA3B, UGCG, AFF1, SLC39A6, ABLIM1, OPN3, ARL3, B4GALT1, ELF1, SLC24A3, ELOVL2	HALLMARK	ESTROGEN_RESPONSE_EARLY
HALLMARK_P53_PATHWAY	0.431551	0.511364	0.0649408	-0.250354	-1.01182	180	TGFA, TOB1, TXNIP, FAS, PLK3, KIF13B, ZMAT3, RGS16, VDR, PLK2, STEAP3, RB1, SP1, POLH, PITPNC1, FBXW7, TRAF4, DDIT4, ADA, MDM2, CDH13, CASP1, RHBDF2, PROCR, F2R, RNF19B, RXRA, TP53, SOCS1, ZNF365, TP63, PLXNB2, HBEGF, CCNG1, ALOX15B, CCNK, TRAFD1, ELP1, LIF, CTSF, TM7SF3, RRAD, CYFIP2, EPS8L2, WRAP73, APP, VWA5A, SLC35D1, AK1, RAB40C, TAP1, TNFSF9, CDK5R1, CCP110, IER5, KLF4, MKNK2, BMP2, ABCC5	HALLMARK	P53_PATHWAY
HALLMARK_UNFOLDED_PROTEIN_RESPONSE	0.45	0.511364	0.111463	0.238084	0.989653	94	EIF4EBP1, EIF4A1, ZBTB17, LSM4, DKC1, POP4, YIF1A, ARFGAP1, IMP3, PSAT1, NHP2, RPS14, EXOSC5, RRP9, BAG3, NOP14, CEBPG, WFS1, DCP1A, KDELR3, NOP56, EXOSC4, TSPYL2, VEGFA, SPCS1, TUBB2A, SDAD1, ATF4, EXOSC9, PAIP1, WIPI1, EDC4, EXOSC1, ATP6V0D1	HALLMARK	UNFOLDED_PROTEIN_RESPONSE
HALLMARK_UV_RESPONSE_UP	0.474255	0.52695	0.062249	-0.25505	-0.999375	136	BCL2L11, RAB27A, LYN, CNP, TGFBRAP1, IL6, KCNH2, HSPA13, CA2, FURIN, NTRK3, GRINA, NXF1, MARK2, CXCL2, NR4A1, WIZ, RFC4, MAPK8IP2, CDO1, PRPF3, PRKACA, TFRC, IRF1, AGO2, CCK, STIP1, PPAT, GGH, PARP2, CREG1, NAT1, NUP58, RASGRP1, RRAD, PLCL1, NFKBIA, TAP1, IGFBP2, DDX21	HALLMARK	UV_RESPONSE_UP
HALLMARK_ANGIOGENESIS	0.560127	0.608833	0.0617054	-0.305169	-0.942319	33	VAV2, ITGAV, JAG1	HALLMARK	ANGIOGENESIS
HALLMARK_GLYCOLYSIS	0.65287	0.694543	0.0466948	-0.230636	-0.924292	171	TGFA, SDC3, AGRN, ME2, TKTL1, KIF20A, IDUA, MET, NSDHL, PPFIA4, ERO1A, PGAM2, PAXIP1, MXI1, DLD, DDIT4, GPC4, HMMR, ANKZF1, B4GALT1, SLC37A4, GFPT1, GCLC, AGL, CHST6, PMM2, CXCR4, EGLN3, ARPP19, DPYSL4, GPC1, HSPA5, COPB2, B4GALT2, FUT8, CHPF2, EXT2, GAPDHS, GNE, HDLBP	HALLMARK	GLYCOLYSIS
HALLMARK_APOPTOSIS	0.808943	0.842649	0.0375363	-0.216941	-0.853459	143	BCL2L11, TXNIP, CFLAR, FAS, IL6, SC5D, TOP2A, CD38, EGR3, IGF2R, HSPB1, CASP7, TGFB2, GSR, IL18, PSEN1, IL1B, MADD, AIFM3, CASP1, RNASEL, F2R, IRF1, DNAJC3, WEE1, MCL1, PEA15, PDGFRB	HALLMARK	APOPTOSIS
HALLMARK_PEROXISOME	0.890173	0.90834	0.036073	-0.215192	-0.793506	90	ABCD2, ELOVL5, STS, TOP2A, HSD17B4, CAT, ACSL5, HSD3B7, LONP2, EPHX2, MSH2, SCP2, IDI1, CADM1, GNPAT, ACSL4, DHCR24, SIAH1, SLC35B2, SLC27A2, ABCD3, PEX6, ACOX1, ACSL1, PEX5	HALLMARK	PEROXISOME
HALLMARK_FATTY_ACID_METABOLISM	0.939808	0.939808	0.0308468	-0.200482	-0.780494	131	CPT1A, ELOVL5, AUH, TP53INP2, HSD17B4, SLC22A5, HMGCS1, TDO2, NSDHL, ACSS1, CA2, UGDH, ACSL5, DLD, G0S2, ALDH3A2, IDI1, PTPRG, ENO3, NBN, ACSL4, DHCR24, RDH16, ADH7, FASN, GAPDHS, ACO2, ACOX1, SERINC1, ACSL1, HSPH1, GPD2	HALLMARK	FATTY_ACID_METABOLISM

## Sheet: W18_v_W12
pathway	pval	padj	log2err	ES	NES	size	leadingEdge	source	pathway_short
HALLMARK_G2M_CHECKPOINT	8.49718e-09	4.24859e-07	0.74774	-0.478433	-2.03145	181	PRC1, MKI67, MYBL2, CDC20, SMC2, BUB1, KIF15, KIF23, TROAP, CDC27, MCM6, CCNA2, CKS2, FBXO5, RBM14, SLC7A5, PML, ODC1, PLK1, TOP2A, CDC6, CHAF1A, EGF, PAFAH1B1, HMMR, NEK2, CDKN2C, CASP8AP2, CENPF, KIF11, SMARCC1, KIF4A, DBF4, UPF1, STMN1, MCM3, ATF5, HIRA, XPO1, HSPA8, E2F2, TRA2B, BARD1, UBE2C, YTHDC1, RPA2, RBL1, E2F3, KIF22, PTTG1, CUL3, NUMA1, ABL1, NSD2, BRCA2, CHMP1A, AURKA, SRSF10, TNPO2,…	HALLMARK	G2M_CHECKPOINT
HALLMARK_MITOTIC_SPINDLE	1.30531e-07	3.26327e-06	0.690132	-0.448397	-1.91865	188	BCL2L11, PRC1, SSH2, KIF3C, AKAP13, BUB1, FLNB, SYNPO, KIF15, KIF23, ARHGEF12, RHOF, PCNT, CDC27, KIF3B, FBXO5, MYO9B, TAOK2, PLK1, LLGL1, KIFAP3, TOP2A, ACTN4, TSC1, PAFAH1B1, ABR, EZR, RICTOR, CLASP1, NCK2, NEK2, WASF1, CENPF, KIF11, KIF4A, ARHGAP4, MYO1E, APC, SOS1, CEP192, PREX1, PIF1, GSN, DYNC1H1, TUBA4A, BIN1, ALS2, KIF22, VCL, ANLN, DOCK2, ITSN1, CDC42BPA, NUMA1, ABL1, BRCA2, ECT2, AURKA,…	HALLMARK	MITOTIC_SPINDLE
HALLMARK_E2F_TARGETS	4.00549e-06	6.67582e-05	0.610527	-0.427041	-1.80672	178	TK1, MKI67, MYBL2, CDC20, PPP1R8, NCAPD2, MCM6, CKS2, MCM4, PRKDC, PLK1, TOP2A, RRM2, WEE1, CDCA8, ORC2, MELK, UNG, CCP110, CDCA3, CSE1L, HMMR, PNN, CDKN2C, SMC6, SPC24, KIF18B, KIF4A, TIMELESS, STMN1, MCM3, EED, XPO1, TRA2B, BARD1, HELLS, CIT, RPA2, LYAR, KIF22, IPO7, DIAPH3, PTTG1, RAD51C, TCF19, BRCA2, AURKA, GINS1, POLE, LMNB1, TUBG1, LUC7L3, BRCA1, CDC25B, POLD1, ORC6, PHF5A, RAD21, RAD51AP1…	HALLMARK	E2F_TARGETS
HALLMARK_XENOBIOTIC_METABOLISM	9.07174e-05	0.00113397	0.538434	0.397209	1.71173	164	AQP9, TMEM176B, ACOX2, PAPSS2, CYP17A1, PGD, CD36, IDH1, IGFBP4, DHRS7, TNFRSF1A, VNN1, GNMT, FBP1, TPST1, BLVRB, PROS1, LEAP2, IRF8, ATP2A2, ALDH2, HPRT1, PYCR1, BCAT1, DHRS1, KYNU, IL1R1, PMM1, CROT, CSAD, GSTM4, CYP1A1, PDLIM5, GCNT2, PINK1, ASL, CNDP2, HSD11B1, PPARD, MPP2, ATOH8, EPHX1, NINJ1, SLC1A5, CDA, TMEM97, SLC46A3, ETFDH, PC, COMT, GCH1, GSR, ARG2, CYP2S1, GSS, CAT, TKFC, F10, ESR1, …	HALLMARK	XENOBIOTIC_METABOLISM
HALLMARK_INTERFERON_GAMMA_RESPONSE	0.000114132	0.00114132	0.538434	-0.394139	-1.6488	166	TXNIP, GZMA, ARID5B, PARP12, KLRK1, NLRC5, TRIM25, LYSMD2, RNF213, HELZ2, CMTR1, CMPK2, CD38, PML, OASL, ZNFX1, VCAM1, TNFAIP3, IFIT2, STAT1, PARP14, CXCL10, CASP7, TNFAIP6, IDO1, SPPL2A, PTPN1, DDX60, OAS3, RTP4, ISG20, STAT2, SERPING1, BST2, JAK2, ISG15, ADAR, IRF9, TRIM21, CD40, RIPK2, EPSTI1, SECTM1, ISOC1, OAS2, BTG1, STAT4, IL4R, SOCS1, APOL6, IL6, IRF7, SSPN, IRF1, XAF1, SLC25A28, IFIT3, S…	HALLMARK	INTERFERON_GAMMA_RESPONSE
HALLMARK_INTERFERON_ALPHA_RESPONSE	0.000325074	0.00270895	0.498493	-0.46094	-1.75237	83	TXNIP, PARP12, TRIM25, HELZ2, CMTR1, CMPK2, NUB1, TENT5A, OASL, PROCR, IFIT2, PARP14, CXCL10, NCOA7, DDX60, RTP4, CNP, ISG20, STAT2, BST2, ISG15, ADAR, IRF9, TRIM21, RIPK2, EPSTI1, UBA7, IL4R, IRF7, IRF1, SLC25A28, IFIT3, TDRD7, MX1, TAP1, SAMD9, PSME1, OAS1, PLSCR1, ELF1, PSMB8	HALLMARK	INTERFERON_ALPHA_RESPONSE
HALLMARK_COAGULATION	0.00172658	0.0123327	0.45506	0.388861	1.58791	110	CTSK, DUSP6, ACOX2, MMP8, MMP9, FN1, KLF7, PLAT, SERPINA1, LRP1, FBN1, PROS1, SH2B2, DPP4, GNB2, ARF4, TFPI2, CTSH, ADAM9, SIRT2, PDGFB, C1R, CTSO, COMP, MASP2, ANXA1, SPARC, MMP11, PECAM1	HALLMARK	COAGULATION
HALLMARK_IL6_JAK_STAT3_SIGNALING	0.00325786	0.0203616	0.431708	0.426716	1.61947	76	CSF2RA, CSF3R, CD14, TLR2, IL13RA1, CD36, TNF, LTBR, IFNGR2, TNFRSF1A, DNTT, LTB, IL10RB, TNFRSF21, IFNGR1, IL1R1, IL6ST	HALLMARK	IL6_JAK_STAT3_SIGNALING
HALLMARK_ANDROGEN_RESPONSE	0.00377708	0.0209838	0.431708	-0.401828	-1.54393	90	CDC14B, ARID5B, FKBP5, ALDH1A3, AZGP1, DHCR24, STK39, IQGAP2, HMGCR, LMAN1, CDK6, TSC22D1, UAP1, PTK2B, RRP12, GUCY1A1, SPDEF, AKAP12, B4GALT1, MAF, TMEM50A, ITGAV, ELOVL5, PLPP1, PMEPA1, FADS1, SORD, ZBTB10, CCND1, HPGD, PGM3, HERC3, INSIG1, PIAS1	HALLMARK	ANDROGEN_RESPONSE
HALLMARK_INFLAMMATORY_RESPONSE	0.00613083	0.0306542	0.407018	0.335427	1.45331	179	CSF3R, CD14, AQP9, SELL, TLR2, PTAFR, C5AR1, AXL, NLRP3, SLC31A1, CYBB, IFNGR2, BTG2, SGMS2, PTGER2, P2RY2, CCL22, SLC1A2, TLR1, MEFV, LDLR, ATP2A2, IL18RAP, NOD2, CCL2, CDKN1A, PTPRE, PROK2, LYN, IL1R1, GPR132, CCRL2, P2RX7, SCN1B, FFAR2, ICAM4, ICAM1, EREG, ADM, LAMP3, CX3CL1, LTA, SLC11A2, GCH1, BEST1, CXCL11, APLNR, IL12B, MYC, HBEGF, CLEC5A, CALCRL, KLF6, MARCO, TACR1, EBI3, PTGER4, NFKB1	HALLMARK	INFLAMMATORY_RESPONSE
HALLMARK_APICAL_SURFACE	0.00992946	0.0435607	0.38073	-0.475593	-1.60336	42	AFAP1L2, SCUBE1, PLAUR, HSPB1, GHRL, CRYBG1, DCBLD2, THY1, ADIPOR2, MDGA1, B4GALT1, CD160, BRCA1, RTN4RL1	HALLMARK	APICAL_SURFACE
HALLMARK_ESTROGEN_RESPONSE_LATE	0.0104546	0.0435607	0.38073	0.318217	1.37434	171	FOS, OLFM1, ACOX2, PAPSS2, CYP4F11, KLF4, LTF, CHPT1, IGFBP4, IMPA2, SERPINA1, ABHD2, SLC22A5, RAB31, PPIF, SNX10, PTPN6, BLVRB, NXT1, XRCC3, FARP1, PDZK1, GALE, HPRT1, TPD52L1, EGR3, PLXNB1, PDCD4, ETFB, HOMER2, TNNC1, SGK1, TFPI2, IL6ST, MYB, ZFP36, ADD3, WFS1, S100A9, FGFR3, TMPRSS3, SLC26A2	HALLMARK	ESTROGEN_RESPONSE_LATE
HALLMARK_ADIPOGENESIS	0.0142209	0.0546956	0.38073	0.315838	1.37142	174	CD302, PIM3, CD36, IDH1, DHRS7, QDPR, PPP1R15B, APLP2, GRPEL1, MTCH2, BCL2L13, TKT, ALDH2, IFNGR1, ACADL, NKIRAS1, PDCD4, ETFB, ORM1, SAMM50, HADH, DRAM2, NABP1, PEX14, UQCR10, SDHB, NDUFB7, SLC25A10, CPT2, CCNG2, LTC4S, TALDO1, COQ9, MGST3, UQCRC1, COQ3, ECHS1, MAP4K3, SLC1A5, BCL6, MDH2, STOM, TANK, DECR1, RTN3, COQ5, NDUFAB1, ATP1B3, LIFR, DNAJB9, ACADS, ADCY6, CHUK, CHCHD10, CAT, TOB1, SUCLG1…	HALLMARK	ADIPOGENESIS
HALLMARK_TNFA_SIGNALING_VIA_NFKB	0.0200058	0.0714492	0.352488	0.302545	1.31685	186	FOS, MARCKS, ATF3, TLR2, KLF4, IER2, SLC2A6, JUNB, CEBPD, TNF, PLK2, IFNGR2, BTG2, EGR2, TRIB1, BCL3, GFPT2, LDLR, MCL1, SERPINB8, CCL2, EGR3, CDKN1A, PTPRE, SLC16A6, KYNU, SGK1, IL6ST, KLF10, CCRL2, B4GALT5, ZFP36, PDLIM5, ICAM1, DUSP1, RELB, FJX1, SPSB1, NFAT5, SDC4, NINJ1, EGR1, BCL6, PTX3, EIF1, TANK, REL, PTGS2, PPP1R15A, GCH1, SOCS3, CXCL11, RHOB, IRS2, SLC2A3, IL12B, MYC	HALLMARK	TNFA_SIGNALING_VIA_NFKB
HALLMARK_KRAS_SIGNALING_DN	0.0266874	0.0851948	0.352488	-0.329034	-1.36417	148	YPEL1, CDKAL1, NR4A2, PDCD1, ENTPD7, SYNPO, EDAR, TENT5C, KCNMB1, IL5, CLSTN3, PTPRJ, EGF, RYR1, RGS11, UPK3B, PRKN, SLC25A23, MAGIX, CCDC106, SPTBN2, TCF7L1, CACNA1F, BARD1, STAG3, TSHB, NRIP2, ARPP21, CAMK1D, IDUA, PLAG1, GP1BA, MFSD6	HALLMARK	KRAS_SIGNALING_DN
HALLMARK_UV_RESPONSE_DN	0.0272623	0.0851948	0.352488	-0.325456	-1.32065	133	APBB2, COL11A1, ABCC1, FZD2, CAV1, TGFBR3, PIK3R3, WDR37, SCN8A, CDK13, RBPMS, ID1, PDGFRB, FHL2, GRK5, ATP2B4, ADORA2B, PRDM2, SYNE1, VAV2, PIK3CD, YTHDC1, SMAD7, FYN, CACNA1A, CDC42BPA, SCAF8, BMPR1A, PRKAR2B, SERPINE1, ATXN1, ATRX, NR3C1, MAPK14, TGFBR2, ATP2B1, DAB2, TENT4A, ADGRL2, AKT3, SYNJ2, INSIG1	HALLMARK	UV_RESPONSE_DN
HALLMARK_COMPLEMENT	0.0683371	0.179835	0.261664	0.284287	1.22996	178	DUSP6, LGALS3, MMP8, FN1, CD36, GMFB, LTF, PRCP, PLAT, SERPINA1, LRP1, CR2, PLA2G7, DYRK2, CTSS, S100A12, LIPA, XPNPEP1, PPP2CB, DPP4, GNB2, KYNU, GCA, TFPI2, LYN, CTSH, CASP4, RCE1, ADAM9, PDGFB, ITGAM, S100A9, GNAI2, C1R, FDX1, CTSO, ANXA5, CP, HPCAL4, ADRA2B, CDA, PRSS36, CTSB, CDH13, CDK5R1, KCNIP3, RABIF, LGMN, ZEB1, CASP1, USP8, F10, WAS, IRF2, TIMP2	HALLMARK	COMPLEMENT
HALLMARK_GLYCOLYSIS	0.0651685	0.179835	0.266351	0.283311	1.22359	171	IL13RA1, ELF3, TGFBI, COL5A1, COG2, IDH1, RRAGD, PFKFB1, QSOX1, TPST1, PPFIA4, MDH1, DSC2, CITED2, SLC16A3, VCAN, CLDN3, GALE, MIOX, PKM, PKP2, LCT, ARTN, PPP2CB, AKR1A1, GALK1, HK2, EXT1, ME2, B4GALT7, SLC25A10, B3GAT1, SAP30, PGLS, TALDO1, B3GAT3, IGFBP3, LDHC, GNPDA1, FBP2, MDH2, PAM, ECD, GALK2, PC, ALG1, DEPDC1, SDC1, IRS2	HALLMARK	GLYCOLYSIS
HALLMARK_OXIDATIVE_PHOSPHORYLATION	0.0645161	0.179835	0.271289	0.296746	1.25884	152	NQO2, IDH1, NDUFS1, TIMM9, GRPEL1, MDH1, TIMM13, ATP6V1G1, ABCB7, ETFB, ATP6AP1, FH, ACAA1, HTRA2, UQCR10, ATP6V0B, SDHB, TOMM70, NDUFB7, FDX1, POLR2F, TIMM17A, MGST3, UQCRC1, ECHS1, ATP5PF, MDH2, MTX2, NDUFB2, NDUFS8, DECR1, MRPS30, ETFDH, NDUFAB1, ETFA, NDUFB5, SUCLG1, CYC1, ACAT1, TCIRG1, NDUFA2, IMMT, NDUFS7, NDUFA1, ECH1, ATP5MC2, ATP6V1F, PDHX, RHOT1, SLC25A11, NDUFA9, RHOT2, PMPCA, NDUFA5,…	HALLMARK	OXIDATIVE_PHOSPHORYLATION
HALLMARK_KRAS_SIGNALING_UP	0.0901099	0.225275	0.222056	0.274013	1.1869	172	CSF2RA, GPNMB, DUSP6, TMEM176B, KLF4, MMP9, FBXO4, CLEC4A, MAFB, PLAT, TMEM176A, ATG10, PRKG2, FUCA1, TRIB1, CTSS, GFPT2, IRF8, LAPTM5, GADD45G, NRP1, CROT, KCNN4, ANKH, SCN1B, AVL9, EPB41L3, LY96, TFPI, EREG, EVI5, HSD11B1, IGFBP3, SCG5, CBR4, AMMECR1, MMP11, PECAM1, PCSK1N, IL33	HALLMARK	KRAS_SIGNALING_UP
HALLMARK_ESTROGEN_RESPONSE_EARLY	0.102679	0.235618	0.208955	0.271045	1.17248	176	FOS, SYNGR1, OLFM1, PAPSS2, DEPTOR, KLF4, TMEM164, ELF3, CHPT1, SVIL, IGFBP4, ASB13, ABHD2, SLC22A5, MYBL1, P2RY2, DLC1, RAB31, PPIF, BLVRB, NXT1, FARP1, PDZK1, TPD52L1, EGR3, IL6ST, RARA, MYB, KLF10, PODXL, ADD3, WFS1, TMPRSS3, SLC26A2, GREB1, NADSYN1, RPS6KA2, DHRS3, GAB2, RETREG1, ARL3	HALLMARK	ESTROGEN_RESPONSE_EARLY
HALLMARK_WNT_BETA_CATENIN_SIGNALING	0.103672	0.235618	0.204295	0.403326	1.33282	37	PTCH1, GNAI1, WNT1, HDAC2, DVL2, RBPJ, TCF7, WNT6, NUMB, PPARD, LEF1, MYC, JAG2, NOTCH1	HALLMARK	WNT_BETA_CATENIN_SIGNALING
HALLMARK_IL2_STAT5_SIGNALING	0.116279	0.242248	0.173748	-0.284415	-1.2007	177	SCN9A, EOMES, SYT11, GPR83, GUCY1B1, RABGAP1L, HOPX, CST7, RORA, MAPKAPK2, MAP3K8, RGS16, ODC1, CDC6, HUWE1, AGER, HIPK2, BCL2, SMPDL3A, ALCAM, LRRC8C, CA2, SERPINC1, CXCL10, SERPINB6, MYO1E, TNFRSF1B, TNFRSF18, IL10, LRIG1, SNX9, CD48, MAP6, ETFBKMT, ST3GAL4, ETV4, SNX14, SWAP70, ITGAV, SLC29A2, PLPP1, FAM126B, BMPR2, TRAF1, BMP2, CAPN3, S100A1, IL4R, SOCS1, SOCS2, P4HA1	HALLMARK	IL2_STAT5_SIGNALING
HALLMARK_SPERMATOGENESIS	0.114964	0.242248	0.176694	-0.308602	-1.22265	109	NCAPH, IL12RB2, BUB1, CNIH2, MTOR, LPIN1, PARP2, ELOVL3, GAPDHS, NEK2, GMCL1, JAM3, DBF4, MLLT10, GFI1, MAST2, IP6K1, NF2, AURKA, TCP11, RPL39L, PCSK4, PRKAR2A, CDK1, ART3, ACTL7B, DPEP3, CLVS1, TOPBP1, PGS1, KIF2C, PSMG1, IFT88, DMC1	HALLMARK	SPERMATOGENESIS
HALLMARK_ANGIOGENESIS	0.135556	0.271111	0.179782	0.398356	1.27921	33	COL5A2, PGLYRP1, VCAN, NRP1, TNFRSF21, FGFR1, FSTL1, LRPAP1, SERPINA5, JAG2, SLCO2A1, S100A4, APP	HALLMARK	ANGIOGENESIS
HALLMARK_ALLOGRAFT_REJECTION	0.145833	0.278425	0.176694	0.270688	1.15516	159	TLR2, MMP9, NLRP3, SPI1, TNF, CCR2, CFP, IFNGR2, CD74, LY86, CD1D, IGSF6, CCL22, DEGS1, CTSS, BCL3, CRTAM, LTB, PTPN6, TLR1, CXCR3, IRF8, NCF4, IL18RAP, CAPG, IFNGR1, CCL2, BCAT1	HALLMARK	ALLOGRAFT_REJECTION
HALLMARK_APICAL_JUNCTION	0.15035	0.278425	0.149208	-0.272757	-1.16547	186	ITGA10, COL16A1, LAMB3, PARD6G, RHOF, CERCAM, MAPK11, PIK3R3, TAOK2, NFASC, INPPL1, ITGA9, VCAM1, ACTN4, TSC1, ACTN3, CADM2, SYMPK, TSPAN4, THY1, CDH15, MMP2, JAM3, CDK8, VAV2, PKD1, JUP, ICAM2, VCL, MYL9, NRTN, SRC, ITGA2, NF2, PCDH1, B4GALT1, TUBG1, MSN, ALOX15B, MYH9, MAPK14, SDC3, SGCE, TRAF1, VWF, NEXN, SHC1, TIAL1, COL17A1, NECTIN4, ARHGEF6, DMP1, CD276, ITGB1, HRAS, AKT3, INSIG1, MYH10, TJ…	HALLMARK	APICAL_JUNCTION
HALLMARK_REACTIVE_OXYGEN_SPECIES_PATHWAY	0.190065	0.339401	0.147331	0.355903	1.20008	41	MGST1, HHEX, JUNB, PRDX2, MSRA, LAMTOR5, FES, FTL, GSR, CAT, G6PD, STK25, SBNO2, CDKN2D, EGLN2, MPO, GCLC, PRDX4, GLRX2	HALLMARK	REACTIVE_OXYGEN_SPECIES_PATHWAY
HALLMARK_PANCREAS_BETA_CELLS	0.198276	0.341855	0.143759	0.398033	1.21307	25	LMO2, MAFB, ELP4, DPP4, GCK, SPCS1, HNF1A, ISL1, PKLR	HALLMARK	PANCREAS_BETA_CELLS
HALLMARK_BILE_ACID_METABOLISM	0.237037	0.395062	0.119348	-0.286779	-1.11519	99	ABCA1, BCAR3, EPHX2, DHCR24, ABCA3, SLC23A2, SULT2B1, GCLM, NPC1, AR, PIPOX, BMP6, PEX11G, PFKM, HACL1, ABCA4, NUDT12, ABCA5, LIPE, SOD1, ISOC1, ATXN1, FADS1, ABCG4, OPTN, HSD17B6, ABCD1, RETSAT	HALLMARK	BILE_ACID_METABOLISM
HALLMARK_FATTY_ACID_METABOLISM	0.256125	0.413104	0.126876	0.260348	1.089	131	ALAD, CD36, BLVRA, IDH1, ALDH1A1, SLC22A5, UROD, VNN1, CD1D, MDH1, ADSL, CA6, AADAT, ACADL, ACSL1, HSD17B11, FH, METAP1, HADH, ACAA1, CYP1A1, GLUL, ACSM3, CPT2, KMT5A, LTC4S, ECHS1, EPHX1, MDH2, DECR1, D2HGDH, ETFDH, ACADS, ALDH3A2, IDI1, SUCLG1	HALLMARK	FATTY_ACID_METABOLISM
HALLMARK_P53_PATHWAY	0.270089	0.422015	0.123257	0.247391	1.07547	180	TCN2, FOS, ATF3, KLF4, TRIB3, ZFP36L1, PLK2, GM2A, BTG2, TCHH, NUPR1, FUCA1, PLXNB2, TPRKB, RB1, TPD52L1, CDKN1A, PTPRE, PMM1, GLS2, OSGIN1, HDAC3, IFI30, IRAK1, PLK3, APAF1, HEXIM1, BLCAP, CD81, EPHX1, NINJ1, STOM, NDRG1, ABAT, PPP1R15A, CDH13, SDC1, CDK5R1, ABHD4, CASP1, TOB1, HBEGF, ITGB4, JAG2, NOTCH1, DDIT3, DEF6, FDXR, EPHA2	HALLMARK	P53_PATHWAY
HALLMARK_TGF_BETA_SIGNALING	0.29368	0.44497	0.105521	-0.315782	-1.08593	51	BCAR3, THBS1, HIPK2, ID1, APC, SMURF1, SMAD7, BMPR1A, ID2, NCOR2, SERPINE1, PMEPA1, BMPR2, ACVR1, BMP2, MAP3K7, LTBP2, SMURF2, SLC20A1, ID3, TJP1, CDK9, TGFB1	HALLMARK	TGF_BETA_SIGNALING
HALLMARK_CHOLESTEROL_HOMEOSTASIS	0.311111	0.457516	0.113313	0.295218	1.07419	60	ATF3, LGALS3, TRIB3, TM7SF2, GNAI1, LDLR, GLDC, STARD4, STX5, PMVK, ANXA5, CHKA, TMEM97, TP53INP1, LGMN, IDI1, ACTG1, EBP, FDFT1, ECH1	HALLMARK	CHOLESTEROL_HOMEOSTASIS
HALLMARK_MYOGENESIS	0.329596	0.470852	0.110122	0.244914	1.05826	169	NCAM1, MYOM2, ATP2A1, CD36, PYGM, SVIL, BDKRB2, PDLIM7, PPFIA4, SYNGR2, TAGLN, MYOM1, CNN3, PLXNB2, FKBP1B, GAA, RB1, EPHB3, TPD52L1, ERBB3, ACSL1, SORBS3, CDKN1A, ATP6AP1, TNNC1, TPM3, MYL6B, DMD, SIRT2, MEF2A, ACTC1, DTNA, MYH3, ACTA1, SPARC, IGFBP3, CKB, VIPR1, DES, MRAS, BAG1, PC, CDH13	HALLMARK	MYOGENESIS
HALLMARK_HEDGEHOG_SIGNALING	0.342391	0.475543	0.0946646	-0.335448	-1.06595	32	TLE1, ETS2, PML, ADGRG1, L1CAM, CDK6, LDB1, THY1	HALLMARK	HEDGEHOG_SIGNALING
HALLMARK_HYPOXIA	0.378022	0.510841	0.100279	0.236961	1.02641	172	FOS, ATF3, CAVIN3, PYGM, TGFBI, COL5A1, TGFB3, KLF7, RRAGD, FBP1, LOX, PPFIA4, CITED2, CDKN1B, RBPJ, GAA, XPNPEP1, CDKN1A, CHST3, GALK1, HK2, EXT1, ZFP36, PDGFB, GCNT2, HEXA, DTNA, SAP30, CCNG2, DUSP1, CP, SDC4, ADM, IGFBP3, LDHC, PAM, NDRG1, KIF5A, PPP1R15A, IRS2, SLC2A5, SLC2A3, WSB1, GCK, NDST1, DDIT3, ILVBL, KLF6, AMPD3	HALLMARK	HYPOXIA
HALLMARK_EPITHELIAL_MESENCHYMAL_TRANSITION	0.490231	0.612789	0.0739901	-0.231546	-0.979623	178	COL11A1, GPX7, COL16A1, MEST, PLAUR, FBLN1, TGFBR3, THBS1, VCAM1, TNFAIP3, PDGFRB, THY1, DCN, MMP2, COL8A2, FBLN2, SERPINH1, CRLF1, GPC1, MYL9, TPM4, ITGB5, FBN2, ITGA2, SNTB1, FLNA, AREG, ID2, GEM, SERPINE1, ITGAV, SERPINE2, MAGEE1, PMEPA1, SFRP4, COL6A3, FERMT2, GADD45A, MYLK, IL6, COL7A1, MCM7, DAB2, CADM1, WIPF1, COPA, PCOLCE, ITGB1, EFEMP2, LAMA2, ENO2	HALLMARK	EPITHELIAL_MESENCHYMAL_TRANSITION
HALLMARK_NOTCH_SIGNALING	0.490066	0.612789	0.0855357	0.311089	0.971267	29	LFNG, MAML2, WNT5A, SAP30, PPARD, DTX4, PSENEN, NOTCH1, DTX2, ST3GAL6	HALLMARK	NOTCH_SIGNALING
HALLMARK_PI3K_AKT_MTOR_SIGNALING	0.477778	0.612789	0.0774768	-0.254367	-0.985164	96	MAPK10, CXCR4, PIK3R3, DUSP3, PIKFYVE, SLA, VAV3, FASLG, STAT2, MAP2K3, ITPR2, SFN, TRAF2, RIT1, ACTR2, PRKAR2A, CDK1, PLCB1	HALLMARK	PI3K_AKT_MTOR_SIGNALING
HALLMARK_APOPTOSIS	0.544218	0.632811	0.0813027	0.230691	0.971548	143	DPYD, CD14, ATF3, LGALS3, TNF, PAK1, PLAT, PPT1, BTG2, GPX1, IGFBP6, BID, CDKN1B, MCL1, IFNGR1, EGR3, ERBB3, PDCD4, CDKN1A, ERBB2, CASP4, TSPO, RARA, ANKH, EREG, ANXA1, CDK2, HGF	HALLMARK	APOPTOSIS
HALLMARK_DNA_REPAIR	0.539503	0.632811	0.0815265	0.231337	0.963928	127	TK2, POLL, GSDME, MPC2, ERCC1, TARBP2, ITPA, AAAS, POLR2G, ERCC8, NCBP2, HPRT1, STX3, SF3A3, ALYREF, POLR2D, DGUOK, POLR2F, NELFCD, NPR2, CDA, DCTN4, SNAPC5, GTF2B, TMED2, POLE4, ELOA, RFC5, RFC3, ADCY6, NME3, POLR1C, SAC3D1, RAD52, GTF2H1, VPS28, MPG, GTF2H5, RFC2, NME4, ERCC4, APRT, SMAD5, GMPR2, NT5C3A, RFC4, POLD4, EIF1B	HALLMARK	DNA_REPAIR
HALLMARK_UNFOLDED_PROTEIN_RESPONSE	0.521834	0.632811	0.0815265	0.241585	0.958659	94	ATF3, HERPUD1, EIF4A1, EIF4EBP1, PAIP1, SDAD1, CCL2, EXOSC5, NABP1, DDX10, WFS1, YIF1A, DCP1A, RRP9, ALDH18A1, POP4, SSR1, EIF2S1, DNAJB9, EXOSC9, ATF6, ATF4, EIF2AK3	HALLMARK	UNFOLDED_PROTEIN_RESPONSE
HALLMARK_MYC_TARGETS_V2	0.570632	0.634036	0.0686326	-0.271403	-0.933317	51	MCM4, PLK1, MYBBP1A, UNG, SUPV3L1, RRP12, NIP7, DUSP2, MAP3K6, BYSL, FARSA, SLC19A1, TCOF1, IPO4, SLC29A2, SORD	HALLMARK	MYC_TARGETS_V2
HALLMARK_PROTEIN_SECRETION	0.558036	0.634036	0.0791317	0.24199	0.951687	90	COG2, BET1, PPT1, VAMP7, SGMS1, NAPG, STAM, STX12, RAB9A, SEC22B, CLTA, VPS45, ATP6V1B1, STX16, SNX2, VAMP3, PAM, AP3B1, RAB2A, TMED2, CD63, NAPA, STX7, GNAS, CTSC, DST, ARCN1, ANP32E, SCAMP3, TOM1L1, SNAP23	HALLMARK	PROTEIN_SECRETION
HALLMARK_UV_RESPONSE_UP	0.592342	0.64385	0.0764767	0.225509	0.945282	136	FOS, ATF3, OLFM1, JUNB, PPT1, UROD, BTG2, TCHH, HYAL2, GRPEL1, PPIF, BID, CHRNA5, CREG1, LYN, IL6ST, ACAA1, CYP1A1, GRINA, ICAM1	HALLMARK	UV_RESPONSE_UP
HALLMARK_MTORC1_SIGNALING	0.650224	0.691728	0.0714786	0.215686	0.931966	169	TRIB3, IDH1, TM7SF2, CFP, FGL2, QDPR, BTG2, NUPR1, NFKBIB, LDLR, PSPH, ATP2A2, HMBS, HPRT1, BCAT1, STARD4, PSMB5, CDKN1A, TOMM40, HK2, NUFIP1, ADD3, UFM1, IFI30, DAPP1, RRP9, NFYC, SSR1, SLC1A5, TMEM97, FKBP2, UBE2D3, PPP1R15A, GSR, SLC2A3, PSMA4, LGMN, IDI1, G6PD, EIF2S2, DDIT3, FDXR, MTHFD2L, IMMT, GTF2H1, EBP, TCEA1	HALLMARK	MTORC1_SIGNALING
HALLMARK_HEME_METABOLISM	0.703154	0.732452	0.0584693	-0.215517	-0.902508	173	KHNYN, ARHGEF12, CDC27, NFE2L1, LPIN2, TENT5C, EZH1, ENDOD1, RNF19A, DAAM1, CA1, FBXO34, KAT2B, CA2, GCLM, MBOAT2, RANBP10, ALDH6A1, TSPAN5, SPTB, ATG4A, XPO7, UBAC1, E2F2, AQP3, DMTN, ATP6V0A1, DCAF11, ADD1, HTATIP2, MKRN1, MAP2K3, YPEL5, FOXO3, RBM38, OPTN, NR3C1, FBXO7, TAL1, TMCC2, DCAF10, NARF, RBM5	HALLMARK	HEME_METABOLISM
HALLMARK_PEROXISOME	0.880866	0.898843	0.0467883	-0.205816	-0.7908	90	EPHX2, DHCR24, ESR2, PEX5, SLC23A2, TOP2A, SULT2B1, SMARCC1, PEX2, DLG4, SOD1, ISOC1, ATXN1, ELOVL5, FADS1, CACNA1B, ABCD1, RETSAT, CADM1, HRAS, IDH2	HALLMARK	PEROXISOME
HALLMARK_MYC_TARGETS_V1	0.98594	0.98594	0.0404114	-0.173456	-0.719143	148	CDC20, MCM6, CCNA2, TYMS, MCM4, ODC1, ORC2, DDX21, HNRNPA2B1, SMARCC1, FAM120A, XPO1, TARDBP, TRA2B, MRPS18B, CCT4, CCT5, SF3A1, SNRPG, IMPDH2, CUL1, SERBP1, SSB, SF3B3, MCM7, CCT3	HALLMARK	MYC_TARGETS_V1
