# Supplementary material for: Oral Islatravir in Macaques Decreases Lymphocytes and Monocytes and Is Associated with Immune Alterations
Source: Pharmaceutics. 2026 Mar 20;18(3):381. doi: 10.3390/pharmaceutics18030381 (PMC13030831; doi:10.3390/pharmaceutics18030381)
Supplement: Supplementary file 1 [file pharmaceutics-18-00381-s001.zip › Supplementary File S5. KEGG_PBMC_GSEA.xlsx]

## Sheet: W12_v_pre
pathway	pval	padj	log2err	ES	NES	size	leadingEdge	source	pathway_short
KEGG_B_CELL_RECEPTOR_SIGNALING_PATHWAY	1.71661e-09	3.07273e-07	0.788187	-0.650876	-2.32197	67	CD19, CD79A, CD22, CD79B, VAV2, CR2, LYN, PIK3AP1, BLNK, PLCG2, CD72, CHUK, MAPK1, PTPN6, BTK, GSK3B, GRB2, CHP1, DAPP1, FOS, VAV3, PPP3CC, IKBKB, MALT1, PPP3R1, INPP5D	KEGG	B_CELL_RECEPTOR_SIGNALING_PATHWAY
KEGG_RIBOSOME	2.11326e-07	1.89137e-05	0.690132	0.689167	2.36125	37	RPL13A, RPS19, RPS21, RPS15, RPL26L1, RPS20, RPL18A, RPL18, RPL8, RPL3, RPL11, RPL37A, RPLP2, RPL27, RPL36A, RPS11, RPL10A, RPS28, RPS13, RPL27A, RPL38, RPL24, RPL28, FAU, RPLP1, RPL21, RPS9	KEGG	RIBOSOME
KEGG_TOLL_LIKE_RECEPTOR_SIGNALING_PATHWAY	3.54801e-06	0.000211698	0.627257	-0.54673	-1.98786	77	TLR2, TBK1, CD40, LY96, TRAF3, TLR1, TICAM2, CHUK, MYD88, MAPK1, MAP2K4, TNF, CXCL10, FOS, IL6, MAP3K8, TLR8, RIPK1, IKBKB, TAB2, AKT3, STAT1, TLR4, CXCL8, CTSK, IRF7, PIK3CG, CD86, MAPK14, NFKB1, IKBKE, MAPK12, IRF5, IRAK1, TLR7, PIK3R5, IL1B, MAP2K6, MAP3K7	KEGG	TOLL_LIKE_RECEPTOR_SIGNALING_PATHWAY
KEGG_LYSOSOME	2.88405e-05	0.00129061	0.57561	-0.480093	-1.82872	111	CTSS, ACP5, GLB1, SCARB2, ARSB, LAMP3, DNASE2B, AGA, LAMP1, GNS, GGA2, GM2A, CTSC, SLC11A2, CD164, SUMF1, LIPA, ATP6V1H, CTSH, PPT1, CTSO, NAGA, AP1S1, GBA, LAMP2, CTSB, LAPTM4A, CTSZ, FUCA1, IGF2R, LGMN, AP4E1, AP3B1, CD68, DNASE2, CTSK, SLC11A1, ASAH1, IDUA, CLTC, PSAP, GALNS, ATP6V0A4, PLA2G15, AP3M1, HEXB, LAPTM5	KEGG	LYSOSOME
KEGG_HEMATOPOIETIC_CELL_LINEAGE	0.000184613	0.00550762	0.518848	-0.50474	-1.82243	70	MS4A1, CD19, CD22, CR2, CD1C, FCER2, CD1E, KIT, CR1, TNF, MME, ITGA4, IL1R1, CSF1R, ITGA3, IL6, CSF3R	KEGG	HEMATOPOIETIC_CELL_LINEAGE
KEGG_LEISHMANIA_INFECTION	0.000161187	0.00550762	0.518848	-0.559782	-1.91585	53	TLR2, MYD88, CR1, MAPK1, TNF, PTPN6, ITGA4, FCGR2A, FOS, IFNGR1, ELK1, JAK2, TAB2, STAT1, TLR4, TGFB2, IFNGR2, MAPK14, NFKBIB, IL10, NFKB1, MAPK12, IRAK1, IL1B, MAP3K7	KEGG	LEISHMANIA_INFECTION
KEGG_PATHWAYS_IN_CANCER	0.000234432	0.00599477	0.518848	-0.356542	-1.52654	291	PTEN, PLCG2, RB1, CTBP2, KIT, DAPK1, WNT7B, TRAF3, WNT1, FAS, CHUK, CCDC6, CDKN1B, WNT5A, TGFA, MAPK1, SPI1, ITGAV, HIF1A, RARA, GSK3B, STK36, MET, GRB2, TGFBR1, CKS1B, PIAS1, RASSF5, CSF1R, ITGA3, FOS, EGLN1, TFG, EP300, IL6, SMAD3, WNT10B, CSF3R, FGFR3, FN1, HDAC2, RARB, SMAD2, PIAS3, ARNT, CDKN1A, MITF, E2F1, MSH2, IKBKB, WNT10A, CTNNA1, FH, SMO, JUP, AKT3, STAT1, SMAD4, CBL, BIRC2, CRKL, CUL2…	KEGG	PATHWAYS_IN_CANCER
KEGG_RIG_I_LIKE_RECEPTOR_SIGNALING_PATHWAY	0.000392738	0.00878751	0.498493	-0.523795	-1.79492	54	TBK1, TRAF3, CHUK, TRIM25, AZI2, DDX3X, TNF, CXCL10, MAP3K1, DHX58, IFIH1, TANK, RNF125, SIKE1, RIPK1, IKBKB, DDX58, CXCL8, IRF7, ATG12, MAPK14, NFKBIB, NFKB1, IKBKE, MAPK12	KEGG	RIG_I_LIKE_RECEPTOR_SIGNALING_PATHWAY
KEGG_OXIDATIVE_PHOSPHORYLATION	0.000621032	0.0123516	0.477271	0.430956	1.7311	80	COX17, COX4I1, NDUFV1, ATP5PD, NDUFA9, NDUFS8, NDUFS3, ATP5F1D, NDUFA11, ATP5ME, NDUFS7, UQCRC1, NDUFA2, NDUFS6, NDUFB8, ATP6V0D2, ATP6V1C2, UQCRB, COX15, PPA2, ATP6V1G2, NDUFC1, NDUFAB1, ATP5MC2, NDUFA8, CYC1, UQCR10, ATP6V0E1, NDUFA10, COX11, ATP5F1A, NDUFB7, COX8A, NDUFB10, COX6A2, ATP6AP1, ATP6V0A1, NDUFS4	KEGG	OXIDATIVE_PHOSPHORYLATION
KEGG_ERBB_SIGNALING_PATHWAY	0.000713229	0.0127668	0.477271	-0.481103	-1.74931	76	PLCG2, GAB1, NRG2, ABL2, CDKN1B, TGFA, MAPK1, MAP2K4, EREG, GSK3B, GRB2, HBEGF, PAK1, ELK1, CDKN1A, ERBB3, PAK3, AKT3, CBL, CAMK2G, CRKL, PIK3CG, NRAS, CRK, NCK1	KEGG	ERBB_SIGNALING_PATHWAY
KEGG_ALPHA_LINOLENIC_ACID_METABOLISM	0.00130818	0.0212877	0.45506	0.715404	1.87602	13	PLA2G2F, PLA2G6, PLA2G2D, ACOX3, FADS2	KEGG	ALPHA_LINOLENIC_ACID_METABOLISM
KEGG_PRIMARY_IMMUNODEFICIENCY	0.0019786	0.0295141	0.431708	-0.582454	-1.77708	31	CD19, CD79A, TNFRSF13B, BLNK, CD40, TNFRSF13C, RFX5, CIITA, BTK	KEGG	PRIMARY_IMMUNODEFICIENCY
KEGG_ADIPOCYTOKINE_SIGNALING_PATHWAY	0.00318677	0.0438794	0.431708	-0.462758	-1.61449	60	SOCS3, CHUK, ACSL1, TNF, ACSL5, CPT1A, PRKAG2, PRKAG3, JAK2, IKBKB, AKT3, ACSL3, PRKAG1, STAT3, RXRA, RXRB, NFKBIB, CD36, PRKAA1, NFKB1, CAMKK1, ACSL4	KEGG	ADIPOCYTOKINE_SIGNALING_PATHWAY
KEGG_NOTCH_SIGNALING_PATHWAY	0.00377374	0.04825	0.431708	-0.510505	-1.70062	46	CTBP2, JAG1, DTX4, NUMB, NOTCH2, ADAM17, KAT2A, DTX3L, EP300, HDAC2, PSEN1, MAML2, DTX1, DVL1, DVL3, PSEN2, NOTCH1, NCSTN, NUMBL	KEGG	NOTCH_SIGNALING_PATHWAY
KEGG_HUNTINGTONS_DISEASE	0.00571536	0.0682033	0.407018	0.339284	1.46802	126	RCOR1, POLR2I, COX4I1, NDUFV1, ATP5PD, POLR2F, GNAQ, NDUFA9, DLG4, TAF4, NDUFS8, NDUFS3, ATP5F1D, AP2S1, NDUFS7, BBC3, UQCRC1, POLR2C, NDUFA2, NDUFS6, NDUFB8, AP2M1, SLC25A6, TFAM, CASP9, UQCRB, GPX1, SOD1, CLTB, NDUFC1, NDUFAB1, ATP5MC2, NDUFA8, CYC1, UQCR10, NDUFA10, CREB3, ATP5F1A, POLR2L, NDUFB7, COX8A, NDUFB10, COX6A2, DNAL4, CREB3L1, DNAH1, CLTA	KEGG	HUNTINGTONS_DISEASE
KEGG_CHRONIC_MYELOID_LEUKEMIA	0.00916396	0.102522	0.38073	-0.435968	-1.56284	68	RB1, GAB2, CTBP2, CHUK, CDKN1B, MAPK1, GRB2, TGFBR1, SMAD3, HDAC2, CDKN1A, E2F1, IKBKB, AKT3, SMAD4, CBL, CRKL, TGFB2, MECOM, PIK3CG, NRAS, CRK, NFKB1	KEGG	CHRONIC_MYELOID_LEUKEMIA
KEGG_CHEMOKINE_SIGNALING_PATHWAY	0.00984576	0.10367	0.38073	-0.361444	-1.43376	156	VAV2, LYN, GRK3, STAT2, CXCR5, CCR9, CHUK, HCK, CXCL16, MAPK1, CXCL10, FGR, GSK3B, GRB2, CCL22, CCR4, PAK1, VAV3, GNG3, PLCB1, JAK2, ARRB1, IKBKB, PRKACA, ADCY5, AKT3, STAT1, RAP1B, CXCR3, CRKL, CXCL8, DOCK2, STAT3, PIK3CG, CXCL2, CCR6, CCL25, PLCB2, NFKBIB, ADCY8, NRAS, CRK, NFKB1, RHOA, PRKACB, JAK3, PIK3R5	KEGG	CHEMOKINE_SIGNALING_PATHWAY
KEGG_NEUROTROPHIN_SIGNALING_PATHWAY	0.0107319	0.106723	0.38073	-0.373306	-1.42972	113	IRAK3, PLCG2, GAB1, FRS2, SH2B3, MAPK1, MAP3K1, GSK3B, GRB2, PSEN1, IKBKB, MAP3K3, RPS6KA5, AKT3, RPS6KA3, ZNF274, RAP1B, CAMK2G, CRKL, NTRK3, PIK3CG, PDPK1, MAPK14, NFKBIB, NRAS, CRK, CALM2, NFKB1, MAP2K5, RHOA, MAPK12, SH2B2, IRAK1, PIK3R5, MAP3K5, CSK, IRS2, RAPGEF1, MAPK9, MAP2K7, RPS6KA6, KIDINS220, MAPK13, YWHAZ, BRAF, YWHAQ, RELA, TP53	KEGG	NEUROTROPHIN_SIGNALING_PATHWAY
KEGG_EPITHELIAL_CELL_SIGNALING_IN_HELICOBACTER_PYLORI_INFECTION	0.0114653	0.107579	0.38073	-0.444391	-1.52282	54	LYN, PLCG2, CHUK, ADAM10, MAP2K4, MET, ADAM17, HBEGF, PAK1, ATP6V1H, IKBKB, ATP6V1G1, MAP3K14, CXCL8, MAPK14, ATP6V0A4, NFKB1, MAPK12, NOD1, ATP6V1B1, TCIRG1, CSK	KEGG	EPITHELIAL_CELL_SIGNALING_IN_HELICOBACTER_PYLORI_INFECTION
KEGG_NOD_LIKE_RECEPTOR_SIGNALING_PATHWAY	0.0120201	0.107579	0.38073	-0.455087	-1.55753	53	TAB3, CHUK, NLRP1, MAPK1, TNF, CASP1, NOD2, NAIP, IL6, IKBKB, TAB2, MEFV, BIRC2, CXCL8, CARD6, CXCL2, MAPK14, NFKBIB, NFKB1, MAPK12, NOD1, IL1B, MAP3K7, NLRP3, CCL2, MAPK9, XIAP, MAPK13, CCL8	KEGG	NOD_LIKE_RECEPTOR_SIGNALING_PATHWAY
KEGG_ARACHIDONIC_ACID_METABOLISM	0.0132784	0.108038	0.38073	0.46151	1.59649	38	PLA2G2F, PLA2G6, PLA2G2D, GPX7, GPX4, ALOX12, GPX2, PTGS1, GPX1, EPHX2, GPX3, CBR1, HPGDS, ALOX12B	KEGG	ARACHIDONIC_ACID_METABOLISM
KEGG_UBIQUITIN_MEDIATED_PROTEOLYSIS	0.0126805	0.108038	0.38073	-0.370969	-1.43786	127	SOCS3, UBE2J1, NEDD4L, FBXW11, FBXO4, ERCC8, UBE2G1, MAP3K1, UBE2E2, UBE2E1, UBE2D1, PIAS1, UBA3, ANAPC7, UBA2, PIAS3, UBE2G2, MGRN1, ANAPC4, CUL4B, CBL, CDC16, SMURF1, BIRC2, CUL2, RHOBTB2, VHL, CUL4A, SKP2, UBE2A, FBXW7, TRIM37, RNF7, PRKN, PPIL2, UBE3C, SIAH1, UBE4A, UBE2S, CUL5, UBE2Q1, ITCH, BIRC6, UBA6, UBE2D3	KEGG	UBIQUITIN_MEDIATED_PROTEOLYSIS
KEGG_GLYCEROPHOSPHOLIPID_METABOLISM	0.0177583	0.12715	0.352488	0.38034	1.47154	66	PLA2G2F, ADPRM, PLA2G6, PLA2G2D, GPAM, PLPP2, PTDSS2, DGKZ, LYPLA2, PCYT2, AGPAT4, GPAT4, PEMT, ETNK2, PGS1, CRLS1, CHKB, GPAT2, PISD, PHOSPHO1	KEGG	GLYCEROPHOSPHOLIPID_METABOLISM
KEGG_MAPK_SIGNALING_PATHWAY	0.0171119	0.12715	0.352488	-0.325487	-1.35519	227	MEF2C, DUSP5, RASGRF1, FAS, MAPKAPK5, NF1, RASGRP4, CHUK, HSPA1L, MAPK1, MAP2K4, MRAS, NR4A1, TNF, MAP3K1, IL1R1, GRB2, CHP1, TGFBR1, FOS, SRF, RRAS2, PAK1, FGFR3, MAP4K3, ELK1, PPP3CC, MAP3K8, CACNA2D2, ARRB1, IKBKB, PPP3R1, PRKACA, RASA1, MAP3K3, MAP3K14, TAB2, RPS6KA5, AKT3, RPS6KA3, RAP1B, CRKL, TGFB2, MKNK1, MECOM, DDIT3, MAPK14, NRAS, CRK, RASGRP1, STK3, MAP3K2, NFKB1, MAP2K5, MAPK12, DUSP6…	KEGG	MAPK_SIGNALING_PATHWAY
KEGG_T_CELL_RECEPTOR_SIGNALING_PATHWAY	0.0175166	0.12715	0.352488	-0.378977	-1.4221	98	VAV2, DLG1, CTLA4, CHUK, MAPK1, TNF, PTPN6, GSK3B, GRB2, CHP1, FOS, PAK1, VAV3, PPP3CC, MAP3K8, IKBKB, MALT1, PAK3, PPP3R1, MAP3K14, AKT3, CBL, PIK3CG, PDPK1, MAPK14, NFKBIB, NFAT5, NRAS, RASGRP1, NCK1, NFATC1, IL10, NFKB1, RHOA, MAPK12, PIK3R5, PTPRC, CD28, MAP3K7	KEGG	T_CELL_RECEPTOR_SIGNALING_PATHWAY
KEGG_LINOLEIC_ACID_METABOLISM	0.0188383	0.127625	0.352488	0.596151	1.65594	16	PLA2G2F, PLA2G6, PLA2G2D	KEGG	LINOLEIC_ACID_METABOLISM
KEGG_SPLICEOSOME	0.0192507	0.127625	0.352488	0.337261	1.41308	104	HSPA6, CCDC12, BUD31, PQBP1, SYF2, PRPF6, THOC3, DDX46, PRPF4, LSM4, ISY1, DDX23, XAB2, SF3B2, PRPF31, PRPF40B, SRSF4, CDC40, PPIE, PHF5A, HSPA2, RBM25, SRSF3, CDC5L, SART1, SNW1, SF3A2, HNRNPM, SRSF7, HSPA8, DHX16, NCBP2, SNRPD1, SNRNP200, MAGOH, PRPF40A, LSM7, SRSF10, SNRPD3, MAGOHB, PRPF19, TCERG1, PRPF3, ACIN1, SNRPB2, RBM8A	KEGG	SPLICEOSOME
KEGG_PROSTATE_CANCER	0.0201958	0.129109	0.352488	-0.391106	-1.43094	83	PTEN, RB1, CHUK, CDKN1B, TGFA, MAPK1, GSK3B, GRB2, EP300, CREB1, CDKN1A, E2F1, IKBKB, AKT3, TCF7L2, PIK3CG, CREB3L2, PDPK1, NRAS, TCF7, FOXO1, NFKB1	KEGG	PROSTATE_CANCER
KEGG_INTESTINAL_IMMUNE_NETWORK_FOR_IGA_PRODUCTION	0.0236538	0.146001	0.352488	-0.494519	-1.5347	33	TNFRSF13B, CD40, CCR9, IL15, TNFRSF13C, ITGA4, IL6, TNFSF13B, MAP3K14, TNFRSF17, CD86, CCL25, IL10, IL15RA	KEGG	INTESTINAL_IMMUNE_NETWORK_FOR_IGA_PRODUCTION
KEGG_CYTOSOLIC_DNA_SENSING_PATHWAY	0.0273575	0.163233	0.352488	-0.474762	-1.50253	35	TBK1, AIM2, CHUK, CXCL10, CASP1, POLR3F, POLR3A, IL6, RIPK1, IKBKB, DDX58, IRF7, NFKBIB, NFKB1, IKBKE, IL1B	KEGG	CYTOSOLIC_DNA_SENSING_PATHWAY
KEGG_INSULIN_SIGNALING_PATHWAY	0.0301997	0.174379	0.352488	-0.36043	-1.38506	121	SOCS3, PPP1CB, MAPK1, PPP1CC, GSK3B, GRB2, PRKAG2, PRKAG3, ELK1, IKBKB, PRKACA, INPP5D, PYGM, HK3, AKT3, HK2, CBL, PHKA1, CRKL, MKNK1, PRKAG1, PIK3CG, PDPK1, FASN, NRAS, CRK, PRKAA1, CALM2, FOXO1, SH2B2, PTPRF, PRKACB, PHKB, FBP2, PIK3R5	KEGG	INSULIN_SIGNALING_PATHWAY
KEGG_RENAL_CELL_CARCINOMA	0.0363552	0.203362	0.321776	-0.411593	-1.44744	62	GAB1, TGFA, MAPK1, HIF1A, MET, GRB2, EGLN1, PAK1, EP300, ARNT, PAK3, FH, AKT3, RAP1B, CRKL, CUL2, VHL, TGFB2, PIK3CG, NRAS, CRK	KEGG	RENAL_CELL_CARCINOMA
KEGG_CELL_ADHESION_MOLECULES_CAMS	0.0381232	0.206789	0.282013	-0.355474	-1.34394	103	CD22, PDCD1LG2, CD40, SDC3, ALCAM, PTPRM, CTLA4, ITGAV, PECAM1, CDH2, ITGA4, CD58, GLG1, SPN, ICAM1, CD274, CLDN3, NFASC, SELL, ITGAL, CD86, PTPRF, NLGN3, PTPRC, ITGA8, CD28, NRXN2	KEGG	CELL_ADHESION_MOLECULES_CAMS
KEGG_HEDGEHOG_SIGNALING_PATHWAY	0.0442338	0.232878	0.271289	-0.420921	-1.4022	46	FBXW11, WNT7B, WNT1, WNT5A, GSK3B, STK36, WNT10B, CSNK1G3, WNT10A, PRKACA, SMO	KEGG	HEDGEHOG_SIGNALING_PATHWAY
KEGG_FC_GAMMA_R_MEDIATED_PHAGOCYTOSIS	0.0476639	0.243767	0.321776	-0.380849	-1.38824	81	VAV2, LYN, ASAP3, PLCG2, GAB2, HCK, PLD2, MAPK1, MARCKS, FCGR2A, PAK1, VAV3, PRKCE, INPP5D, PIKFYVE, VASP, AKT3, PIP5K1B, CRKL, DOCK2, PIK3CG, ASAP1, CRK, WASF3	KEGG	FC_GAMMA_R_MEDIATED_PHAGOCYTOSIS
KEGG_CITRATE_CYCLE_TCA_CYCLE	0.0523649	0.259029	0.257206	-0.519597	-1.46159	22	CS, IDH3A, IDH1, SDHB, FH, OGDH, DLD, MDH1, ACLY	KEGG	CITRATE_CYCLE_TCA_CYCLE
KEGG_VEGF_SIGNALING_PATHWAY	0.0535423	0.259029	0.321776	0.348728	1.34123	64	PLA2G2F, SPHK2, SH2D2A, NOS3, PLA2G6, PLA2G2D, PIK3R1, MAPKAPK2, PIK3R3, RAC1, CHP2, SRC, CASP9, VEGFA, NFATC2, KDR	KEGG	VEGF_SIGNALING_PATHWAY
KEGG_CYTOKINE_CYTOKINE_RECEPTOR_INTERACTION	0.0581242	0.273795	0.213928	-0.306841	-1.26299	205	TNFRSF13B, CD40, RELT, CXCR5, KIT, CCR9, FAS, CSF2RB, TNFRSF10A, IL15, TNFRSF13C, CXCL16, IL18RAP, TNF, IL1RAP, CXCL10, IL1R1, MET, TGFBR1, TNFRSF21, CCL22, TNFRSF8, CSF1R, CCR4, IL6, TNFSF13B, CSF3R, IFNGR1, IL23R, OSM, TNFSF11, CXCR3, TNFRSF9, CXCL8, TGFB2, IL17RA, TNFRSF17, IFNGR2, CSF1, CXCL2, CCR6, CCL25, ACVR2A, TNFRSF19, MPL, IL20, IL10, IL15RA	KEGG	CYTOKINE_CYTOKINE_RECEPTOR_INTERACTION
KEGG_STEROID_BIOSYNTHESIS	0.0607083	0.278635	0.237794	-0.554332	-1.45453	17	SC5D, TM7SF2, CYP27B1, MSMO1, FDFT1, LIPA, NSDHL	KEGG	STEROID_BIOSYNTHESIS
KEGG_HYPERTROPHIC_CARDIOMYOPATHY_HCM	0.0638298	0.278672	0.21925	-0.370724	-1.34111	73	DMD, ATP2A2, MYBPC3, TNF, ITGAV, ITGA4, ITGA3, PRKAG2, DES, PRKAG3, IL6, CACNA2D2, ACTC1, DAG1, TGFB2, TTN, SGCD, PRKAG1, TPM3, SGCB, PRKAA1, TPM2, ITGA8	KEGG	HYPERTROPHIC_CARDIOMYOPATHY_HCM
KEGG_NON_SMALL_CELL_LUNG_CANCER	0.063593	0.278672	0.224966	-0.403926	-1.37261	51	PLCG2, RB1, TGFA, MAPK1, GRB2, RASSF5, RARB, E2F1, AKT3, PIK3CG, RXRA, RXRB, PDPK1, NRAS	KEGG	NON_SMALL_CELL_LUNG_CANCER
KEGG_ETHER_LIPID_METABOLISM	0.0676692	0.281693	0.276501	0.444604	1.41196	26	PLA2G2F, PLA2G6, PLA2G2D, PLPP2, PAFAH2	KEGG	ETHER_LIPID_METABOLISM
KEGG_SMALL_CELL_LUNG_CANCER	0.0669711	0.281693	0.213928	-0.360714	-1.31451	79	PTEN, RB1, TRAF3, CHUK, CDKN1B, ITGAV, CKS1B, PIAS1, ITGA3, FN1, RARB, PIAS3, E2F1, IKBKB, AKT3, BIRC2, LAMA3, SKP2, PIK3CG, RXRA, RXRB, TRAF4, LAMB2, NFKB1, TRAF5, PIK3R5	KEGG	SMALL_CELL_LUNG_CANCER
KEGG_GLIOMA	0.0735524	0.299225	0.206588	-0.379284	-1.3157	58	PTEN, PLCG2, RB1, TGFA, MAPK1, GRB2, CDKN1A, E2F1, AKT3, CAMK2G, PIK3CG, NRAS, CALM2, PIK3R5	KEGG	GLIOMA
KEGG_LONG_TERM_POTENTIATION	0.0780031	0.310279	0.199915	-0.370297	-1.30221	62	PPP1CB, MAPK1, PPP1CC, CHP1, EP300, PPP3CC, PLCB1, PPP3R1, PRKACA, RPS6KA3, RAP1B, CAMK2G, PLCB2, ADCY8, NRAS, CALM2, RAPGEF3, PRKACB, ITPR1	KEGG	LONG_TERM_POTENTIATION
KEGG_ANTIGEN_PROCESSING_AND_PRESENTATION	0.0803859	0.312806	0.199915	-0.429763	-1.35689	37	CTSS, HSPA1L, RFX5, CIITA, TAPBP, CREB1, HSPA5, CTSB, RFXAP, LGMN, PDIA3, HSPA4, B2M, NFYC	KEGG	ANTIGEN_PROCESSING_AND_PRESENTATION
KEGG_PARKINSONS_DISEASE	0.0823529	0.313642	0.271289	0.317975	1.25645	76	COX4I1, NDUFV1, ATP5PD, NDUFA9, NDUFS8, NDUFS3, ATP5F1D, UBE2J2, NDUFS7, UQCRC1, PINK1, NDUFA2, NDUFS6, NDUFB8, SLC25A6, CASP9, UQCRB, NDUFC1, NDUFAB1, ATP5MC2, NDUFA8, CYC1, UQCR10, NDUFA10, UBA7, ATP5F1A, NDUFB7, COX8A, NDUFB10, COX6A2	KEGG	PARKINSONS_DISEASE
KEGG_FC_EPSILON_RI_SIGNALING_PATHWAY	0.0858434	0.320124	0.186433	-0.359835	-1.29374	69	VAV2, LYN, PLCG2, GAB2, MAPK1, MAP2K4, TNF, BTK, GRB2, VAV3, PRKCE, INPP5D, AKT3, PIK3CG, PDPK1, MAPK14, NRAS, MAPK12, PIK3R5, MAP2K6	KEGG	FC_EPSILON_RI_SIGNALING_PATHWAY
KEGG_GLYCOSAMINOGLYCAN_BIOSYNTHESIS_HEPARAN_SULFATE	0.0991597	0.362236	0.183024	-0.492834	-1.3688	21	NDST1, EXTL2, XYLT1, HS3ST1, EXTL3, B3GAT1, HS6ST1, EXTL1, GLCE, EXT1, EXT2, B4GALT7, B3GAT3	KEGG	GLYCOSAMINOGLYCAN_BIOSYNTHESIS_HEPARAN_SULFATE
KEGG_ENDOCYTOSIS	0.104022	0.372399	0.160801	-0.303914	-1.20579	157	NEDD4L, PARD6B, ASAP3, GRK3, RAB5C, KIT, VPS36, HSPA1L, VTA1, PLD2, STAM, VPS37A, LDLR, MET, IQSEC1, PDCD6IP, CSF1R, VPS45, FGFR3, VPS37C, ARRB1, GIT2, ERBB3, RUFY1, ARAP1, PIKFYVE, EHD4, PARD6A, PIP5K1B, CBL, SMURF1, ARAP3, AP2A2, PSD4, CLTC, AP2B1, ADRB1, ASAP1, MVB12B, CHMP5, ARFGAP3, SMAP2, RAB5B, ACAP3, IL2RB, ITCH, EPN2, ACAP2, SH3GLB1, RAB11FIP1, RAB22A, ASAP2, EPS15	KEGG	ENDOCYTOSIS
KEGG_TRYPTOPHAN_METABOLISM	0.118123	0.414588	0.16318	-0.419887	-1.3075	34	KMO, CAT, KYNU, IDO1, ALDH3A2, TDO2, ALDH2, OGDH	KEGG	TRYPTOPHAN_METABOLISM
KEGG_RNA_POLYMERASE	0.121287	0.417508	0.202072	0.456381	1.33222	19	POLR1C, POLR2I, POLR3G, POLR2F, POLR3C, POLR2C, POLR2L, POLR2G, POLR3D, POLR1A	KEGG	RNA_POLYMERASE
KEGG_MELANOGENESIS	0.124629	0.420917	0.151149	-0.334696	-1.24392	89	KIT, WNT7B, WNT1, WNT5A, MAPK1, GSK3B, EP300, CREB1, WNT10B, PLCB1, MITF, WNT10A, PRKACA, ADCY5, CAMK2G, DVL1, DVL3, FZD5, TCF7L2, CREB3L2, PLCB2, ADCY8, NRAS, TCF7, CALM2, WNT16, PRKACB	KEGG	MELANOGENESIS
KEGG_INOSITOL_PHOSPHATE_METABOLISM	0.149137	0.485372	0.141225	-0.360999	-1.23213	52	PTEN, PLCG2, SYNJ1, PLCD3, PLCB1, INPPL1, PIKFYVE, PIP5K1B, PIK3C2A, PIK3CG, PLCB2, PIP4K2C, PIK3C2B, PLCD4, PI4KA, PIP4K2A, IPMK, IMPA2, INPP5B	KEGG	INOSITOL_PHOSPHATE_METABOLISM
KEGG_P53_SIGNALING_PATHWAY	0.146814	0.485372	0.193813	0.305629	1.1743	62	DDB2, CCNB1, CDKN2A, CCND3, CCND1, SERPINE1, TNFRSF10B, MDM4, BBC3, SFN, GADD45A, PIDD1, CASP9, GTSE1, ATM, RRM2, THBS1, TP53I3, CDK1, CCNE2, SESN1, CDK6, SHISA5, TP73, CDK2, GADD45G, SESN2	KEGG	P53_SIGNALING_PATHWAY
KEGG_ONE_CARBON_POOL_BY_FOLATE	0.153448	0.490486	0.146416	-0.51967	-1.30583	14	MTFMT, MTHFD1, SHMT1, MTHFD1L, MTHFD2, ATIC	KEGG	ONE_CARBON_POOL_BY_FOLATE
KEGG_GLYCOSAMINOGLYCAN_DEGRADATION	0.158516	0.497796	0.142057	-0.499569	-1.29637	16	GLB1, ARSB, GNS, HYAL3, IDUA, GALNS, HEXB	KEGG	GLYCOSAMINOGLYCAN_DEGRADATION
KEGG_ADHERENS_JUNCTION	0.170181	0.52116	0.128143	-0.330635	-1.18875	69	PTPRM, CTNND1, MAPK1, PTPN6, MET, TGFBR1, EP300, SMAD3, IQGAP1, SMAD2, CTNNA1, SMAD4, TCF7L2, TCF7, WASF3, RHOA, LMO7, PTPRF, MAP3K7, WASF1, PTPRJ, CDH1, FGFR1	KEGG	ADHERENS_JUNCTION
KEGG_VASCULAR_SMOOTH_MUSCLE_CONTRACTION	0.171779	0.52116	0.188204	0.289531	1.16909	91	PLA2G2F, PLA2G6, PLA2G2D, ADCY4, KCNMB1, ADORA2B, ADCY7, ARHGEF1, ADORA2A, PRKG1, PPP1R12A, GNAQ, PTGIR, GNAS, CALM3, ITPR2	KEGG	VASCULAR_SMOOTH_MUSCLE_CONTRACTION
KEGG_ACUTE_MYELOID_LEUKEMIA	0.180967	0.539886	0.126254	-0.352108	-1.20509	53	KIT, CHUK, MAPK1, SPI1, RARA, GRB2, IKBKB, JUP, AKT3, STAT3, TCF7L2, PIK3CG, NRAS, TCF7, NFKB1, PIK3R5	KEGG	ACUTE_MYELOID_LEUKEMIA
KEGG_ARRHYTHMOGENIC_RIGHT_VENTRICULAR_CARDIOMYOPATHY_ARVC	0.18894	0.545488	0.122108	-0.334001	-1.18092	64	DMD, ATP2A2, DSP, ITGAV, CDH2, ITGA4, ITGA3, DES, CACNA2D2, CTNNA1, JUP, DAG1, SGCD, TCF7L2, DSC2, TCF7, SGCB	KEGG	ARRHYTHMOGENIC_RIGHT_VENTRICULAR_CARDIOMYOPATHY_ARVC
KEGG_WNT_SIGNALING_PATHWAY	0.186969	0.545488	0.11725	-0.292915	-1.13956	129	CTBP2, FBXW11, WNT7B, WNT1, WNT5A, GSK3B, CHP1, CTNNBIP1, EP300, SMAD3, WNT10B, PPP3CC, SMAD2, PSEN1, PLCB1, WNT10A, PPP3R1, PPP2CB, PRKACA, SMAD4, CAMK2G, DVL1, DVL3, FZD5, SENP2, TCF7L2, PLCB2, NFAT5, TCF7, SIAH1, NFATC1, RHOA, WNT16, PRKACB, PPP2R1B	KEGG	WNT_SIGNALING_PATHWAY
KEGG_APOPTOSIS	0.202435	0.547348	0.116739	-0.317552	-1.15722	79	IRAK3, FAS, CHUK, CSF2RB, TNFRSF10A, MYD88, TNF, IL1RAP, IL1R1, CHP1, PPP3CC, RIPK1, IKBKB, PPP3R1, PRKACA, MAP3K14, AKT3, BIRC2	KEGG	APOPTOSIS
KEGG_BASE_EXCISION_REPAIR	0.212042	0.547348	0.154191	0.355147	1.17472	32	TDG, MUTYH, XRCC1, NEIL3, NTHL1, POLB, FEN1, NEIL2, APEX2, HMGB1, SMUG1, POLE4, POLD4, PARP2	KEGG	BASE_EXCISION_REPAIR
KEGG_BIOSYNTHESIS_OF_UNSATURATED_FATTY_ACIDS	0.214047	0.547348	0.119348	-0.453971	-1.22761	19	YOD1, ELOVL5, HACD2, ACOX1, ACAA1, BAAT, HSD17B12	KEGG	BIOSYNTHESIS_OF_UNSATURATED_FATTY_ACIDS
KEGG_JAK_STAT_SIGNALING_PATHWAY	0.198847	0.547348	0.114267	-0.298185	-1.14507	119	SOCS3, STAT2, CSF2RB, IL15, STAM, PTPN6, GRB2, PIAS1, EP300, IL6, CSF3R, IFNGR1, PIAS3, JAK2, IL23R, OSM, AKT3, STAT1, CBL, IRF9, STAT3, STAT6, IFNGR2, PIK3CG, MPL, IL20, IL10, IL15RA, IL20RA, SPRED1, JAK3, PIK3R5, IL2RB	KEGG	JAK_STAT_SIGNALING_PATHWAY
KEGG_NATURAL_KILLER_CELL_MEDIATED_CYTOTOXICITY	0.208272	0.547348	0.112843	-0.311173	-1.1586	90	VAV2, PLCG2, FAS, TNFRSF10A, MAPK1, TNF, PTPN6, GRB2, CHP1, PAK1, VAV3, IFNGR1, PPP3CC, PPP3R1, ICAM1, ITGAL, IFNGR2, PIK3CG, NFAT5, NRAS, NFATC1	KEGG	NATURAL_KILLER_CELL_MEDIATED_CYTOTOXICITY
KEGG_PANCREATIC_CANCER	0.205837	0.547348	0.116234	-0.329097	-1.16358	64	RB1, CHUK, TGFA, MAPK1, TGFBR1, ARHGEF6, SMAD3, SMAD2, E2F1, IKBKB, AKT3, STAT1, SMAD4, TGFB2, STAT3, PIK3CG	KEGG	PANCREATIC_CANCER
KEGG_PEROXISOME	0.198157	0.547348	0.118815	-0.323543	-1.16434	72	ABCD2, CAT, HSD17B4, AGPS, ACSL1, CROT, ACSL5, PEX1, SCP2, FAR1, ABCD4, IDH1, ACOX2, ACOX1, ACAA1, ACSL3, BAAT, AMACR, PEX6, ABCD3, GNPAT, ACSL4	KEGG	PEROXISOME
KEGG_PRION_DISEASES	0.194352	0.547348	0.12564	-0.421702	-1.21997	25	MAPK1, IL6, ELK1, HSPA5, PRKACA, NOTCH1, PRKACB, IL1B	KEGG	PRION_DISEASES
KEGG_DORSO_VENTRAL_AXIS_FORMATION	0.227119	0.549754	0.116234	-0.438097	-1.19655	20	MAPK1, NOTCH2, GRB2, ETV6, NOTCH1	KEGG	DORSO_VENTRAL_AXIS_FORMATION
KEGG_OTHER_GLYCAN_DEGRADATION	0.227273	0.549754	0.115734	-0.47025	-1.20439	15	GLB1, AGA, GBA, FUCA1, HEXB, MANBA	KEGG	OTHER_GLYCAN_DEGRADATION
KEGG_REGULATION_OF_AUTOPHAGY	0.220736	0.549754	0.11725	-0.450808	-1.21906	19	ATG3, ULK2, ATG4C, ATG12, ATG7, PRKAA1, ULK1, PIK3R4, BECN1	KEGG	REGULATION_OF_AUTOPHAGY
KEGG_SPHINGOLIPID_METABOLISM	0.22508	0.549754	0.113313	-0.371918	-1.17426	37	SGPP1, GLB1, DEGS1, SGMS1, SGPL1, SPTLC2, GBA, ASAH1, ACER3	KEGG	SPHINGOLIPID_METABOLISM
KEGG_GLYCEROLIPID_METABOLISM	0.236769	0.565088	0.15017	0.318912	1.12801	43	ALDH1B1, GPAM, PLPP2, GLYCTK, DGKZ, LIPC, AGPAT4, GPAT4	KEGG	GLYCEROLIPID_METABOLISM
KEGG_NON_HOMOLOGOUS_END_JOINING	0.246479	0.566017	0.113313	-0.494732	-1.17935	12	POLL, XRCC5, POLM, DCLRE1C, NHEJ1	KEGG	NON_HOMOLOGOUS_END_JOINING
KEGG_THYROID_CANCER	0.246644	0.566017	0.110122	-0.395836	-1.16788	27	CCDC6, MAPK1, TFG, TCF7L2, RXRA, RXRB, TPM3, NRAS, TCF7, NCOA4, CDH1, BRAF, TP53	KEGG	THYROID_CANCER
KEGG_VIBRIO_CHOLERAE_INFECTION	0.246445	0.566017	0.106323	-0.34454	-1.14775	46	PLCG2, SLC12A2, PDIA4, ERO1A, ATP6V1H, ATP6V1G1, PRKACA, KDELR2, ATP6V0A4, PRKACB, ATP6V1B1, TCIRG1, KCNQ1	KEGG	VIBRIO_CHOLERAE_INFECTION
KEGG_RNA_DEGRADATION	0.254019	0.575563	0.105521	-0.341435	-1.14487	49	C1D, PNPT1, DDX6, HSPA9, CNOT2, CNOT10, LSM3, PATL1, CNOT6, CNOT7, PAPOLA, ENO3, ZCCHC7, TTC37, LSM2, SKIV2L, CNOT1	KEGG	RNA_DEGRADATION
KEGG_FATTY_ACID_METABOLISM	0.266453	0.590237	0.102449	-0.37045	-1.14966	33	ACADSB, ACSL1, ALDH3A2, ACSL5, CPT1A, ALDH2, ACOX1, ACAA1, ACSL3, ACADL, ACSL4, HADHB, ADH7	KEGG	FATTY_ACID_METABOLISM
KEGG_TYPE_II_DIABETES_MELLITUS	0.267091	0.590237	0.101714	-0.347886	-1.12985	41	SOCS3, MAPK1, TNF, IKBKB, PRKCE, HK3, HK2, PIK3CG, PIK3R5, IRS2, GCK, MAPK9	KEGG	TYPE_II_DIABETES_MELLITUS
KEGG_PRIMARY_BILE_ACID_BIOSYNTHESIS	0.275492	0.601379	0.10714	-0.502286	-1.17432	11	HSD17B4, SCP2, ACOX2, HSD3B7, BAAT, AMACR	KEGG	PRIMARY_BILE_ACID_BIOSYNTHESIS
KEGG_RENIN_ANGIOTENSIN_SYSTEM	0.286207	0.617241	0.102449	-0.456447	-1.14696	14	MME, NLN, LNPEP, ENPEP	KEGG	RENIN_ANGIOTENSIN_SYSTEM
KEGG_COLORECTAL_CANCER	0.292683	0.623693	0.131458	0.28763	1.07917	54	AXIN2, MYC, MLH1, PIK3R1, CCND1, PIK3R3, RAC1, MAPK10, BCL2, TGFBR2, AXIN1, CASP9, TGFB1	KEGG	COLORECTAL_CANCER
KEGG_BASAL_TRANSCRIPTION_FACTORS	0.298246	0.627525	0.124434	0.34829	1.10609	26	TAF13, GTF2F1, GTF2F2, TAF4, TAF6L, GTF2E2, TAF6, TAF1	KEGG	BASAL_TRANSCRIPTION_FACTORS
KEGG_PHOSPHATIDYLINOSITOL_SIGNALING_SYSTEM	0.301493	0.627525	0.0908241	-0.30363	-1.0963	70	PTEN, PLCG2, SYNJ1, PLCD3, PLCB1, INPPL1, INPP5D, PIKFYVE, PIP5K1B, PIK3C2A, DGKG, PIK3CG, PLCB2, CALM2, DGKH, PIP4K2C, PIK3R5, PIK3C2B, ITPR1, PLCD4, PI4KA, PIP4K2A, DGKQ	KEGG	PHOSPHATIDYLINOSITOL_SIGNALING_SYSTEM
KEGG_PPAR_SIGNALING_PATHWAY	0.312796	0.643569	0.0919686	-0.319898	-1.09621	54	ACSL1, ACSL5, CPT1A, SCP2, FABP3, ACOX2, ACOX1, ACAA1, ACSL3, FABP4, RXRA, RXRB, PDPK1, CD36, ACADL, GK, ACSL4, APOA5, LPL	KEGG	PPAR_SIGNALING_PATHWAY
KEGG_DILATED_CARDIOMYOPATHY	0.318665	0.648193	0.0886261	-0.296021	-1.08018	78	DMD, ATP2A2, MYBPC3, TNF, ITGAV, ITGA4, ITGA3, DES, CACNA2D2, ACTC1, PRKACA, ADCY5, DAG1, TGFB2, TTN, SGCD, ADRB1, TPM3, ADCY8, SGCB, PRKACB, TPM2, ITGA8	KEGG	DILATED_CARDIOMYOPATHY
KEGG_SELENOAMINO_ACID_METABOLISM	0.342809	0.689471	0.0899861	-0.407238	-1.10124	19	MAT2A, SEPHS1, SCLY, AHCYL1, METTL6, AHCYL2	KEGG	SELENOAMINO_ACID_METABOLISM
KEGG_BETA_ALANINE_METABOLISM	0.364548	0.720134	0.08654	-0.391353	-1.05828	19	DPYD, ALDH3A2, UPB1, ALDH2	KEGG	BETA_ALANINE_METABOLISM
KEGG_MISMATCH_REPAIR	0.366102	0.720134	0.0870516	-0.393944	-1.07596	20	RFC4, EXO1, RFC3, MSH2, PMS2, MSH3, RPA3, RFC2	KEGG	MISMATCH_REPAIR
KEGG_TASTE_TRANSDUCTION	0.372483	0.724723	0.0855357	-0.374829	-1.07237	24	GRM4, GNG3, PRKACA, PLCB2, TAS1R3, TAS2R38, ADCY8, TAS1R1, PRKACB	KEGG	TASTE_TRANSDUCTION
KEGG_AXON_GUIDANCE	0.408633	0.767161	0.0725352	-0.266641	-1.02343	116	PLXNC1, PLXNB2, MAPK1, SEMA7A, GSK3B, MET, CHP1, SEMA4A, PAK1, PPP3CC, SEMA4B, PAK3, PPP3R1, RASA1, SRGAP3, DPYSL2, EPHA4, SEMA5A, NFAT5, NRAS, EPHA1, NCK1, NFATC1, RHOA, SEMA6B, SLIT1, ABLIM2, SEMA3C, EPHA7, PLXNB1, L1CAM, SEMA3B	KEGG	AXON_GUIDANCE
KEGG_COMPLEMENT_AND_COAGULATION_CASCADES	0.399046	0.767161	0.078921	-0.304918	-1.03616	51	CR2, BDKRB2, CR1, C5AR1, CD46, PROS1, C1R, PROC, MASP2	KEGG	COMPLEMENT_AND_COAGULATION_CASCADES
KEGG_GLYCOSPHINGOLIPID_BIOSYNTHESIS_GLOBO_SERIES	0.424296	0.767161	0.0810802	-0.43895	-1.04638	12	A4GALT, NAGA, HEXB	KEGG	GLYCOSPHINGOLIPID_BIOSYNTHESIS_GLOBO_SERIES
KEGG_HISTIDINE_METABOLISM	0.411864	0.767161	0.0806388	-0.381734	-1.04261	20	HAL, AMDHD1, ALDH3A2, ALDH2, ALDH3B2, METTL6	KEGG	HISTIDINE_METABOLISM
KEGG_MELANOMA	0.420561	0.767161	0.0751182	-0.294996	-1.02798	59	PTEN, RB1, MAPK1, MET, CDKN1A, MITF, E2F1, AKT3, PIK3CG, NRAS, PIK3R5, FGF9, CDH1, FGFR1, MDM2, FGF23, E2F2, BRAF, TP53, HGF	KEGG	MELANOMA
KEGG_PATHOGENIC_ESCHERICHIA_COLI_INFECTION	0.420613	0.767161	0.108394	0.287015	1.01519	43	HCLS1, ARPC1B, NCK2, TUBA4A, NCL, ARPC1A, TUBB1, TUBB2A, TUBB2B, TUBA8, EZR, TUBA1A, ROCK1, TUBB4B, CLDN1, CTTN, ARPC2, ARPC5L, ACTB, ACTG1, PRKCA	KEGG	PATHOGENIC_ESCHERICHIA_COLI_INFECTION
KEGG_PURINE_METABOLISM	0.407895	0.767161	0.121543	0.236468	1.02098	123	POLR1C, ADPRM, ENPP1, POLR2I, ADCY4, ADCY7, POLR3G, IMPDH2, POLR2F, ALLC, PDE4D, PDE3B, ENTPD6, PDE9A, POLA1, NUDT9, POLR3C, AMPD2, ADCY9, POLR2C, GMPR	KEGG	PURINE_METABOLISM
KEGG_OOCYTE_MEIOSIS	0.429838	0.769409	0.0713053	-0.270541	-1.01798	101	PPP1CB, FBXW11, MAPK1, PPP1CC, CHP1, ANAPC7, FBXO43, PPP3CC, PPP3R1, PPP2CB, PRKACA, ANAPC4, CDC25C, ADCY5, SMC1B, RPS6KA3, CDC16, CAMK2G, MAD2L1, ADCY8, CALM2, MAPK12, PRKACB, PPP2R1B	KEGG	OOCYTE_MEIOSIS
KEGG_PENTOSE_PHOSPHATE_PATHWAY	0.447174	0.792517	0.0968878	0.332932	0.996939	21	PGM1, ALDOC, PFKP, PGLS, TALDO1, PFKM	KEGG	PENTOSE_PHOSPHATE_PATHWAY
KEGG_VIRAL_MYOCARDITIS	0.452566	0.794209	0.0713053	-0.309553	-1.02007	43	DMD, CD40, ABL2, ICAM1, EIF4G2, DAG1, ITGAL, SGCD, CD86, SGCB	KEGG	VIRAL_MYOCARDITIS
KEGG_AMINOACYL_TRNA_BIOSYNTHESIS	0.484029	0.81622	0.0922597	0.322287	0.965064	21	SARS2, FARSA, YARS2, VARS2, CARS2, PSTK	KEGG	AMINOACYL_TRNA_BIOSYNTHESIS
KEGG_AMYOTROPHIC_LATERAL_SCLEROSIS_ALS	0.507109	0.81622	0.0664364	-0.294256	-0.980241	46	CAT, TNF, CASP1, CHP1, CCS, PPP3CC, PPP3R1, MAPK14, MAPK12, ALS2, MAP2K6, MAP3K5, SLC1A2, MAPK13, TOMM40L, APAF1, GRIN2C, TP53	KEGG	AMYOTROPHIC_LATERAL_SCLEROSIS_ALS
KEGG_ARGININE_AND_PROLINE_METABOLISM	0.475138	0.81622	0.100279	0.284328	0.986636	40	ALDH1B1, NOS3, AGMAT, GAMT, PYCR2, P4HA2, ODC1, ASL, SMS, OAT, SAT1, AZIN2, ARG2, NAGS, GLS, GOT1, PYCR3	KEGG	ARGININE_AND_PROLINE_METABOLISM
KEGG_AUTOIMMUNE_THYROID_DISEASE	0.5	0.81622	0.0699459	-0.362366	-0.979896	19	CD40, CTLA4, FAS, CGA	KEGG	AUTOIMMUNE_THYROID_DISEASE
KEGG_BASAL_CELL_CARCINOMA	0.4791	0.81622	0.0701132	-0.293488	-0.984101	49	WNT7B, WNT1, WNT5A, GSK3B, STK36, WNT10B, WNT10A, SMO, DVL1, DVL3, FZD5, TCF7L2, TCF7, WNT16	KEGG	BASAL_CELL_CARCINOMA
KEGG_GAP_JUNCTION	0.494118	0.81622	0.101714	0.249533	0.986004	76	HTR2A, CSNK1D, ADCY4, ADCY7, PRKG1, GNAQ, GNAS, TUBA4A, ITPR2, ADCY9, MAPK7, SRC, PRKX, TUBB1, TUBB2A, TUBB2B, TUBA8, GNAI2, CDK1, TUBA1A, ITPR3	KEGG	GAP_JUNCTION
KEGG_GLUTATHIONE_METABOLISM	0.497297	0.81622	0.0962406	0.292904	0.981127	35	GPX7, GPX4, GPX2, GSTM3, GSTP1, ODC1, GPX1, RRM2, SMS, GPX3, GSTK1	KEGG	GLUTATHIONE_METABOLISM
KEGG_NEUROACTIVE_LIGAND_RECEPTOR_INTERACTION	0.515267	0.81622	0.115734	0.218214	0.980522	174	S1PR4, HTR2A, P2RY6, ADORA2B, PARD3, GZMA, GRIN3B, ADORA2A, CHRNB1, P2RY11, NMUR1, F2, LTB4R2, PTGIR, CHRNA7, SSTR4, P2RY1, P2RX1, GABRG3, HCRTR1, CHRNE, LPAR6, THRA, GALR2, ADCYAP1R1, GPR35, GPR83, P2RX4, S1PR3, GRPR, ADRA2A	KEGG	NEUROACTIVE_LIGAND_RECEPTOR_INTERACTION
KEGG_PYRUVATE_METABOLISM	0.5	0.81622	0.0689567	-0.31976	-0.975597	31	ME2, ALDH3A2, ALDH2, LDHD, DLD, MDH1, LDHC, ALDH9A1, ME3, ACAT1	KEGG	PYRUVATE_METABOLISM
KEGG_RIBOFLAVIN_METABOLISM	0.50692	0.81622	0.0709609	-0.394706	-0.971997	13	ACP5, MTMR1, MTMR2, ACP6, MTMR6	KEGG	RIBOFLAVIN_METABOLISM
KEGG_SNARE_INTERACTIONS_IN_VESICULAR_TRANSPORT	0.513776	0.81622	0.0670513	-0.304076	-0.955726	36	STX7, STX12, VAMP7, VTI1A, TSNARE1, SEC22B, STX17, VAMP3, STX2, SNAP23, STX16, STX3	KEGG	SNARE_INTERACTIONS_IN_VESICULAR_TRANSPORT
KEGG_GLYCOSAMINOGLYCAN_BIOSYNTHESIS_CHONDROITIN_SULFATE	0.535117	0.81761	0.0665892	-0.351895	-0.95158	19	CHST15, CHST3, XYLT1, CSGALNACT2, CSGALNACT1, B3GAT1	KEGG	GLYCOSAMINOGLYCAN_BIOSYNTHESIS_CHONDROITIN_SULFATE
KEGG_GLYOXYLATE_AND_DICARBOXYLATE_METABOLISM	0.527586	0.81761	0.0687943	-0.375562	-0.943713	14	CS, MTHFD1, AFMID, MDH1, MTHFD1L, MTHFD2, MTHFD2L, ACO1, ACO2, HAO1	KEGG	GLYOXYLATE_AND_DICARBOXYLATE_METABOLISM
KEGG_LEUKOCYTE_TRANSENDOTHELIAL_MIGRATION	0.532258	0.81761	0.0605093	-0.256179	-0.967363	105	VAV2, CYBB, PLCG2, CTNND1, PECAM1, ITGA4, RASSF5, VAV3, ICAM1, CTNNA1, CLDN3, VASP, RAP1B, ITGAL, RAPGEF4, PIK3CG, MAPK14, RHOA, MAPK12, RAPGEF3, PIK3R5	KEGG	LEUKOCYTE_TRANSENDOTHELIAL_MIGRATION
KEGG_NICOTINATE_AND_NICOTINAMIDE_METABOLISM	0.538983	0.81761	0.0668966	-0.349545	-0.95469	20	NNT, NT5C2, PNP, NMNAT1, NAMPT, NNMT, NT5C1A	KEGG	NICOTINATE_AND_NICOTINAMIDE_METABOLISM
KEGG_PANTOTHENATE_AND_COA_BIOSYNTHESIS	0.526138	0.81761	0.0678338	-0.37003	-0.960217	16	DPYD, UPB1, VNN1	KEGG	PANTOTHENATE_AND_COA_BIOSYNTHESIS
KEGG_ALZHEIMERS_DISEASE	0.558273	0.817727	0.0573667	-0.248239	-0.954162	118	ATP2A2, FAS, ADAM10, MAPK1, TNF, MME, NDUFS1, GSK3B, CHP1, ADAM17, NDUFA5, PPP3CC, PSEN1, PLCB1, NAE1, CDK5R1, SDHB, PPP3R1, IDE, ATF6, EIF2AK3, APP, BACE1, PSEN2, NCSTN, PLCB2, LRP1	KEGG	ALZHEIMERS_DISEASE
KEGG_ASTHMA	0.550984	0.817727	0.0684715	-0.399767	-0.934637	11	CD40, TNF	KEGG	ASTHMA
KEGG_CELL_CYCLE	0.559712	0.817727	0.0572461	-0.248019	-0.953315	118	RB1, ORC3, CDKN1B, CHEK1, STAG1, GSK3B, STAG2, ANAPC7, EP300, SMAD3, HDAC2, SMAD2, CDKN1A, E2F1, ANAPC4, CDC25C, CDC14A, SMC1B, SMAD4, CDC16, TTK, TGFB2, SKP2, CDK7, RBL2, MAD2L1	KEGG	CELL_CYCLE
KEGG_CIRCADIAN_RHYTHM_MAMMAL	0.568662	0.817727	0.0661326	-0.38636	-0.921011	12	BHLHE41, CLOCK	KEGG	CIRCADIAN_RHYTHM_MAMMAL
KEGG_DRUG_METABOLISM_OTHER_ENZYMES	0.569767	0.817727	0.0632191	-0.323954	-0.937191	25	DPYD, ITPA, UPB1, CYP3A5, TK2, HPRT1, NAT1, TYMP, UCKL1	KEGG	DRUG_METABOLISM_OTHER_ENZYMES
KEGG_ENDOMETRIAL_CANCER	0.559486	0.817727	0.0625237	-0.278896	-0.935171	49	PTEN, MAPK1, GSK3B, GRB2, ELK1, CTNNA1, AKT3, TCF7L2, PIK3CG, PDPK1, NRAS, TCF7	KEGG	ENDOMETRIAL_CANCER
KEGG_MATURITY_ONSET_DIABETES_OF_THE_YOUNG	0.574394	0.817727	0.0647943	-0.374067	-0.921174	13	HHEX	KEGG	MATURITY_ONSET_DIABETES_OF_THE_YOUNG
KEGG_PROGESTERONE_MEDIATED_OOCYTE_MATURATION	0.580175	0.817727	0.0916795	0.236492	0.940191	78	FZR1, ADCY4, ADCY7, CCNB1, PIK3R1, PDE3B, PIK3R3, ANAPC11, MAPK10, ADCY9, PRKX, ANAPC13, CDC26, MAD2L2	KEGG	PROGESTERONE_MEDIATED_OOCYTE_MATURATION
KEGG_VASOPRESSIN_REGULATED_WATER_REABSORPTION	0.579454	0.817727	0.0607719	-0.296122	-0.918988	33	RAB5C, AVPR2, CREB1, DCTN4, PRKACA, DCTN6, CREB3L2, DYNC1LI1, PRKACB, RAB5B	KEGG	VASOPRESSIN_REGULATED_WATER_REABSORPTION
KEGG_GLYCOSYLPHOSPHATIDYLINOSITOL_GPI_ANCHOR_BIOSYNTHESIS	0.6	0.823893	0.0799859	0.298886	0.91034	22	PIGH, PIGG, PIGC, PIGV, PIGW, PIGQ, DPM2, PIGB, PIGP, GPLD1	KEGG	GLYCOSYLPHOSPHATIDYLINOSITOL_GPI_ANCHOR_BIOSYNTHESIS
KEGG_NUCLEOTIDE_EXCISION_REPAIR	0.59434	0.823893	0.0585938	-0.289125	-0.928486	39	ERCC8, RFC4, RAD23B, RFC3, ERCC6, CUL4B, GTF2H1, CUL4A, POLE2, CDK7, RPA3	KEGG	NUCLEOTIDE_EXCISION_REPAIR
KEGG_N_GLYCAN_BIOSYNTHESIS	0.590625	0.823893	0.0585938	-0.286567	-0.928196	40	DPAGT1, STT3B, STT3A, DPM1, MGAT3, ALG8, ALG5, ALG13, FUT8	KEGG	N_GLYCAN_BIOSYNTHESIS
KEGG_REGULATION_OF_ACTIN_CYTOSKELETON	0.602961	0.823893	0.0507028	-0.231709	-0.939547	182	VAV2, PPP1CB, BDKRB2, ITGAX, SLC9A1, MAPK1, PPP1CC, MRAS, NCKAP1L, ITGAV, ITGA4, ITGA3, RRAS2, ARHGEF6, PAK1, VAV3, FGFR3, FN1, IQGAP1, PAK3, PIKFYVE, GNA13, PIP5K1B, CRKL, CYFIP1, CHRM4, ITGAL, MYLK3, PIK3CG, DIAPH2, NRAS, CRK, ITGAD	KEGG	REGULATION_OF_ACTIN_CYTOSKELETON
KEGG_BUTANOATE_METABOLISM	0.615764	0.835013	0.0791317	0.288467	0.896646	24	ALDH1B1, HMGCL, ECHS1	KEGG	BUTANOATE_METABOLISM
KEGG_GLYCINE_SERINE_AND_THREONINE_METABOLISM	0.625616	0.841994	0.0782955	0.270697	0.883092	28	PSAT1, GAMT, GLYCTK, ALAS1	KEGG	GLYCINE_SERINE_AND_THREONINE_METABOLISM
KEGG_ALDOSTERONE_REGULATED_SODIUM_REABSORPTION	0.643087	0.846416	0.0559429	-0.282257	-0.891172	37	NEDD4L, NR3C2, MAPK1, ATP1B3, PIK3CG, PDPK1, PIK3R5, IRS2	KEGG	ALDOSTERONE_REGULATED_SODIUM_REABSORPTION
KEGG_ALLOGRAFT_REJECTION	0.640809	0.846416	0.0583453	-0.329561	-0.864745	17	CD40, FAS, TNF	KEGG	ALLOGRAFT_REJECTION
KEGG_PORPHYRIN_AND_CHLOROPHYLL_METABOLISM	0.635922	0.846416	0.0766747	0.29854	0.885941	20	ALAS1, PPOX, HMOX2, COX15, UROS, HMBS, HCCS	KEGG	PORPHYRIN_AND_CHLOROPHYLL_METABOLISM
KEGG_ABC_TRANSPORTERS	0.654341	0.852163	0.0551352	-0.280849	-0.886726	37	ABCD2, ABCC3, ABCD4, ABCB7, ABCA10, ABCC9, ABCC10, ABCD3, ABCA13, ABCA12, ABCC6	KEGG	ABC_TRANSPORTERS
KEGG_BLADDER_CANCER	0.68239	0.852163	0.052163	-0.273321	-0.877736	39	RB1, DAPK1, MAPK1, FGFR3, CDKN1A, E2F1, RPS6KA5, CXCL8	KEGG	BLADDER_CANCER
KEGG_FOCAL_ADHESION	0.688259	0.852163	0.0447749	-0.224438	-0.907546	180	VAV2, PTEN, PPP1CB, RASGRF1, MAPK1, PPP1CC, ITGAV, GSK3B, ITGA4, MET, GRB2, ITGA3, PAK1, VAV3, FN1, ELK1, COL6A1, PAK3, COL5A2, VASP, AKT3, RAP1B, BIRC2, CRKL, LAMA3, MYLK3	KEGG	FOCAL_ADHESION
KEGG_GLYCOSPHINGOLIPID_BIOSYNTHESIS_GANGLIO_SERIES	0.701252	0.852163	0.0568864	-0.355469	-0.831072	11	GLB1	KEGG	GLYCOSPHINGOLIPID_BIOSYNTHESIS_GANGLIO_SERIES
KEGG_GNRH_SIGNALING_PATHWAY	0.691265	0.852163	0.0495902	-0.240597	-0.88306	84	PLD2, MAPK1, MAP2K4, MAP3K1, GRB2, CGA, HBEGF, ELK1, PLCB1, PRKACA, MAP3K3, ADCY5, CAMK2G, PLCB2, MAPK14, ADCY8, NRAS, MAP3K2, CALM2, MAPK12, PRKACB, GNRH1, ITPR1, MAP2K6	KEGG	GNRH_SIGNALING_PATHWAY
KEGG_GRAFT_VERSUS_HOST_DISEASE	0.683502	0.852163	0.0552496	-0.325233	-0.832974	15	FAS, TNF, IL6, CD86, IL1B, CD28	KEGG	GRAFT_VERSUS_HOST_DISEASE
KEGG_LYSINE_DEGRADATION	0.70283	0.852163	0.0508054	-0.26877	-0.863121	39	ALDH3A2, TMLHE, ALDH2, SETDB2, SETD2, OGDH, KMT5A, SETDB1, SETD7, PLOD1, ALDH9A1, AASDHPPT, ACAT1, ASH1L, OGDHL	KEGG	LYSINE_DEGRADATION
KEGG_MTOR_SIGNALING_PATHWAY	0.704581	0.852163	0.0509083	-0.258705	-0.858871	45	MAPK1, HIF1A, ULK2, AKT3, CAB39, RPS6KA3, PIK3CG, PDPK1, PRKAA1, ULK1, PIK3R5	KEGG	MTOR_SIGNALING_PATHWAY
KEGG_PROTEASOME	0.696104	0.852163	0.0755015	0.254799	0.865871	36	PSMA7, PSMD7, PSMD4, PSMC5, PSMB10, PSMD13, PSMB6, PSMB4, PSME1, PSMB8, PSMD8, PSMA5, PSMD6, PSMC4, PSMD11, PSMA8, IFNG, PSMB3, PSMB7	KEGG	PROTEASOME
KEGG_PROXIMAL_TUBULE_BICARBONATE_RECLAMATION	0.688356	0.852163	0.0557104	-0.317149	-0.841231	18	ATP1B3, SLC25A10, MDH1	KEGG	PROXIMAL_TUBULE_BICARBONATE_RECLAMATION
KEGG_TERPENOID_BACKBONE_BIOSYNTHESIS	0.68894	0.852163	0.0699459	0.327093	0.837907	12	MVK, IDI2, MVD, GGPS1	KEGG	TERPENOID_BACKBONE_BIOSYNTHESIS
KEGG_TGF_BETA_SIGNALING_PATHWAY	0.682779	0.852163	0.0502948	-0.243152	-0.884113	76	SMAD1, MAPK1, TNF, TGFBR1, ZFYVE16, EP300, SMAD3, SMAD2, PPP2CB, SMAD4, SMURF1, TGFB2, SP1, RBL2, ACVR2A, RHOA, ZFYVE9, PPP2R1B, E2F4, SMAD5	KEGG	TGF_BETA_SIGNALING_PATHWAY
KEGG_O_GLYCAN_BIOSYNTHESIS	0.737815	0.880459	0.0516356	-0.292474	-0.812317	21	C1GALT1, C1GALT1C1, B4GALT5, GALNT12	KEGG	O_GLYCAN_BIOSYNTHESIS
KEGG_PYRIMIDINE_METABOLISM	0.73716	0.880459	0.0467883	-0.235769	-0.857268	76	DPYD, DCK, ENTPD5, PNPT1, ITPA, POLR3F, UPB1, NT5C2, POLR3A, DCTD, PNP, POLE2, TXNRD1, CMPK2, TK2	KEGG	PYRIMIDINE_METABOLISM
KEGG_DNA_REPLICATION	0.751269	0.890577	0.0704501	0.25188	0.824	29	RPA2, RNASEH2A, POLA1, RNASEH2C, FEN1, MCM4, MCM3, POLE4, POLD4, PCNA, MCM7	KEGG	DNA_REPLICATION
KEGG_GLYCOSAMINOGLYCAN_BIOSYNTHESIS_KERATAN_SULFATE	0.77069	0.901657	0.0508054	-0.310572	-0.780408	14	B3GNT7, FUT8	KEGG	GLYCOSAMINOGLYCAN_BIOSYNTHESIS_KERATAN_SULFATE
KEGG_LONG_TERM_DEPRESSION	0.767123	0.901657	0.0732559	0.226658	0.860392	57	PLA2G2F, PLA2G6, PLA2G2D, PRKG1, GNAQ, GNAS, ITPR2	KEGG	LONG_TERM_DEPRESSION
KEGG_GALACTOSE_METABOLISM	0.783784	0.911021	0.0667426	0.263231	0.788223	21	PGM1, GALK1, PFKP, GALK2, PFKM, HK1	KEGG	GALACTOSE_METABOLISM
KEGG_CALCIUM_SIGNALING_PATHWAY	0.802158	0.913945	0.0852885	0.201545	0.887057	148	SPHK2, HTR2A, NOS3, ADCY4, ADORA2B, ADCY7, ADORA2A, GNAQ, LTB4R2, GNAS, CHP2, CHRNA7, P2RX1, TNNC2, CALM3, ITPR2, ADCY9, CACNA1H, ITPKB, SLC25A6, P2RX4, PRKX, CACNA1I, GRPR, ATP2B1, PHKA2	KEGG	CALCIUM_SIGNALING_PATHWAY
KEGG_DRUG_METABOLISM_CYTOCHROME_P450	0.794408	0.913945	0.0472587	-0.260651	-0.783618	29	FMO4, CYP3A5, ALDH3B2, CYP2E1, FMO5, MGST3, ADH7, FMO1	KEGG	DRUG_METABOLISM_CYTOCHROME_P450
KEGG_STEROID_HORMONE_BIOSYNTHESIS	0.806723	0.913945	0.0475434	-0.272504	-0.772599	23	STS, CYP17A1, CYP3A5, HSD17B12	KEGG	STEROID_HORMONE_BIOSYNTHESIS
KEGG_SYSTEMIC_LUPUS_ERYTHEMATOSUS	0.80198	0.913945	0.0469759	-0.257006	-0.778668	30	CD40, TNF, FCGR2A, C1R, CD86, IL10, CD28	KEGG	SYSTEMIC_LUPUS_ERYTHEMATOSUS
KEGG_GLYCOLYSIS_GLUCONEOGENESIS	0.845912	0.952316	0.0423318	-0.237078	-0.761345	39	ALDH3A2, ALDH2, HK3, HK2, BPGM, ALDH3B2, DLD, ENO3, FBP2, PGAM2, ADH7, LDHC, GCK, ALDH9A1	KEGG	GLYCOLYSIS_GLUCONEOGENESIS
KEGG_GLYCOSPHINGOLIPID_BIOSYNTHESIS_LACTO_AND_NEOLACTO_SERIES	0.851942	0.95311	0.0621124	0.245653	0.728996	20	B3GNT3, GCNT2, FUT7, B4GAT1, B3GNT4, ST8SIA1	KEGG	GLYCOSPHINGOLIPID_BIOSYNTHESIS_LACTO_AND_NEOLACTO_SERIES
KEGG_FRUCTOSE_AND_MANNOSE_METABOLISM	0.881579	0.963216	0.0425023	-0.240301	-0.722436	29	MTMR1, PMM2, HK3, HK2, MTMR2, PFKFB3, FBP2, SORD, MTMR6, PFKFB4, GMDS	KEGG	FRUCTOSE_AND_MANNOSE_METABOLISM
KEGG_STARCH_AND_SUCROSE_METABOLISM	0.8825	0.963216	0.0618406	0.232817	0.729734	25	ENPP1, PGM1, PYGB, UXS1, HK1	KEGG	STARCH_AND_SUCROSE_METABOLISM
KEGG_TIGHT_JUNCTION	0.870317	0.963216	0.0369933	-0.212423	-0.808509	110	PARD6B, PTEN, EPB41L3, EPB41L2, MRAS, RAB3B, RRAS2, CASK, PRKCE, CTNNA1, PPP2CB, CLDN3, PARD6A, AKT3	KEGG	TIGHT_JUNCTION
KEGG_VALINE_LEUCINE_AND_ISOLEUCINE_DEGRADATION	0.881686	0.963216	0.0418239	-0.233937	-0.735277	36	ACADSB, ALDH3A2, HMGCS1, ALDH2, DLD, ACAA1, ABAT, BCAT1	KEGG	VALINE_LEUCINE_AND_ISOLEUCINE_DEGRADATION
KEGG_CARDIAC_MUSCLE_CONTRACTION	0.921409	0.968622	0.0636424	0.201943	0.734517	46	TPM4, COX4I1, CACNB1, UQCRC1, UQCRB, CACNA2D4, CYC1, UQCR10, COX8A, COX6A2, TNNT2	KEGG	CARDIAC_MUSCLE_CONTRACTION
KEGG_CYSTEINE_AND_METHIONINE_METABOLISM	0.914005	0.968622	0.0593488	0.225086	0.692139	23	MPST, DNMT3B, MTAP, AHCY, SMS, IL4I1	KEGG	CYSTEINE_AND_METHIONINE_METABOLISM
KEGG_HOMOLOGOUS_RECOMBINATION	0.930743	0.968622	0.0412376	-0.231115	-0.650109	22	EME1, NBN, XRCC3, RPA3, RAD54L, MUS81	KEGG	HOMOLOGOUS_RECOMBINATION
KEGG_NITROGEN_METABOLISM	0.919903	0.968622	0.0584693	0.217819	0.646395	20	CA3, CA13, CA5A, GLS, CA6, CA14	KEGG	NITROGEN_METABOLISM
KEGG_OLFACTORY_TRANSDUCTION	0.895238	0.968622	0.0401661	-0.223616	-0.729784	42	GRK3, PRKACA, CAMK2G, GNAL, CALM2, PRKACB	KEGG	OLFACTORY_TRANSDUCTION
KEGG_PROPANOATE_METABOLISM	0.92629	0.968622	0.0587186	0.221237	0.680303	23	ALDH1B1, ECHS1, MLYCD, ACSS1, SUCLG1, HIBCH, ALDH6A1, ACACA	KEGG	PROPANOATE_METABOLISM
KEGG_TYPE_I_DIABETES_MELLITUS	0.901338	0.968622	0.0422468	-0.25089	-0.678446	19	FAS, TNF, CD86, IL1B, CD28	KEGG	TYPE_I_DIABETES_MELLITUS
KEGG_TYROSINE_METABOLISM	0.903941	0.968622	0.0599892	0.220721	0.720054	28	FAH, LCMT1, IL4I1, HEMK1, GOT1, ADH6, BUD23, HGD, MAOB	KEGG	TYROSINE_METABOLISM
KEGG_ECM_RECEPTOR_INTERACTION	0.936747	0.969235	0.0356176	-0.201865	-0.733113	75	SDC3, CD47, ITGAV, ITGA4, ITGA3, FN1, COL6A1, COL5A2, DAG1, SV2A, LAMA3, CD36, LAMB2	KEGG	ECM_RECEPTOR_INTERACTION
KEGG_ALANINE_ASPARTATE_AND_GLUTAMATE_METABOLISM	0.958472	0.983874	0.0391155	-0.219156	-0.634011	25	GPT, GLUL, ABAT, GFPT1	KEGG	ALANINE_ASPARTATE_AND_GLUTAMATE_METABOLISM
KEGG_AMINO_SUGAR_AND_NUCLEOTIDE_SUGAR_METABOLISM	0.967213	0.983874	0.0617054	0.204161	0.703075	39	CHIT1, PGM1, GALK1, PMM1, AMDHD2, GALK2, CYB5R1, UXS1, HK1, NANS	KEGG	AMINO_SUGAR_AND_NUCLEOTIDE_SUGAR_METABOLISM
KEGG_PROTEIN_EXPORT	0.972881	0.983874	0.0393562	-0.213641	-0.583504	20	SRP9, HSPA5, SPCS3	KEGG	PROTEIN_EXPORT
KEGG_RETINOL_METABOLISM	0.972039	0.983874	0.0380056	-0.206096	-0.619604	29	ALDH1A1, CYP3A5, PNPLA4, RDH16, ADH7, CYP1A1	KEGG	RETINOL_METABOLISM
KEGG_METABOLISM_OF_XENOBIOTICS_BY_CYTOCHROME_P450	0.986842	0.992386	0.037303	-0.192808	-0.579655	29	CYP3A5, ALDH3B2, CYP2E1, CYP2F1, MGST3, ADH7, CYP1A1	KEGG	METABOLISM_OF_XENOBIOTICS_BY_CYTOCHROME_P450
KEGG_PHENYLALANINE_METABOLISM	0.99308	0.99308	0.0393562	-0.17969	-0.442503	13	ALDH3B2, ALDH1A3, ALDH3A1, NAA80, TAT, AOC2, AOC3, MIF, MAOA, MAOB, PRDX6, GOT1, IL4I1	KEGG	PHENYLALANINE_METABOLISM

## Sheet: W18_v_pre
pathway	pval	padj	log2err	ES	NES	size	leadingEdge	source	pathway_short
KEGG_B_CELL_RECEPTOR_SIGNALING_PATHWAY	7.82289e-10	1.4003e-07	0.801216	-0.665328	-2.35182	67	CD19, VAV2, CD22, CD79B, CD79A, BLNK, PLCG2, PIK3AP1, BTK, CR2, VAV3, LYN, PIK3R5, MAPK1, INPP5D, AKT3, PPP3CA, GSK3B, CHP1, PIK3CG, CHUK, CD72, IKBKB, MALT1, NFATC3, GRB2, PIK3R1, SYK, SOS2	KEGG	B_CELL_RECEPTOR_SIGNALING_PATHWAY
KEGG_RIBOSOME	2.4615e-07	2.20305e-05	0.674963	0.683695	2.33035	37	RPL26L1, RPS19, RPL13A, RPL10A, RPL18, RPS9, RPL8, RPL18A, RPS15, RPS21, RPL27A, RPL24, RPL11, RPLP2, RPL3, RPS28, RPL36A, RPL37A, RPL38, RPL27, FAU, RPL28, RPLP1, RPS13	KEGG	RIBOSOME
KEGG_OXIDATIVE_PHOSPHORYLATION	1.48173e-06	8.84101e-05	0.643552	0.51535	2.06157	80	NDUFS8, COX4I1, NDUFA9, UQCRC1, ATP6AP1, UQCR10, NDUFV1, NDUFS7, NDUFA11, NDUFB7, NDUFA2, ATP5F1D, NDUFAB1, NDUFS3, CYC1, NDUFS6, ATP5MC2, ATP6V0B, ATP5PD, ATP6V1C2, ATP6V0D2, COX11, PPA2, NDUFB10, NDUFA1, NDUFB9, COX8A, ATP6V0E1, ATP5ME, NDUFC1, NDUFS4, ATP5F1A, NDUFA8, ATP6V1F, ATP6V1B2, NDUFB8, ATP6V0D1, NDUFS5, COX17, ATP6V1G3, NDUFB2, NDUFV2, COX6C, ATP6V1G2	KEGG	OXIDATIVE_PHOSPHORYLATION
KEGG_UBIQUITIN_MEDIATED_PROTEOLYSIS	1.11545e-05	0.000499164	0.593325	-0.484278	-1.87246	127	UBE2J1, SOCS3, NEDD4L, FBXW11, SMURF1, PIAS1, PRKN, PML, UBE2Z, UBE3C, SKP2, HERC1, CBLB, CDC20, UBE2D1, CUL4B, UBE2E1, FBXW7, BIRC6, SYVN1, CUL2, MAP3K1, PIAS3, HUWE1, CDC27, MDM2, VHL, ANAPC7, UBE2A, UBA3, ANAPC4, CUL3, RHOBTB2, UBE2H, ITCH, DDB1, UBA6, SMURF2, UBOX5, UBR5, UBE2C, UBE2G2, CBL, SOCS1, UBE2K, UBE4A, UBA1, PIAS2, SIAH1, CUL1, ERCC8, TRIM37, ANAPC1, CUL4A, FANCL, UBA2, UBE2G1, UBE2…	KEGG	UBIQUITIN_MEDIATED_PROTEOLYSIS
KEGG_NEUROTROPHIN_SIGNALING_PATHWAY	3.33066e-05	0.00100739	0.557332	-0.477726	-1.82175	113	MAPK10, PLCG2, GAB1, RAPGEF1, PIK3R5, MAPK1, IRAK3, SH2B3, RAP1B, TP73, CAMK2A, AKT3, FRS2, GSK3B, NTRK3, MAPK14, KIDINS220, PIK3CG, IKBKB, MAP3K1, RPS6KA5, PSEN1, GRB2, NGFR, PIK3R1, MAPK11, SOS2, PIK3CD, CRK, TP53, SOS1, RPS6KA3, SHC1, MAP3K5, PRDM4, RPS6KA6, SHC4, MAPK3, PDPK1, NFKBIA, NTRK1, PTPN11, ABL1, CRKL, MAPK12, RIPK2, IRS1, MAP3K3, CALM2, IRAK2	KEGG	NEUROTROPHIN_SIGNALING_PATHWAY
KEGG_PHOSPHATIDYLINOSITOL_SIGNALING_SYSTEM	3.37673e-05	0.00100739	0.557332	-0.544718	-1.93033	70	PLCG2, INPPL1, PIKFYVE, PTEN, PIK3R5, PLCB1, INPP5D, PIP4K2C, CDS2, PIP4K2A, ITPR1, PIK3CG, INPP4A, PIK3C2A, ITPR3, ITPKA, DGKD, PI4KA, PIP5K1B, PIK3R1, PLCD1, PIP5K1C, INPP5B, PLCD4, PIK3CD, SYNJ1, DGKI, DGKQ, INPP5E, PLCE1, PRKCG, IMPA1, PIP4K2B	KEGG	PHOSPHATIDYLINOSITOL_SIGNALING_SYSTEM
KEGG_ERBB_SIGNALING_PATHWAY	6.11059e-05	0.00136725	0.538434	-0.522111	-1.87441	76	MAPK10, TGFA, PLCG2, GAB1, PIK3R5, MAPK1, CAMK2A, CBLB, AKT3, ELK1, GSK3B, MTOR, PIK3CG, GRB2, PIK3R1, SOS2, PAK3, EGF, NRG2, PIK3CD, STAT5B, CBL, CRK, SOS1, HBEGF, SHC1, EREG, PRKCG, RPS6KB1, SHC4, MAPK3, CDKN1B, ABL1, PTK2, CRKL	KEGG	ERBB_SIGNALING_PATHWAY
KEGG_FC_EPSILON_RI_SIGNALING_PATHWAY	5.43554e-05	0.00136725	0.557332	-0.530382	-1.86418	69	VAV2, MAPK10, PLCG2, BTK, VAV3, LYN, PIK3R5, MAPK1, GAB2, INPP5D, AKT3, MAPK14, PIK3CG, GRB2, PIK3R1, MAPK11, PRKCE, SYK, SOS2, FYN, PIK3CD	KEGG	FC_EPSILON_RI_SIGNALING_PATHWAY
KEGG_GLIOMA	0.000107845	0.00193042	0.538434	-0.561234	-1.93686	58	TGFA, PLCG2, PTEN, PIK3R5, MAPK1, CAMK2A, AKT3, RB1, MTOR, PIK3CG, E2F2, MDM2, GRB2, PIK3R1, SOS2, IGF1, EGF, E2F1, PIK3CD, PDGFRB, TP53, SOS1, SHC1, PRKCG, SHC4, MAPK3, CDK6	KEGG	GLIOMA
KEGG_RIG_I_LIKE_RECEPTOR_SIGNALING_PATHWAY	0.000101269	0.00193042	0.538434	-0.572789	-1.95598	54	MAPK10, TRIM25, CXCL10, TBK1, CASP10, DDX3X, DHX58, IFIH1, IRF7, MAPK14, DDX58, CHUK, RNF125, RIPK1, IKBKB, MAP3K1, CXCL8, ISG15, MAP3K7, MAPK11	KEGG	RIG_I_LIKE_RECEPTOR_SIGNALING_PATHWAY
KEGG_CHEMOKINE_SIGNALING_PATHWAY	0.000148742	0.00242043	0.518848	-0.422799	-1.67577	156	VAV2, CXCR5, STAT2, CCR9, CXCL10, VAV3, LYN, ADCY5, GRK3, STAT1, PIK3R5, JAK2, MAPK1, PLCB1, RAP1B, DOCK2, GNB3, ADCY9, AKT3, GSK3B, ADCY8, JAK3, STAT3, PIK3CG, CXCL2, CCR4, PTK2B, CXCL16, CHUK, IKBKB, CXCL8, GRB2, PIK3R1, ARRB1, PRKACA, SOS2, HCK, CCR6, ADCY3, PIK3CD, STAT5B, CCR3, CRK, CXCR4, SOS1, PREX1, SHC1, GNB5, GNG3, FGR, GNB4, SHC4, MAPK3, PRKACB, CCL27, NFKBIA, PTK2, ADCY1, CRKL, CCL25	KEGG	CHEMOKINE_SIGNALING_PATHWAY
KEGG_HUNTINGTONS_DISEASE	0.000191855	0.00264169	0.518848	0.399159	1.71537	126	IFT57, BBC3, POLR2F, GPX1, NDUFS8, COX4I1, NDUFA9, UQCRC1, POLR2G, UQCR10, NDUFV1, NDUFS7, NDUFB7, NDUFA2, CLTA, ATP5F1D, NDUFAB1, SLC25A6, NDUFS3, CYC1, POLR2C, NDUFS6, ATP5MC2, POLR2I, ATP5PD, CASP9, DNAL4, AP2S1, POLR2L, CREB3, NDUFB10, NDUFA1, RCOR1, NDUFB9, TFAM, COX8A, CLTB, NDUFC1, NDUFS4, ATP5F1A, GNAQ, CREB3L1, NDUFA8, DCTN2, VDAC2, CREB5, POLR2D, NDUFB8, AP2M1, TBPL1	KEGG	HUNTINGTONS_DISEASE
KEGG_TOLL_LIKE_RECEPTOR_SIGNALING_PATHWAY	0.000189721	0.00264169	0.518848	-0.50542	-1.81316	77	MAPK10, CD40, CXCL10, MAP3K8, TBK1, STAT1, PIK3R5, MAPK1, IL6, TLR8, AKT3, IRF7, TICAM2, LY96, MAPK14, PIK3CG, CHUK, RIPK1, IKBKB, CXCL8, TAB2, MAP3K7, IL1B, MYD88, PIK3R1, MAPK11, TLR2, PIK3CD	KEGG	TOLL_LIKE_RECEPTOR_SIGNALING_PATHWAY
KEGG_NATURAL_KILLER_CELL_MEDIATED_CYTOTOXICITY	0.000221037	0.00282612	0.518848	-0.478276	-1.75351	90	VAV2, PLCG2, VAV3, NCR1, KLRK1, FAS, PIK3R5, MAPK1, SH2D1B, PPP3CA, CHP1, KIR2DL4, ITGAL, PIK3CG, PTK2B, NFATC3, CD244, GRB2, PIK3R1, SYK, SOS2, FYN, PIK3CD, KLRC1, PPP3CC, SOS1, GZMB, SHC1, PRKCG, NFATC1, SHC4, MAPK3	KEGG	NATURAL_KILLER_CELL_MEDIATED_CYTOTOXICITY
KEGG_FOCAL_ADHESION	0.000302504	0.00360988	0.498493	-0.405854	-1.63304	180	VAV2, MAPK10, PPP1CB, VAV3, PTEN, ITGAV, RAPGEF1, PIK3R5, MAPK1, ITGA4, RAP1B, PPP1CC, COL11A2, VEGFB, LAMB2, MET, AKT3, ELK1, MYLK3, COL4A4, GSK3B, FLT1, KDR, PIK3CG, FLNB, PDGFD, ARHGAP35, GRB2, PIK3R1, PIP5K1C, RASGRF1, ITGA9, SOS2, PAK3, IGF1, FYN, COL11A1, EGF, PIK3CD, LAMA2, PDGFRB, CRK, SOS1, DOCK1, SPP1, SHC1, ITGA8, ITGB1, PRKCG, LAMA4, SHC4, MAPK3, THBS4, BIRC2, FLNA, PDPK1, THBS1, ACTN…	KEGG	FOCAL_ADHESION
KEGG_INOSITOL_PHOSPHATE_METABOLISM	0.000585093	0.00601636	0.477271	-0.534894	-1.80486	52	PLCG2, INPPL1, PIKFYVE, PTEN, PLCB1, PIP4K2C, PIP4K2A, PIK3CG, INPP4A, IPMK, PIK3C2A, ITPKA, PI4KA, PIP5K1B, PLCD1, PIP5K1C, INPP5B, PLCD4, PIK3CD, SYNJ1, INPP5E, PLCE1, ALDH6A1, IMPA1, PIP4K2B, PLCD3	KEGG	INOSITOL_PHOSPHATE_METABOLISM
KEGG_PATHWAYS_IN_CANCER	0.000541144	0.00601636	0.477271	-0.352372	-1.48318	291	MAPK10, NOS2, TGFA, PLCG2, PTEN, ITGAV, EP300, STAT1, FAS, PIK3R5, PIAS1, JUP, MAPK1, IL6, NFKB2, PML, VEGFB, SKP2, LAMB2, TGFBR1, CBLB, MET, AKT3, SMAD2, COL4A4, GSK3B, RB1, MTOR, ETS1, RASSF5, STAT3, PIK3CG, TRAF5, CUL2, E2F2, CKS1B, TGFB2, CHUK, WNT7B, IKBKB, DAPK1, TRAF4, PIAS3, CXCL8, HIF1A, KIT, APPL1, FGF9, MDM2, GRB2, VHL, PIK3R1, DAPK2, FOXO1, SOS2, SUFU, RARB, SMAD3, IGF1, MSH2, EGF, TC…	KEGG	PATHWAYS_IN_CANCER
KEGG_PRIMARY_IMMUNODEFICIENCY	0.000617543	0.00601636	0.477271	-0.605202	-1.8505	31	CD19, TNFRSF13B, CD79A, BLNK, CD40, BTK, TNFRSF13C, UNG, DCLRE1C, JAK3, AICDA, ADA	KEGG	PRIMARY_IMMUNODEFICIENCY
KEGG_RENAL_CELL_CARCINOMA	0.000638608	0.00601636	0.477271	-0.507435	-1.78051	62	TGFA, GAB1, EP300, RAPGEF1, PIK3R5, MAPK1, RAP1B, VEGFB, MET, AKT3, ETS1, PIK3CG, CUL2, TGFB2, HIF1A, GRB2, VHL, PIK3R1, SOS2, PAK3, PIK3CD, CRK, EGLN3, SOS1	KEGG	RENAL_CELL_CARCINOMA
KEGG_PANCREATIC_CANCER	0.000702046	0.00618317	0.477271	-0.504639	-1.775	64	MAPK10, TGFA, STAT1, PIK3R5, MAPK1, ARHGEF6, VEGFB, TGFBR1, AKT3, SMAD2, RB1, STAT3, PIK3CG, E2F2, TGFB2, CHUK, IKBKB, PIK3R1, SMAD3, EGF, E2F1, JAK1, PIK3CD	KEGG	PANCREATIC_CANCER
KEGG_REGULATION_OF_ACTIN_CYTOSKELETON	0.0007254	0.00618317	0.477271	-0.390057	-1.5682	182	VAV2, PPP1CB, ITGAX, SSH2, PIKFYVE, VAV3, NCKAP1L, ITGAV, GNA13, PIK3R5, MAPK1, ARHGEF6, ITGA4, ARHGEF12, PPP1CC, WASF1, RRAS2, LIMK1, IQGAP1, MYLK3, PIP4K2C, ITGAL, PIP4K2A, ITGAD, PIK3CG, PDGFD, ARHGAP35, FGF9, PIP5K1B, PIK3R1, PIP5K1C, IQGAP2, ITGA9, SOS2, PAK3, F2R, MRAS, EGF, PIK3CD, BDKRB2, PDGFRB, CRK, CYFIP1, SOS1, DOCK1, DIAPH2, ITGA8, ITGB1, MSN, APC, CYFIP2, PIP4K2B, MAPK3, PFN4, GNA12…	KEGG	REGULATION_OF_ACTIN_CYTOSKELETON
KEGG_PARKINSONS_DISEASE	0.00102414	0.00833274	0.45506	0.424128	1.6723	76	NDUFS8, COX4I1, NDUFA9, PINK1, UQCRC1, UQCR10, NDUFV1, NDUFS7, NDUFB7, NDUFA2, ATP5F1D, NDUFAB1, SLC25A6, NDUFS3, CYC1, HTRA2, NDUFS6, ATP5MC2, ATP5PD, CASP9, UBE2J2, NDUFB10, NDUFA1, NDUFB9, COX8A, NDUFC1, NDUFS4, ATP5F1A	KEGG	PARKINSONS_DISEASE
KEGG_T_CELL_RECEPTOR_SIGNALING_PATHWAY	0.00156088	0.0121477	0.45506	-0.439614	-1.64267	98	VAV2, MAP3K8, VAV3, PIK3R5, MAPK1, DLG1, IL10, CBLB, AKT3, PPP3CA, GSK3B, CHP1, MAP3K14, MAPK14, PIK3CG, CHUK, IKBKB, CTLA4, MALT1, NFATC3, MAP3K7, GRB2, PIK3R1, MAPK11, SOS2, PAK3, FYN, PIK3CD, CBL, PPP3CC, SOS1, RASGRP1, NFATC1, MAPK3, PTPRC, PDPK1, NFKBIA, MAPK12, CD8A, PPP3R1, CD28	KEGG	T_CELL_RECEPTOR_SIGNALING_PATHWAY
KEGG_CHRONIC_MYELOID_LEUKEMIA	0.0027141	0.0182643	0.431708	-0.472447	-1.66681	68	PIK3R5, MAPK1, GAB2, TGFBR1, CBLB, AKT3, RB1, PIK3CG, E2F2, TGFB2, CHUK, IKBKB, MDM2, GRB2, PIK3R1, SOS2, SMAD3, E2F1, PIK3CD, STAT5B, CBL, CRK, TP53, SOS1, SHC1, SHC4, MAPK3, CDKN1B, CDK6, NFKBIA, PTPN11, ABL1, CRKL, E2F3	KEGG	CHRONIC_MYELOID_LEUKEMIA
KEGG_FC_GAMMA_R_MEDIATED_PHAGOCYTOSIS	0.00257623	0.0182643	0.431708	-0.455428	-1.64418	81	VAV2, PLCG2, PIKFYVE, VAV3, LYN, PLD2, PIK3R5, MAPK1, DOCK2, WASF1, GAB2, INPP5D, LIMK1, AKT3, WASF3, PIK3CG, DNM1, PIP5K1B, PIK3R1, PIP5K1C, PRKCE, SYK, HCK, ASAP2, PIK3CD, ASAP1, PLPP1, CRK	KEGG	FC_GAMMA_R_MEDIATED_PHAGOCYTOSIS
KEGG_NON_SMALL_CELL_LUNG_CANCER	0.00275495	0.0182643	0.431708	-0.515088	-1.73656	51	TGFA, PLCG2, PIK3R5, MAPK1, AKT3, RB1, RASSF5, PIK3CG, E2F2, GRB2, PIK3R1, SOS2, RARB, EGF, E2F1, PIK3CD, RXRA, TP53, SOS1, PRKCG, MAPK3, PDPK1, CDK6	KEGG	NON_SMALL_CELL_LUNG_CANCER
KEGG_PROSTATE_CANCER	0.0027081	0.0182643	0.431708	-0.452601	-1.63972	83	TGFA, PTEN, EP300, PIK3R5, MAPK1, AKT3, GSK3B, RB1, MTOR, PIK3CG, E2F2, CHUK, IKBKB, CREB3L2, PDGFD, CREB1, MDM2, GRB2, PIK3R1, FOXO1, SOS2, IGF1, EGF, TCF7L2, E2F1, PIK3CD, PDGFRB, TP53, SOS1	KEGG	PROSTATE_CANCER
KEGG_SMALL_CELL_LUNG_CANCER	0.00309612	0.0197931	0.431708	-0.457045	-1.63976	79	NOS2, PTEN, ITGAV, PIK3R5, PIAS1, SKP2, LAMB2, AKT3, COL4A4, RB1, PIK3CG, TRAF5, E2F2, CKS1B, CHUK, IKBKB, TRAF4, PIAS3, PIK3R1, RARB, E2F1, PIK3CD, LAMA2, RXRA, TP53, ITGB1, PIAS2, LAMA4, BIRC2, CDKN1B, CDK6, NFKBIA, PTK2	KEGG	SMALL_CELL_LUNG_CANCER
KEGG_PENTOSE_PHOSPHATE_PATHWAY	0.0032377	0.0199844	0.431708	0.595005	1.77541	21	PGLS, TALDO1, RPIA, PGM1, PFKP, DERA, TKT, PGD, FBP1, ALDOC	KEGG	PENTOSE_PHOSPHATE_PATHWAY
KEGG_LONG_TERM_POTENTIATION	0.0049479	0.0295225	0.407018	-0.46706	-1.63884	62	PPP1CB, EP300, MAPK1, PLCB1, RAP1B, PPP1CC, CAMK2A, PPP3CA, ADCY8, CHP1, ITPR1, ITPR3, GRIN2C, PRKACA, PPP3CC, RPS6KA3, PRKCG, RPS6KA6, MAPK3, PRKACB, ADCY1, PPP3R1, GRIN1, CALM2, PRKX, CREBBP, PLCB3, CAMK2D, CAMK2B, RAP1A	KEGG	LONG_TERM_POTENTIATION
KEGG_JAK_STAT_SIGNALING_PATHWAY	0.00515576	0.0297704	0.407018	-0.400364	-1.53417	119	STAT2, SOCS3, EP300, STAT1, PIK3R5, JAK2, PIAS1, MPL, IL6, IRF9, IL10, CBLB, IL15, AKT3, SOCS7, JAK3, SPRY3, STAT3, PIK3CG, SPRY2, OSM, PIAS3, IL12RB2, STAT6, GRB2, PIK3R1, CSF2RB, SOS2, IL15RA, JAK1, IL2RB, PIK3CD, STAT5B, IL20RB, LEPR, CBL, SOCS1, SOS1, PIAS2, LIF, IL20, IL23R, CTF1, IL7	KEGG	JAK_STAT_SIGNALING_PATHWAY
KEGG_MAPK_SIGNALING_PATHWAY	0.00614744	0.0343872	0.407018	-0.343308	-1.41515	227	MAPK10, MEF2C, DUSP5, MAP3K8, FAS, MAPK1, NFKB2, MAP3K2, RAP1B, TGFBR1, RRAS2, AKT3, ELK1, PPP3CA, DUSP16, CHP1, MAP3K14, CACNA2D2, MAP3K6, RASA1, MAPK14, HSPB1, FLNB, DUSP8, TGFB2, CHUK, IKBKB, MAP3K1, NR4A1, TAB2, RPS6KA5, MAP3K7, RAPGEF2, FGF9, MAPK8IP2, IL1B, GRB2, ARRB1, MAPK11, PRKACA, RASGRF1, SOS2, MAPKAPK5, MRAS, EGF, DUSP2, CACNA1A, SRF, TAOK1, NF1, CACNA1F, PDGFRB, CRK, MAP4K2, TP53, P…	KEGG	MAPK_SIGNALING_PATHWAY
KEGG_ADIPOCYTOKINE_SIGNALING_PATHWAY	0.00690339	0.0360856	0.407018	-0.459205	-1.59543	60	MAPK10, CPT1A, SOCS3, JAK2, PRKAG2, AKT3, MTOR, STAT3, ACSL5, CHUK, IKBKB, ACSL3, CAMKK1, CPT1B, STK11, LEPR, RXRA, ACSL4, PRKAG1, ACSL1, NFKBIA, PTPN11, PPARA, TNFRSF1B, IRS1, RXRB, PRKAB2, ADIPOR2	KEGG	ADIPOCYTOKINE_SIGNALING_PATHWAY
KEGG_GNRH_SIGNALING_PATHWAY	0.00673035	0.0360856	0.407018	-0.425192	-1.54401	84	MAPK10, ADCY5, CGA, PLD2, GNRH1, MAPK1, PLCB1, MAP3K2, CAMK2A, ADCY9, ELK1, ADCY8, MAPK14, ITPR1, PTK2B, ITPR3, MAP3K1, GRB2, MAPK11, PRKACA, SOS2, ADCY3, CACNA1F, SOS1, HBEGF, PLA2G5, MAPK3, PRKACB, ADCY1, MAPK12, MAP2K6, CACNA1D, MAP3K3, CALM2	KEGG	GNRH_SIGNALING_PATHWAY
KEGG_INSULIN_SIGNALING_PATHWAY	0.00705584	0.0360856	0.407018	-0.394011	-1.51363	121	MAPK10, PPP1CB, SOCS3, RAPGEF1, PIK3R5, MAPK1, PRKAG2, PPP1CC, INPP5D, CBLB, AKT3, ELK1, GSK3B, MTOR, PIK3CG, IKBKB, PHKB, GRB2, PIK3R1, FOXO1, PRKACA, SOS2, PRKAR2A, PIK3CD, PHKA1, CBL, CRK, SOCS1, SOS1, SHC1, PTPRF, FASN, RPS6KB1, SHC4, MAPK3, PRKAG1, PRKACB, PDPK1, CRKL, MKNK2, IRS1, CALM2, PRKX, SOCS2, PRKAB2, SORBS1, LIPE, PHKA2	KEGG	INSULIN_SIGNALING_PATHWAY
KEGG_ADHERENS_JUNCTION	0.00744365	0.0370115	0.407018	-0.43159	-1.51695	69	EP300, LMO7, CTNND1, MAPK1, PTPRJ, WASF1, TGFBR1, MET, IQGAP1, SMAD2, WASF3, MAP3K7, YES1, SMAD3, FYN, TCF7L2, AFDN, PTPRM, PTPRF, TCF7L1, NECTIN4, SNAI1, CTNNA1, MAPK3, ACTN4, NLK, VCL, SSX2IP, CREBBP, SORBS1, TJP1, CTNNB1, RHOA, PTPN6, CSNK2A2	KEGG	ADHERENS_JUNCTION
KEGG_TYPE_II_DIABETES_MELLITUS	0.00879701	0.0425585	0.38073	-0.511069	-1.64113	41	MAPK10, SOCS3, PIK3R5, MAPK1, MTOR, PIK3CG, IKBKB, PIK3R1, PRKCE, CACNA1A, PIK3CD, SOCS1	KEGG	TYPE_II_DIABETES_MELLITUS
KEGG_INTESTINAL_IMMUNE_NETWORK_FOR_IGA_PRODUCTION	0.00927341	0.0436826	0.38073	-0.516846	-1.59125	33	TNFRSF13B, CD40, CCR9, TNFRSF13C, IL6, ITGA4, IL10, IL15, MAP3K14, AICDA, IL15RA, TNFRSF17, CXCR4	KEGG	INTESTINAL_IMMUNE_NETWORK_FOR_IGA_PRODUCTION
KEGG_NOD_LIKE_RECEPTOR_SIGNALING_PATHWAY	0.0099048	0.0454605	0.38073	-0.464989	-1.57756	53	MAPK10, TAB3, MAPK1, IL6, NLRP1, MAPK14, CXCL2, CHUK, IKBKB, TNFAIP3, CXCL8, TAB2, IL18, MAP3K7, IL1B, MAPK11, CASP1, CARD6, NOD1	KEGG	NOD_LIKE_RECEPTOR_SIGNALING_PATHWAY
KEGG_OOCYTE_MEIOSIS	0.0108342	0.048483	0.38073	-0.391249	-1.46373	101	PPP1CB, FBXW11, ADCY5, MAPK1, BUB1, PPP1CC, CAMK2A, ADCY9, CDC20, PPP3CA, ADCY8, CHP1, ITPR1, PLK1, ITPR3, CDC27, ANAPC7, PRKACA, ANAPC4, SMC1B, IGF1, FBXO5, ADCY3, PPP3CC, RPS6KA3, PPP2R5E, CUL1, CDC25C, ANAPC1, PPP2R5B, RPS6KA6, MAPK3, SLK, PRKACB, ADCY1, MAPK12, PPP3R1, SMC3, STAG3, CALM2, AURKA, CDC16, PRKX, MAD2L1	KEGG	OOCYTE_MEIOSIS
KEGG_PROGESTERONE_MEDIATED_OOCYTE_MATURATION	0.0194986	0.085128	0.352488	-0.405157	-1.45289	78	MAPK10, ADCY5, PIK3R5, MAPK1, BUB1, ADCY9, AKT3, ADCY8, MAPK14, PIK3CG, PLK1, CDC27, PIK3R1, ANAPC7, MAPK11, PRKACA, ANAPC4, IGF1, ADCY3, PIK3CD, CCNA2, RPS6KA3, CDC25C, ANAPC1, RPS6KA6, MAPK3, PRKACB, CDC25B, ADCY1, MAPK12	KEGG	PROGESTERONE_MEDIATED_OOCYTE_MATURATION
KEGG_MELANOMA	0.0207388	0.0863314	0.352488	-0.433531	-1.50401	59	PTEN, PIK3R5, MAPK1, MET, AKT3, RB1, PIK3CG, E2F2, PDGFD, FGF9, MDM2, PIK3R1, IGF1, EGF, E2F1, PIK3CD, PDGFRB, TP53	KEGG	MELANOMA
KEGG_PROTEASOME	0.0204707	0.0863314	0.352488	0.439802	1.4769	36	PSMA7, PSMB6, PSMD4, PSMC5, PSMD7, PSMB5, PSMB7, PSMD13, PSMB3, PSMB10, PSMB4, PSMC4	KEGG	PROTEASOME
KEGG_PORPHYRIN_AND_CHLOROPHYLL_METABOLISM	0.0220933	0.0893655	0.352488	0.544787	1.62127	20	BLVRA, HMBS, HMOX2, ALAS1, PPOX, UROS, UROD, BLVRB	KEGG	PORPHYRIN_AND_CHLOROPHYLL_METABOLISM
KEGG_TASTE_TRANSDUCTION	0.0224662	0.0893655	0.352488	-0.534809	-1.5355	24	GNB3, GRM4, ADCY8, TAS1R1, ITPR3, TAS2R38, PRKACA, TAS1R3, CACNA1A, SCNN1B, GNG3, PRKACB, SCNN1G	KEGG	TASTE_TRANSDUCTION
KEGG_SPLICEOSOME	0.0240362	0.0935323	0.352488	0.320584	1.33269	104	HSPA6, BUD31, PQBP1, CCDC12, PRPF6, NCBP2, LSM4, PPIE, SF3A2, HSPA2, LSM7, SYF2, DDX46, SRSF3, ISY1, THOC3, PRPF4, SNRPD1, SNW1, PRPF31, SF3B2, SNRNP40, MAGOH, ALYREF, DDX23, PRPF40B, RBM8A, CDC5L, XAB2, SRSF4	KEGG	SPLICEOSOME
KEGG_EPITHELIAL_CELL_SIGNALING_IN_HELICOBACTER_PYLORI_INFECTION	0.0279216	0.104124	0.352488	-0.435767	-1.48808	54	MAPK10, PLCG2, LYN, ADAM10, MET, MAP3K14, MAPK14, ADAM17, CHUK, IKBKB, JAM2, CXCL8, ATP6V1H, MAPK11, ATP6V0A4, NOD1	KEGG	EPITHELIAL_CELL_SIGNALING_IN_HELICOBACTER_PYLORI_INFECTION
KEGG_RETINOL_METABOLISM	0.0278644	0.104124	0.352488	0.47705	1.51633	29	DHRS3, DGAT2, DHRS9, DHRS4L2, CYP3A5, RDH5, ALDH1A2	KEGG	RETINOL_METABOLISM
KEGG_RNA_POLYMERASE	0.0310076	0.113273	0.352488	0.524702	1.52792	19	POLR1C, POLR2F, POLR2G, POLR2C, POLR2I, POLR2L, POLR3C, POLR3G, POLR3H	KEGG	RNA_POLYMERASE
KEGG_ARACHIDONIC_ACID_METABOLISM	0.0342541	0.120225	0.321776	0.427509	1.46622	38	GPX1, ALOX12, GPX4, PLA2G2D, PTGES2, CYP2U1, GPX2, PLA2G2F, PTGS1, GGT5, TBXAS1, LTC4S, GGT7, ALOX12B, PTGS2, PLA2G6, PTGES, ALOX15, CBR1	KEGG	ARACHIDONIC_ACID_METABOLISM
KEGG_MTOR_SIGNALING_PATHWAY	0.0341123	0.120225	0.321776	-0.46023	-1.50011	45	PIK3R5, MAPK1, VEGFB, AKT3, ULK2, MTOR, PIK3CG, HIF1A, DDIT4, RICTOR, PIK3R1, IGF1, CAB39, PIK3CD, STK11, RPS6KA3, RPS6KB1, RPS6KA6, MAPK3, PDPK1	KEGG	MTOR_SIGNALING_PATHWAY
KEGG_AMINO_SUGAR_AND_NUCLEOTIDE_SUGAR_METABOLISM	0.0352985	0.121508	0.321776	0.422888	1.46796	39	CHIT1, GALK1, PMM1, PGM1, GALK2, GALE, GFPT2, FPGT, NANS, HEXB, AMDHD2, CYB5R1, HEXA, GMPPA, GNPDA1	KEGG	AMINO_SUGAR_AND_NUCLEOTIDE_SUGAR_METABOLISM
KEGG_DORSO_VENTRAL_AXIS_FORMATION	0.0423177	0.142922	0.321776	-0.574115	-1.57912	20	MAPK1, NOTCH2, ETS1, ETS2, GRB2, SOS2, ETV6, ETV7, SOS1, MAPK3	KEGG	DORSO_VENTRAL_AXIS_FORMATION
KEGG_ALDOSTERONE_REGULATED_SODIUM_REABSORPTION	0.0434057	0.143882	0.282013	-0.449814	-1.42456	37	NEDD4L, PIK3R5, MAPK1, NR3C2, ATP1B1, PIK3CG, PIK3R1, IGF1, PIK3CD, SCNN1B, PRKCG, MAPK3, PDPK1, SCNN1G	KEGG	ALDOSTERONE_REGULATED_SODIUM_REABSORPTION
KEGG_ENDOMETRIAL_CANCER	0.0454545	0.147934	0.271289	-0.424515	-1.42132	49	PTEN, PIK3R5, MAPK1, AKT3, ELK1, GSK3B, PIK3CG, GRB2, PIK3R1, SOS2, EGF, TCF7L2, PIK3CD, TP53, SOS1, TCF7L1, APC, CTNNA1, MAPK3, PDPK1	KEGG	ENDOMETRIAL_CANCER
KEGG_CELL_CYCLE	0.0481752	0.153989	0.248911	-0.349161	-1.33727	118	EP300, ATR, CDC6, BUB1, MCM6, SKP2, CDC20, SMAD2, GSK3B, RB1, STAG1, E2F2, TGFB2, CDC14B, PRKDC, PLK1, ORC2, CDC27, MDM2, ORC6, ORC3, ANAPC7, ANAPC4, SMC1B, SMAD3, E2F1, WEE1, CCNA2, STAG2, RBL2, TP53, CDC14A, RBL1, CUL1, CDC25C, ANAPC1, CDC25B, CDKN1B, CDK6, ABL1, DBF4, E2F3, MCM4, SMC3, RAD21	KEGG	CELL_CYCLE
KEGG_ABC_TRANSPORTERS	0.0517529	0.158962	0.257206	-0.444359	-1.40729	37	ABCD2, ABCA1, ABCC3, ABCC1, ABCC6, ABCA5, ABCC2, ABCA7, ABCC10, ABCD3, ABCA3, TAP1, ABCC5, ABCG1	KEGG	ABC_TRANSPORTERS
KEGG_CELL_ADHESION_MOLECULES_CAMS	0.0523952	0.158962	0.24134	-0.354507	-1.33224	103	CD22, PDCD1LG2, CD40, ALCAM, SDC3, NFASC, ITGAV, ITGA4, L1CAM, GLG1, ITGAL, VCAM1, JAM2, CTLA4, CDH2, SPN, ITGA9, CD274, CD276, PECAM1, CADM1, NRXN3, MPZL1, ITGA8, ITGB1, OCLN, CLDN4, PTPRM, PTPRF, CD58	KEGG	CELL_ADHESION_MOLECULES_CAMS
KEGG_CYTOSOLIC_DNA_SENSING_PATHWAY	0.0510708	0.158962	0.257206	-0.450461	-1.41324	35	CXCL10, TBK1, IL6, AIM2, IRF7, DDX58, CHUK, RIPK1, IKBKB, ADAR, IL18, IL1B, CASP1	KEGG	CYTOSOLIC_DNA_SENSING_PATHWAY
KEGG_ACUTE_MYELOID_LEUKEMIA	0.0564516	0.161544	0.24134	-0.406955	-1.38068	53	PIK3R5, JUP, MAPK1, PML, AKT3, MTOR, STAT3, PIK3CG, CHUK, IKBKB, KIT, GRB2, PIK3R1, SOS2, TCF7L2, PIK3CD, STAT5B, SOS1, RPS6KB1, TCF7L1, MAPK3, RARA	KEGG	ACUTE_MYELOID_LEUKEMIA
KEGG_LEISHMANIA_INFECTION	0.0564516	0.161544	0.24134	-0.40697	-1.38072	53	NOS2, STAT1, JAK2, MAPK1, CR1, ITGA4, IL10, ELK1, MAPK14, TGFB2, TAB2, MAP3K7, IL1B, MYD88, MAPK11, TLR2, JAK1	KEGG	LEISHMANIA_INFECTION
KEGG_PRION_DISEASES	0.0568562	0.161544	0.245042	-0.488532	-1.42559	25	MAPK1, IL6, ELK1, C1QB, IL1B, PRKACA, FYN, HSPA5, STIP1, C1QC, MAPK3, PRKACB	KEGG	PRION_DISEASES
KEGG_VASCULAR_SMOOTH_MUSCLE_CONTRACTION	0.0553846	0.161544	0.237794	-0.368953	-1.35376	91	GUCY1B1, PPP1CB, ADCY5, GNA13, RAMP2, MAPK1, PLCB1, ARHGEF12, PPP1CC, GUCY1A1, ADCY9, MYLK3, ADCY8, ITPR1, ITPR3, KCNMA1, PRKACA, PRKCE, MYH11, ADCY3, CACNA1F, PPP1R12B, PRKCG, PLA2G5, MAPK3, PRKACB, GNA12, PRKG1, ADCY1, RAMP3	KEGG	VASCULAR_SMOOTH_MUSCLE_CONTRACTION
KEGG_ALPHA_LINOLENIC_ACID_METABOLISM	0.0619266	0.167952	0.276501	0.566923	1.47746	13	PLA2G2D, ACOX3, PLA2G2F, FADS2, PLA2G6	KEGG	ALPHA_LINOLENIC_ACID_METABOLISM
KEGG_COLORECTAL_CANCER	0.0619048	0.167952	0.227987	-0.394822	-1.34825	54	MAPK10, PIK3R5, MAPK1, TGFBR1, AKT3, SMAD2, GSK3B, PIK3CG, TGFB2, APPL1, PIK3R1, SMAD3, MSH2, TCF7L2, PIK3CD, TP53, TCF7L1, MSH6, APC, MAPK3	KEGG	COLORECTAL_CANCER
KEGG_GRAFT_VERSUS_HOST_DISEASE	0.0607639	0.167952	0.24134	-0.576761	-1.4756	15	FAS, IL6, IL1B, KLRC1, GZMB, CD28, KLRD1, CD86	KEGG	GRAFT_VERSUS_HOST_DISEASE
KEGG_ENDOCYTOSIS	0.06639	0.17737	0.204295	-0.319951	-1.2661	157	NEDD4L, PIKFYVE, GRK3, ARAP2, PLD2, SMURF1, PDCD6IP, PARD6B, AP2B1, ACAP3, RAB5C, CBLB, MET, ARAP1, FLT1, KDR, VPS36, DNM1, VPS37A, EHD1, GIT2, KIT, EPS15, MDM2, PIP5K1B, ARRB1, PIP5K1C, IQSEC1, VPS37C, ITCH, TFRC, F2R, EHD4, ASAP2, EGF, CLTC, IL2RB, SMURF2, PSD4, CHMP2B, ASAP1, CBL, CXCR4, RAB5B, CHMP5, RBSN, ARFGAP3, RABEP1, RUFY1, RNF41, PIP4K2B, HSPA1L, NTRK1, SMAP1, CHMP4C, RAB11FIP3, VPS45,…	KEGG	ENDOCYTOSIS
KEGG_AUTOIMMUNE_THYROID_DISEASE	0.0730435	0.192086	0.21925	-0.528238	-1.43365	19	CD40, CGA, FAS, IL10, CTLA4, TSHB, GZMB	KEGG	AUTOIMMUNE_THYROID_DISEASE
KEGG_CALCIUM_SIGNALING_PATHWAY	0.0743338	0.192086	0.193813	-0.320028	-1.2605	148	NOS2, PLCG2, TACR2, CCKBR, PLCB1, RYR1, CAMK2A, ADCY9, HTR2B, CD38, MYLK3, PPP3CA, ADCY8, CHP1, ITPR1, PTK2B, CYSLTR1, ITPR3, ITPKA, PHKB, HRH1, GRIN2C, PLCD1, PRKACA, F2R, PLCD4, CACNA1A, PTGER3, ADCY3, CACNA1F, ATP2A2, BDKRB2, PHKA1, PDGFRB, PPP3CC, PLCE1, PRKCG, GNA15, RYR3, ATP2B4, DRD1, PRKACB, RYR2, PLCD3, ADCY1, PPP3R1, GNAL, GRIN1, CACNA1D, CALM2, HRH2, PRKX, CYSLTR2, PLCB3, ADRA1D, LTB4R…	KEGG	CALCIUM_SIGNALING_PATHWAY
KEGG_GAP_JUNCTION	0.0751174	0.192086	0.204295	-0.367332	-1.31874	76	GUCY1B1, ADCY5, MAPK1, PLCB1, MAP3K2, GUCY1A1, ADCY9, HTR2B, ADCY8, ITPR1, ITPR3, PDGFD, GRB2, TUBB6, PRKACA, SOS2, EGF, ADCY3, PDGFRB, SOS1, PRKCG, MAPK3, DRD1, PRKACB, PRKG1, ADCY1	KEGG	GAP_JUNCTION
KEGG_APOPTOSIS	0.0780255	0.195804	0.202072	-0.366706	-1.31564	79	CFLAR, FAS, PIK3R5, CASP10, IRAK3, AKT3, PPP3CA, CHP1, MAP3K14, PIK3CG, CASP7, CHUK, RIPK1, IKBKB, IL1B, IL1RAP, MYD88, PIK3R1, PRKACA, CSF2RB, PRKAR2A, PIK3CD, TP53, PPP3CC	KEGG	APOPTOSIS
KEGG_PANTOTHENATE_AND_COA_BIOSYNTHESIS	0.0787589	0.195804	0.248911	0.523867	1.44136	16	PPCDC, ENPP1, PANK2, COASY, BCAT2, ENPP3, DPYD, PPCS	KEGG	PANTOTHENATE_AND_COA_BIOSYNTHESIS
KEGG_VEGF_SIGNALING_PATHWAY	0.0861244	0.211182	0.191892	-0.372644	-1.31072	64	PLCG2, PIK3R5, MAPK1, AKT3, PPP3CA, CHP1, MAPK14, HSPB1, KDR, PIK3CG, NFATC3, PIK3R1, MAPK11, PIK3CD, PPP3CC, PRKCG, NFATC1, PLA2G5, MAPK3, PTK2, MAPK12, PPP3R1	KEGG	VEGF_SIGNALING_PATHWAY
KEGG_GLUTATHIONE_METABOLISM	0.0911392	0.211869	0.237794	0.400913	1.33963	35	MGST1, ANPEP, GPX1, GSTP1, GPX4, GPX2, GSTM3, PGD, GSTM4, GSS, GGT5, GGT7	KEGG	GLUTATHIONE_METABOLISM
KEGG_GLYCOSAMINOGLYCAN_BIOSYNTHESIS_KERATAN_SULFATE	0.0902778	0.211869	0.195789	-0.555973	-1.40972	14	B3GNT7, B4GALT1, ST3GAL2, CHST6, B4GALT2, FUT8, B4GALT3	KEGG	GLYCOSAMINOGLYCAN_BIOSYNTHESIS_KERATAN_SULFATE
KEGG_LEUKOCYTE_TRANSENDOTHELIAL_MIGRATION	0.0880597	0.211869	0.183024	-0.336293	-1.26725	105	VAV2, PLCG2, VAV3, PIK3R5, CTNND1, ITGA4, RAP1B, ITGAL, MAPK14, VCAM1, RASSF5, PIK3CG, PTK2B, JAM2, CYBB, ARHGAP35, THY1, PIK3R1, MAPK11, PIK3CD, PECAM1, CXCR4, ITGB1, OCLN, MSN, CLDN4, AFDN, PRKCG, TXK, CTNNA1, PTPN11, ACTN4, PTK2, MAPK12, VCL	KEGG	LEUKOCYTE_TRANSENDOTHELIAL_MIGRATION
KEGG_LONG_TERM_DEPRESSION	0.0910569	0.211869	0.188204	-0.377016	-1.2917	57	GUCY1B1, LYN, GNA13, MAPK1, PLCB1, RYR1, GUCY1A1, ITPR1, ITPR3, GNAO1, IGF1, CACNA1A, PRKCG, PLA2G5, MAPK3, GNA12, PRKG1	KEGG	LONG_TERM_DEPRESSION
KEGG_PURINE_METABOLISM	0.104575	0.239987	0.252961	0.277192	1.18134	123	POLR1C, PAPSS2, POLR2F, ENTPD6, PDE9A, POLR2G, ADCY7, ADSL, PDE6B, NPR2, DGUOK, NT5M, ENPP1, APRT, POLR2C, POLR2I, POLE4, PFAS, AK5, IMPDH1, ALLC, NME4, ADCY4, NUDT5, POLR2L, NME3, GMPR, POLD4, NME6, IMPDH2, POLR3C, ENPP3, PKM, POLR3G, PKLR, POLR3H, POLD2	KEGG	PURINE_METABOLISM
KEGG_ARRHYTHMOGENIC_RIGHT_VENTRICULAR_CARDIOMYOPATHY_ARVC	0.108453	0.243191	0.169571	-0.36284	-1.27624	64	ITGAV, JUP, DMD, ITGA4, CACNA2D2, DAG1, CDH2, ITGA9, TCF7L2, DSG2, LAMA2, CACNA1F, ATP2A2, CACNB3, ITGA8, ITGB1, DES, TCF7L1, CTNNA1, EMD, RYR2, ACTN4, SGCD	KEGG	ARRHYTHMOGENIC_RIGHT_VENTRICULAR_CARDIOMYOPATHY_ARVC
KEGG_BIOSYNTHESIS_OF_UNSATURATED_FATTY_ACIDS	0.111304	0.243191	0.175204	-0.501282	-1.36049	19	ELOVL5, HACD2, YOD1, ELOVL6, HSD17B12, ELOVL2	KEGG	BIOSYNTHESIS_OF_UNSATURATED_FATTY_ACIDS
KEGG_HEMATOPOIETIC_CELL_LINEAGE	0.111406	0.243191	0.21925	0.311084	1.2129	70	CSF2RA, CD14, CD33, ANPEP, CD1D, CD1B, FLT3LG, CSF3R, CD3E, DNTT, ITGAM, CD4, IL3RA, IL1R2, ITGA1, IL9R, IL4, CD36, KITLG	KEGG	HEMATOPOIETIC_CELL_LINEAGE
KEGG_METABOLISM_OF_XENOBIOTICS_BY_CYTOCHROME_P450	0.11	0.243191	0.213928	0.405269	1.28816	29	MGST1, GSTP1, CYP1B1, DHDH, GSTM3, GSTM4, CYP3A5, CYP2S1	KEGG	METABOLISM_OF_XENOBIOTICS_BY_CYTOCHROME_P450
KEGG_ALZHEIMERS_DISEASE	0.116719	0.249457	0.234393	0.274315	1.1658	118	TNFRSF1A, NDUFS8, COX4I1, NDUFA9, UQCRC1, UQCR10, NDUFV1, NDUFS7, NDUFB7, NDUFA2, ATP5F1D, BAD, ATP2A1, NDUFAB1, GRIN2A, NDUFS3, CYC1, NDUFS6, ATP5MC2, ATP5PD, APOE, CASP9, HSD17B10, GAPDH, NDUFB10, BID, NDUFA1, NDUFB9, CALM3, CDK5, COX8A, PSENEN, NDUFC1, NDUFS4, ATP5F1A, GNAQ, LRP1, CHP2	KEGG	ALZHEIMERS_DISEASE
KEGG_HISTIDINE_METABOLISM	0.117133	0.249457	0.170932	-0.486178	-1.33725	20	AMDHD1, ALDH1A3, HAL, ALDH3B2, ALDH3A2	KEGG	HISTIDINE_METABOLISM
KEGG_PYRIMIDINE_METABOLISM	0.118457	0.249457	0.216543	0.301078	1.18713	76	POLR1C, DHODH, POLR2F, ENTPD6, UPP1, POLR2G, UPRT, NT5M, POLR2C, POLR2I, POLE4, DTYMK, NME4, POLR2L, NME3, TK2, POLD4, NME6, POLR3C, POLR3G, POLR3H, POLD2, UCK2, CDA, NT5C, DPYD	KEGG	PYRIMIDINE_METABOLISM
KEGG_GALACTOSE_METABOLISM	0.120283	0.250357	0.197822	0.443161	1.32233	21	GALK1, PGM1, GALK2, PFKP, GALE, GAA	KEGG	GALACTOSE_METABOLISM
KEGG_DILATED_CARDIOMYOPATHY	0.124803	0.256778	0.156312	-0.348769	-1.25068	78	ITGAV, ADCY5, DMD, MYBPC3, ITGA4, ADCY9, ADCY8, CACNA2D2, DAG1, TGFB2, TTN, PRKACA, ITGA9, IGF1, ADCY3, LAMA2, CACNA1F, ATP2A2, TPM2, CACNB3, ITGA8, ITGB1, DES, PRKACB, EMD, RYR2, ADCY1, SGCD	KEGG	DILATED_CARDIOMYOPATHY
KEGG_HYPERTROPHIC_CARDIOMYOPATHY_HCM	0.128411	0.261199	0.155242	-0.35411	-1.26015	73	ITGAV, DMD, IL6, PRKAG2, MYBPC3, ITGA4, CACNA2D2, DAG1, TGFB2, TTN, ITGA9, IGF1, LAMA2, CACNA1F, ATP2A2, TPM2, CACNB3, ITGA8, ITGB1, DES, PRKAG1, EMD, RYR2	KEGG	HYPERTROPHIC_CARDIOMYOPATHY_HCM
KEGG_O_GLYCAN_BIOSYNTHESIS	0.134948	0.271412	0.157403	-0.469599	-1.30968	21	GALNT12, GALNT10, ST3GAL2, GALNT6, GCNT1, GALNT7, C1GALT1, ST6GALNAC1, GALNT9, GCNT3, GALNT16, GALNT15, B4GALT5, GALNT2, ST3GAL1, GALNT1, GALNT14	KEGG	O_GLYCAN_BIOSYNTHESIS
KEGG_GLYCEROPHOSPHOLIPID_METABOLISM	0.138667	0.275793	0.195789	0.310029	1.20131	66	PLPP2, CHPT1, PTDSS2, PCYT2, GPAT2, PLA2G2D, LCLAT1, CHKB, LYPLA2, PLA2G2F, AGPAT4, PHOSPHO1, DGKZ, MBOAT7, PISD, CHKA, CRLS1, AGPAT1, AGPAT2, GPAT4	KEGG	GLYCEROPHOSPHOLIPID_METABOLISM
KEGG_ALANINE_ASPARTATE_AND_GLUTAMATE_METABOLISM	0.170792	0.335954	0.168238	0.393895	1.21905	25	ASL, ADSL, GFPT2, GPT2, GLS2, GOT1	KEGG	ALANINE_ASPARTATE_AND_GLUTAMATE_METABOLISM
KEGG_PRIMARY_BILE_ACID_BIOSYNTHESIS	0.176072	0.342575	0.157403	0.504993	1.26716	11	AMACR, CYP27A1, CYP39A1, CYP46A1, ACOX2, CYP7A1, SLC27A5	KEGG	PRIMARY_BILE_ACID_BIOSYNTHESIS
KEGG_GLYCOSAMINOGLYCAN_BIOSYNTHESIS_HEPARAN_SULFATE	0.183391	0.349223	0.132846	-0.440816	-1.2294	21	NDST1, XYLT1, EXTL3, EXTL2, HS3ST1, EXT2	KEGG	GLYCOSAMINOGLYCAN_BIOSYNTHESIS_HEPARAN_SULFATE
KEGG_STEROID_BIOSYNTHESIS	0.182609	0.349223	0.133555	-0.471867	-1.24541	17	SC5D, NSDHL, CYP27B1, LSS, FDFT1, DHCR24	KEGG	STEROID_BIOSYNTHESIS
KEGG_ALLOGRAFT_REJECTION	0.186087	0.350627	0.132147	-0.469179	-1.23831	17	CD40, FAS, IL10	KEGG	ALLOGRAFT_REJECTION
KEGG_ECM_RECEPTOR_INTERACTION	0.189793	0.353884	0.124434	-0.332057	-1.18464	75	SDC3, ITGAV, AGRN, ITGA4, COL11A2, LAMB2, COL4A4, DAG1, CD47, HMMR, ITGA9, COL11A1, LAMA2, SPP1, ITGA8, ITGB1, LAMA4, THBS4, THBS1	KEGG	ECM_RECEPTOR_INTERACTION
KEGG_GLYCEROLIPID_METABOLISM	0.195	0.359845	0.157403	0.33253	1.17801	43	PLPP2, DGAT2, GPAT2, LCLAT1, AKR1A1, LIPC, AGPAT4, DGKZ, GLYCTK, AGPAT1, AGPAT2, ALDH1B1, GPAT4	KEGG	GLYCEROLIPID_METABOLISM
KEGG_ANTIGEN_PROCESSING_AND_PRESENTATION	0.21202	0.383349	0.119888	-0.378284	-1.19803	37	KIR3DL3, HSPA4, PDIA3, CTSS, KIR2DL4, CREB1, TAPBP, RFXAP, KLRC1, HSPA5, PSME2, B2M, HSPA1L, TAP1, RFX5, CD8A, KLRD1, CTSB, LGMN, NFYA, CIITA, CTSL	KEGG	ANTIGEN_PROCESSING_AND_PRESENTATION
KEGG_TERPENOID_BACKBONE_BIOSYNTHESIS	0.211268	0.383349	0.123842	-0.505473	-1.22513	12	HMGCS1, HMGCR, PDSS1, PDSS2, IDI1	KEGG	TERPENOID_BACKBONE_BIOSYNTHESIS
KEGG_FRUCTOSE_AND_MANNOSE_METABOLISM	0.2325	0.416175	0.142901	0.358266	1.13876	29	PMM1, PHPT1, PFKFB1, PFKP, KHK, FPGT, FBP1, ALDOC	KEGG	FRUCTOSE_AND_MANNOSE_METABOLISM
KEGG_NON_HOMOLOGOUS_END_JOINING	0.241197	0.427468	0.114751	-0.493287	-1.19559	12	DCLRE1C, PRKDC, XRCC4, POLM, NHEJ1	KEGG	NON_HOMOLOGOUS_END_JOINING
KEGG_NEUROACTIVE_LIGAND_RECEPTOR_INTERACTION	0.262948	0.456968	0.172324	0.238709	1.06505	174	S1PR4, HTR2A, GALR3, P2RY6, PTGIR, P2RY11, LHB, TSPO, NMUR1, P2RY13, ADCYAP1R1, ADORA2A, GRIN2A, P2RX1, P2RY2, TBXA2R, LPAR6, TRPV1, PARD3, EDNRB, LPAR2, P2RX4, NPFFR1, PTGER1, P2RY1, ADRB2	KEGG	NEUROACTIVE_LIGAND_RECEPTOR_INTERACTION
KEGG_OTHER_GLYCAN_DEGRADATION	0.260563	0.456968	0.129443	0.427939	1.15976	15	NEU1, HEXB, HEXA, MAN2C1, MANBA, FUCA2, ENGASE, NEU3	KEGG	OTHER_GLYCAN_DEGRADATION
KEGG_ETHER_LIPID_METABOLISM	0.279188	0.480215	0.130106	0.358393	1.11495	26	PLPP2, CHPT1, PLA2G2D, PLA2G2F, PAFAH1B3, ENPP2	KEGG	ETHER_LIPID_METABOLISM
KEGG_TGF_BETA_SIGNALING_PATHWAY	0.28169	0.480215	0.0975449	-0.306046	-1.09873	76	SMAD1, EP300, SMURF1, MAPK1, TGFBR1, SMAD2, SP1, ZFYVE16, TGFB2, BMPR2, ACVR1, SMAD3, SMURF2, RBL2, RBL1, CUL1, RPS6KB1, MAPK3, THBS4, BMPR1A, THBS1, BMP6, ACVR2A, BMP2, ID3, CHRD, CREBBP, GDF7	KEGG	TGF_BETA_SIGNALING_PATHWAY
KEGG_AXON_GUIDANCE	0.30131	0.492239	0.0894367	-0.283859	-1.08431	116	SEMA5A, EPHB1, MAPK1, ARHGEF12, L1CAM, LIMK1, MET, PPP3CA, GSK3B, CHP1, RASA1, SEMA3B, NFATC3, PLXNC1, ABLIM1, SEMA6A, PAK3, FYN, CXCR4, PPP3CC, PLXNB2, EPHA4, SEMA4B, ITGB1, SEMA3F, SEMA3G, NFATC1	KEGG	AXON_GUIDANCE
KEGG_BASAL_TRANSCRIPTION_FACTORS	0.322335	0.492239	0.119888	0.348044	1.08275	26	TAF13, GTF2E2, TAF6L, TAF11, GTF2F1, TBPL1, TAF4, GTF2H4, TAF12	KEGG	BASAL_TRANSCRIPTION_FACTORS
KEGG_CYTOKINE_CYTOKINE_RECEPTOR_INTERACTION	0.296296	0.492239	0.0850427	-0.264537	-1.07298	205	TNFRSF13B, CD40, CXCR5, CCR9, CXCL10, FAS, TNFRSF13C, MPL, IL6, VEGFB, TGFBR1, IL10, IL15, MET, FLT1, KDR, CXCL2, CCR4, TGFB2, CXCL16, TNFRSF8, OSM, CXCL8, IL18, RELT, KIT, IL12RB2, BMPR2, IL1B, IL1RAP, NGFR, CSF2RB, IL15RA, ACVR1, EGF, CCR6, IL2RB, IL20RB, LEPR, TNFRSF17, CCR3, PDGFRB, CXCR4, EDAR, LIF, IL20, TNFRSF9, IL23R, TNFSF11, CTF1, BMPR1A, IL7, CCL27, CSF1, IL18RAP, TNFSF9, ACVR2A, CCL25…	KEGG	CYTOKINE_CYTOKINE_RECEPTOR_INTERACTION
KEGG_GLYCINE_SERINE_AND_THREONINE_METABOLISM	0.303483	0.492239	0.122679	0.349798	1.10226	28	PSPH, ALAS1, PSAT1, GNMT, GAMT, GLYCTK	KEGG	GLYCINE_SERINE_AND_THREONINE_METABOLISM
KEGG_GLYOXYLATE_AND_DICARBOXYLATE_METABOLISM	0.326389	0.492239	0.0949752	-0.435873	-1.10519	14	MTHFD1, AFMID, CS, MTHFD2, ACO2	KEGG	GLYOXYLATE_AND_DICARBOXYLATE_METABOLISM
KEGG_HEDGEHOG_SIGNALING_PATHWAY	0.327243	0.492239	0.0922597	-0.329577	-1.08559	46	FBXW11, CSNK1G3, GSK3B, WNT7B, PRKACA, SUFU, SMO, WNT5A, WNT2B, PRKACB, WNT5B, BMP6, WNT10A, BMP2, STK36, WNT1, PRKX	KEGG	HEDGEHOG_SIGNALING_PATHWAY
KEGG_LYSINE_DEGRADATION	0.310287	0.492239	0.0962406	-0.346714	-1.10347	39	SETDB2, SETD2, NSD1, OGDH, ASH1L, AASS, PIPOX, ALDH3A2, NSD2	KEGG	LYSINE_DEGRADATION
KEGG_MELANOGENESIS	0.322727	0.492239	0.0878313	-0.291952	-1.07271	89	ADCY5, EP300, MAPK1, PLCB1, CAMK2A, ADCY9, GSK3B, ADCY8, WNT7B, CREB3L2, CREB1, KIT, GNAO1, PRKACA, TCF7L2, FZD5, ADCY3, WNT5A, WNT2B, PRKCG, TCF7L1, MAPK3, PRKACB, WNT5B, ADCY1, WNT10A, CALM2, WNT1, PRKX, CREBBP, DCT, PLCB3, CTNNB1, CAMK2D, FZD2	KEGG	MELANOGENESIS
KEGG_NITROGEN_METABOLISM	0.302448	0.492239	0.0999277	-0.405019	-1.11402	20	CA5B, CA1, CA2, HAL	KEGG	NITROGEN_METABOLISM
KEGG_N_GLYCAN_BIOSYNTHESIS	0.302676	0.492239	0.0972151	-0.347795	-1.1155	40	MAN2A2, MGAT3, STT3A, STT3B, ALG8, ALG13, B4GALT1, MAN1A1, GANAB, MAN2A1, MGAT4A, B4GALT2, FUT8, B4GALT3, DPAGT1, MGAT5, TUSC3, ALG11	KEGG	N_GLYCAN_BIOSYNTHESIS
KEGG_ONE_CARBON_POOL_BY_FOLATE	0.326389	0.492239	0.0949752	-0.436765	-1.10746	14	MTHFD1, MTR, MTHFD2, GART, AMT, TYMS	KEGG	ONE_CARBON_POOL_BY_FOLATE
KEGG_PHENYLALANINE_METABOLISM	0.314488	0.492239	0.0982123	-0.45774	-1.13062	13	ALDH1A3, ALDH3B2	KEGG	PHENYLALANINE_METABOLISM
KEGG_TRYPTOPHAN_METABOLISM	0.312397	0.492239	0.0946646	-0.353605	-1.10133	34	KMO, IDO1, TDO2, OGDH, CAT, AFMID, ASMT, KYNU, ALDH3A2	KEGG	TRYPTOPHAN_METABOLISM
KEGG_WNT_SIGNALING_PATHWAY	0.315714	0.492239	0.0857844	-0.275544	-1.07189	129	MAPK10, FBXW11, EP300, PLCB1, CAMK2A, SMAD2, PPP3CA, GSK3B, CHP1, WNT7B, NFATC3, PSEN1, MAP3K7, SENP2, PRKACA, SMAD3, TCF7L2, FZD5, WNT5A, TP53, PPP3CC, DAAM1, WNT2B, PPP2R5E, SIAH1, CUL1, CHD8, PRKCG, TCF7L1, NFATC1, APC, PPP2R5B, PRKACB, WNT5B, NLK, WNT10A, PPP3R1, WNT1, CTBP2, PRKX, CREBBP, PLCB3, CTNNB1, CAMK2D, FZD2, RHOA, CAMK2B, FRAT1, CSNK2A2	KEGG	WNT_SIGNALING_PATHWAY
KEGG_VASOPRESSIN_REGULATED_WATER_REABSORPTION	0.334448	0.498885	0.0913924	-0.34855	-1.07311	33	AVPR2, RAB5C, ADCY9, CREB3L2, CREB1, PRKACA, NSF, ADCY3, RAB5B, PRKACB, DCTN4, DCTN6, PRKX	KEGG	VASOPRESSIN_REGULATED_WATER_REABSORPTION
KEGG_BLADDER_CANCER	0.350759	0.518891	0.0891647	-0.337081	-1.07281	39	MAPK1, VEGFB, RB1, E2F2, DAPK1, CXCL8, RPS6KA5, MDM2, DAPK2, EGF, E2F1, TP53	KEGG	BLADDER_CANCER
KEGG_SPHINGOLIPID_METABOLISM	0.368948	0.541326	0.0857844	-0.331381	-1.04948	37	SMPD3, SPTLC2, SGPP1, GLB1, SMPD4, SGPL1, SMPD1, UGCG, ASAH1	KEGG	SPHINGOLIPID_METABOLISM
KEGG_ARGININE_AND_PROLINE_METABOLISM	0.373762	0.543931	0.108394	0.296268	1.03155	40	ASL, PYCR2, NOS3, PYCR1, P4HA2, GAMT, ARG2, CKB, NAGS, GLS2, GOT1, SAT1, ALDH1B1	KEGG	ARGININE_AND_PROLINE_METABOLISM
KEGG_GLYCOSAMINOGLYCAN_DEGRADATION	0.38765	0.555115	0.0845557	-0.412469	-1.06719	16	ARSB, GNS, GLB1, IDUA, HPSE	KEGG	GLYCOSAMINOGLYCAN_DEGRADATION
KEGG_RNA_DEGRADATION	0.386364	0.555115	0.0817516	-0.306917	-1.02759	49	DDX6, C1D, CNOT6, HSPA9, PAPOLA, CNOT1, PNPT1, TTC37, CNOT2, XRN1, LSM2, ENO3, ZCCHC7, EXOSC10, MTREX, PAPOLG, DCP2, LSM3, PATL1, LSM5	KEGG	RNA_DEGRADATION
KEGG_NOTCH_SIGNALING_PATHWAY	0.406977	0.577874	0.0802023	-0.311444	-1.02586	46	DTX1, JAG1, EP300, KAT2A, NOTCH2, ADAM17, KAT2B, PSEN1, DTX4, NUMB, NCSTN	KEGG	NOTCH_SIGNALING_PATHWAY
KEGG_STEROID_HORMONE_BIOSYNTHESIS	0.41	0.577874	0.103197	0.340705	1.02927	23	CYP1B1, HSD17B7, CYP3A5, SRD5A2, HSD17B8, CYP7A1, SRD5A3, COMT, CYP17A1, HSD11B1	KEGG	STEROID_HORMONE_BIOSYNTHESIS
KEGG_PPAR_SIGNALING_PATHWAY	0.422043	0.590201	0.10592	0.276334	1.01379	54	CYP27A1, PLTP, CPT1C, NR1H3, ACOX3, SLC27A1, PPARD, ACOX2, FADS2, CPT2, CD36	KEGG	PPAR_SIGNALING_PATHWAY
KEGG_GLYCOSPHINGOLIPID_BIOSYNTHESIS_GANGLIO_SERIES	0.431127	0.598231	0.0810802	-0.431481	-1.01721	11	GLB1, ST6GALNAC5, ST3GAL2	KEGG	GLYCOSPHINGOLIPID_BIOSYNTHESIS_GANGLIO_SERIES
KEGG_DRUG_METABOLISM_CYTOCHROME_P450	0.4375	0.599597	0.0992333	0.318652	1.01285	29	MGST1, GSTP1, GSTM3, GSTM4, CYP3A5, FMO2, MGST2, GSTK1, MAOA	KEGG	DRUG_METABOLISM_CYTOCHROME_P450
KEGG_NICOTINATE_AND_NICOTINAMIDE_METABOLISM	0.438811	0.599597	0.078921	-0.362058	-0.995854	20	NT5C2, CD38, NNT, PNP, NUDT12, NAMPT	KEGG	NICOTINATE_AND_NICOTINAMIDE_METABOLISM
KEGG_LINOLEIC_ACID_METABOLISM	0.446301	0.605211	0.095288	0.368197	1.01305	16	PLA2G2D, PLA2G2F, CYP3A5, PLA2G6, ALOX15	KEGG	LINOLEIC_ACID_METABOLISM
KEGG_SELENOAMINO_ACID_METABOLISM	0.466042	0.62723	0.0916795	0.340196	0.990641	19	PAPSS2, HEMK1, AHCY, GGT5, GGT7	KEGG	SELENOAMINO_ACID_METABOLISM
KEGG_THYROID_CANCER	0.47351	0.632524	0.0721798	-0.327523	-0.976688	27	MAPK1, TCF7L2, TFG, RXRA, TP53, TCF7L1, MAPK3, NTRK1, RXRB, CTNNB1	KEGG	THYROID_CANCER
KEGG_GLYCOSAMINOGLYCAN_BIOSYNTHESIS_CHONDROITIN_SULFATE	0.483478	0.636343	0.0736213	-0.356923	-0.968697	19	CSGALNACT1, XYLT1, CHST7, CSGALNACT2, UST, CHPF2, CHST15	KEGG	GLYCOSAMINOGLYCAN_BIOSYNTHESIS_CHONDROITIN_SULFATE
KEGG_SNARE_INTERACTIONS_IN_VESICULAR_TRANSPORT	0.480818	0.636343	0.0949752	0.289222	0.971239	36	USE1, STX8, BET1, VAMP8, VTI1B, VAMP5, GOSR1, STX10, STX5, STX3	KEGG	SNARE_INTERACTIONS_IN_VESICULAR_TRANSPORT
KEGG_NUCLEOTIDE_EXCISION_REPAIR	0.523227	0.680871	0.0875697	0.27585	0.957549	39	ERCC1, RAD23A, DDB2, XPA, CETN2, POLE4, RPA2, POLD4, GTF2H5, POLD2	KEGG	NUCLEOTIDE_EXCISION_REPAIR
KEGG_VIRAL_MYOCARDITIS	0.524917	0.680871	0.0672065	-0.294515	-0.957968	43	CD40, DMD, ITGAL, DAG1, EIF4G3, MYH11, FYN, EIF4G2, LAMA2, CXADR, ABL1, SGCD, CD55, CD28	KEGG	VIRAL_MYOCARDITIS
KEGG_TIGHT_JUNCTION	0.55	0.708273	0.0988903	0.231181	0.97134	110	CLDN7, PPP2R1A, PRKCZ, GNAI2, TJAP1, YBX3, MYLPF, MYL12A, LLGL2, GNAI1, MAP3K20, PARD3, HCLS1, EXOC3, CLDN5, MYH6, PPP2R2D, PRKCD, ACTG1, ACTB, MYH3	KEGG	TIGHT_JUNCTION
KEGG_ASTHMA	0.556351	0.711334	0.0679923	-0.396249	-0.934151	11	CD40, IL10	KEGG	ASTHMA
KEGG_BUTANOATE_METABOLISM	0.571429	0.725431	0.0831291	0.300289	0.922869	24	ECHS1, HMGCL, ACADS, HADH, BDH1, ACSM3, ALDH1B1, EHHADH, BDH2	KEGG	BUTANOATE_METABOLISM
KEGG_GLYCOLYSIS_GLUCONEOGENESIS	0.576728	0.727003	0.0633597	-0.291063	-0.926349	39	ALDH1A3, ACSS1, PGAM2, ALDH3B2, DLD, ALDH3A2, BPGM, ENO3, ADH7	KEGG	GLYCOLYSIS_GLUCONEOGENESIS
KEGG_AMYOTROPHIC_LATERAL_SCLEROSIS_ALS	0.584718	0.731625	0.0619763	-0.282307	-0.929884	46	ALS2, PPP3CA, CAT, CHP1, MAPK14, DERL1, GRIN2C, CCS, MAPK11, CASP1, TP53, PPP3CC, MAP3K5, MAPK12, MAP2K6, PPP3R1, TNFRSF1B, GRIN1	KEGG	AMYOTROPHIC_LATERAL_SCLEROSIS_ALS
KEGG_GLYCOSPHINGOLIPID_BIOSYNTHESIS_LACTO_AND_NEOLACTO_SERIES	0.592657	0.731625	0.0637845	-0.329522	-0.906362	20	ST3GAL6, ST3GAL4, B4GALT1, B4GALT2, B4GALT3, B3GNT3	KEGG	GLYCOSPHINGOLIPID_BIOSYNTHESIS_LACTO_AND_NEOLACTO_SERIES
KEGG_PROTEIN_EXPORT	0.592657	0.731625	0.0637845	-0.330033	-0.907767	20	SRP9, SEC11C, SEC63, HSPA5, SPCS3, OXA1L	KEGG	PROTEIN_EXPORT
KEGG_PROXIMAL_TUBULE_BICARBONATE_RECLAMATION	0.613518	0.75219	0.0617054	-0.334812	-0.896761	18	CA2, ATP1B1	KEGG	PROXIMAL_TUBULE_BICARBONATE_RECLAMATION
KEGG_VIBRIO_CHOLERAE_INFECTION	0.626246	0.762571	0.0587186	-0.277493	-0.914028	46	PLCG2, SLC12A2, ADCY9, ERO1A, KDELR2, PDIA4, ATP6V1H, PRKACA, ADCY3, ATP6V0A4	KEGG	VIBRIO_CHOLERAE_INFECTION
KEGG_RIBOFLAVIN_METABOLISM	0.65371	0.790636	0.0596037	-0.347705	-0.858833	13	MTMR2, MTMR1, MTMR6, MTMR7	KEGG	RIBOFLAVIN_METABOLISM
KEGG_DRUG_METABOLISM_OTHER_ENZYMES	0.665842	0.799014	0.0753094	0.284079	0.879186	25	UPP1, IMPDH1, CYP3A5, TK2, IMPDH2, UCK2, CDA, DPYD	KEGG	DRUG_METABOLISM_OTHER_ENZYMES
KEGG_TYPE_I_DIABETES_MELLITUS	0.669565	0.799014	0.0577309	-0.315243	-0.855575	19	FAS, IL1B, GZMB, CD28, CD86	KEGG	TYPE_I_DIABETES_MELLITUS
KEGG_GLYCOSYLPHOSPHATIDYLINOSITOL_GPI_ANCHOR_BIOSYNTHESIS	0.67734	0.802939	0.0741759	0.286049	0.857928	22	PIGC, PIGH, PIGB, PIGV, PIGW, PIGQ, GPLD1, PIGL, PIGX	KEGG	GLYCOSYLPHOSPHATIDYLINOSITOL_GPI_ANCHOR_BIOSYNTHESIS
KEGG_CIRCADIAN_RHYTHM_MAMMAL	0.704225	0.829318	0.0559429	-0.341919	-0.828719	12	BHLHE41, PER1	KEGG	CIRCADIAN_RHYTHM_MAMMAL
KEGG_OLFACTORY_TRANSDUCTION	0.730132	0.854207	0.0514265	-0.257745	-0.832488	42	GRK3, CAMK2A, PRKACA, ADCY3, PRKACB, PRKG1, GNAL, CALM2, PRKX, CAMK2D, CAMK2B	KEGG	OLFACTORY_TRANSDUCTION
KEGG_PEROXISOME	0.73591	0.854581	0.0497903	-0.241548	-0.858062	72	NOS2, ABCD2, HSD17B4, FAR1, CAT, ACSL5, ACSL3, EPHX2, PIPOX, PEX1, NUDT12, SCP2, GNPAT, ACSL4, SLC27A2, ABCD3, PEX6, CROT, ACOX1, ACSL1, PEX5	KEGG	PEROXISOME
KEGG_PROPANOATE_METABOLISM	0.74	0.854581	0.0704501	0.276162	0.834289	23	ECHS1, SUCLG1, MLYCD, ALDH1B1, ACACA, EHHADH	KEGG	PROPANOATE_METABOLISM
KEGG_BASAL_CELL_CARCINOMA	0.759067	0.859956	0.0709609	0.234782	0.850103	49	AXIN2, DVL2, PTCH1, FZD3, FZD10, FZD4, FZD8, GLI3, WNT3	KEGG	BASAL_CELL_CARCINOMA
KEGG_CITRATE_CYCLE_TCA_CYCLE	0.758389	0.859956	0.0502948	-0.286798	-0.816529	22	OGDH, DLD, CS, IDH3A, ACLY, ACO2	KEGG	CITRATE_CYCLE_TCA_CYCLE
KEGG_STARCH_AND_SUCROSE_METABOLISM	0.757525	0.859956	0.0501934	-0.281066	-0.820179	25	GBE1, UGDH, PGM2L1, MGAM, AGL	KEGG	STARCH_AND_SUCROSE_METABOLISM
KEGG_BASE_EXCISION_REPAIR	0.787022	0.873171	0.048215	-0.264268	-0.810058	32	UNG, PARP4, PARP1, NEIL1, PARP2, MBD4, POLE, POLB, APEX1, NEIL3, POLD1, PARP3	KEGG	BASE_EXCISION_REPAIR
KEGG_CARDIAC_MUSCLE_CONTRACTION	0.8	0.873171	0.0665892	0.233017	0.83746	46	COX4I1, UQCRC1, UQCR10, CYC1, MYH6, TPM4, CACNA2D4, COX8A, CACNB2, ATP1B4, CACNB1, TNNC1	KEGG	CARDIAC_MUSCLE_CONTRACTION
KEGG_COMPLEMENT_AND_COAGULATION_CASCADES	0.777778	0.873171	0.0479259	-0.245762	-0.828557	51	CR2, PROC, CR1, CD46, C1QB, F2R, SERPINC1, BDKRB2, C1QC, C3, F3, CD55, KNG1, F2	KEGG	COMPLEMENT_AND_COAGULATION_CASCADES
KEGG_FATTY_ACID_METABOLISM	0.799331	0.873171	0.0477342	-0.260708	-0.802662	33	CPT1A, ACADSB, ACSL5, ACSL3, CPT1B, ALDH3A2, ACSL4, ADH7, ACOX1, ACSL1	KEGG	FATTY_ACID_METABOLISM
KEGG_MISMATCH_REPAIR	0.786713	0.873171	0.0504983	-0.287694	-0.791312	20	EXO1, RFC4, MSH2, MSH6, RFC3, PMS2, POLD1, RPA3	KEGG	MISMATCH_REPAIR
KEGG_REGULATION_OF_AUTOPHAGY	0.798261	0.873171	0.0495902	-0.284219	-0.771377	19	ULK2, ATG4A, ATG3, GABARAPL2, ATG12, ULK1, PRKAA1, BECN1, ATG5	KEGG	REGULATION_OF_AUTOPHAGY
KEGG_P53_SIGNALING_PATHWAY	0.8176	0.878922	0.0446854	-0.231312	-0.811639	62	PTEN, FAS, ATR, ZMAT3, TP73, STEAP3	KEGG	P53_SIGNALING_PATHWAY
KEGG_PATHOGENIC_ESCHERICHIA_COLI_INFECTION	0.82	0.878922	0.0653834	0.231764	0.821045	43	CD14, ARPC1B, HCLS1, ACTG1, ACTB, TUBA1A, ARPC1A, TUBB2A	KEGG	PATHOGENIC_ESCHERICHIA_COLI_INFECTION
KEGG_VALINE_LEUCINE_AND_ISOLEUCINE_DEGRADATION	0.815057	0.878922	0.045862	-0.2465	-0.781119	36	AUH, OXCT1, HMGCS1, ACADSB, DLD	KEGG	VALINE_LEUCINE_AND_ISOLEUCINE_DEGRADATION
KEGG_GLYCOSPHINGOLIPID_BIOSYNTHESIS_GLOBO_SERIES	0.827465	0.880157	0.048506	-0.305906	-0.741433	12	A4GALT, ST3GAL2	KEGG	GLYCOSPHINGOLIPID_BIOSYNTHESIS_GLOBO_SERIES
KEGG_RENIN_ANGIOTENSIN_SYSTEM	0.830986	0.880157	0.0617054	0.273057	0.726643	14	ANPEP, CPA3, CTSA, CTSG	KEGG	RENIN_ANGIOTENSIN_SYSTEM
KEGG_DNA_REPLICATION	0.845	0.889735	0.0639272	0.243208	0.773049	29	RNASEH2C, RNASEH2A, POLE4, RPA2, POLD4, POLD2, SSBP1	KEGG	DNA_REPLICATION
KEGG_SYSTEMIC_LUPUS_ERYTHEMATOSUS	0.860738	0.901007	0.0445071	-0.245023	-0.741961	30	CD40, IL10, C1QB, C1QC, ACTN4, C3, CD28, CD86, ELANE	KEGG	SYSTEMIC_LUPUS_ERYTHEMATOSUS
KEGG_CYSTEINE_AND_METHIONINE_METABOLISM	0.908638	0.945617	0.0415718	-0.237674	-0.680758	23	AHCYL1, MAT2A, CDO1	KEGG	CYSTEINE_AND_METHIONINE_METABOLISM
KEGG_LYSOSOME	0.918129	0.949971	0.0351652	-0.205268	-0.78095	111	GGA2, ARSB, GNS, GLB1, IDUA, CTSS, IGF2R, LAMP3, SMPD1, SCARB2, CTSZ, ATP6V1H, ASAH1, CD164, ENTPD4, CTSC, CLTC, CD68, SLC17A5, ATP6V0A4, LAMP2, LAMP1, SLC11A2, DNASE2, CTSF, SUMF1, AP4E1, NAPSA, CTSW, AP3M1, M6PR, DNASE2B, NPC1, CTSB, LGMN, CTSO, ATP6V0A2	KEGG	LYSOSOME
KEGG_MATURITY_ONSET_DIABETES_OF_THE_YOUNG	0.924312	0.950873	0.0555947	0.243647	0.634967	13	PKLR, HES1, MAFA, PAX6, HNF1B, HNF1A, FOXA3	KEGG	MATURITY_ONSET_DIABETES_OF_THE_YOUNG
KEGG_AMINOACYL_TRNA_BIOSYNTHESIS	0.968858	0.979712	0.0404935	-0.207532	-0.578793	21	HARS2, SEPSECS, TARS2, FARSB, EARS2, LARS2	KEGG	AMINOACYL_TRNA_BIOSYNTHESIS
KEGG_BETA_ALANINE_METABOLISM	0.974239	0.979712	0.0541201	0.209707	0.610661	19	ECHS1, MLYCD, ALDH1B1, DPYD, EHHADH, SMS	KEGG	BETA_ALANINE_METABOLISM
KEGG_HOMOLOGOUS_RECOMBINATION	0.973154	0.979712	0.0388759	-0.205965	-0.586393	22	NBN, TOP3A, BRCA2, RAD54L, POLD1, RPA3, RAD51, RAD51C	KEGG	HOMOLOGOUS_RECOMBINATION
KEGG_PYRUVATE_METABOLISM	0.958472	0.979712	0.0391155	-0.216649	-0.662439	31	ME2, ACSS1, DLD, ALDH3A2	KEGG	PYRUVATE_METABOLISM
KEGG_TYROSINE_METABOLISM	0.998333	0.998333	0.0373806	-0.175766	-0.527505	28	ALDH1A3, ALDH3B2, ADH7, METTL6, AOC2, DCT, PNMT	KEGG	TYROSINE_METABOLISM

## Sheet: W18_v_W12
pathway	pval	padj	log2err	ES	NES	size	leadingEdge	source	pathway_short
KEGG_LYSOSOME	8.33665e-08	1.49226e-05	0.704976	0.509343	2.06378	111	CTSK, SLC11A1, ACP5, AGA, CTNS, HEXB, SGSH, GM2A, NEU1, PPT1, GBA, DNASE2B, FUCA1, CTSS, NPC2, MANBA, SCARB2, NAGLU, LAPTM4A, NAGA, PSAP, LAPTM5, LIPA, GAA, NAGPA, LAMP1, ATP6AP1, AP1S1, CTSH, ATP6V0B, HGSNAT, CLTA, HEXA, GNPTG, CTSO, GNPTAB, PLA2G15, GLB1, GALNS, TPP1, SUMF1, LAMP3, ABCB9, SLC11A2, CTSB, AP3B1	KEGG	LYSOSOME
KEGG_HEMATOPOIETIC_CELL_LINEAGE	4.2196e-06	0.000377654	0.610527	0.547246	2.06524	70	CSF2RA, CSF3R, CD14, ANPEP, CD1E, CD1C, CD33, CD36, TNF, ITGA3, CR2, FLT3LG, CSF1R, DNTT, CD1D, MME, CD1B, FLT3, IL1R1, KIT, ITGAM	KEGG	HEMATOPOIETIC_CELL_LINEAGE
KEGG_FOCAL_ADHESION	8.89314e-06	0.000530624	0.593325	-0.423054	-1.79414	180	MAPK10, COL11A1, ITGA10, PIK3R1, KDR, LAMB3, FLNB, PIP5K1C, PPP1R12A, RAPGEF1, FLT1, PDGFD, COL4A4, CAV1, PIK3R3, PIK3R5, ITGA9, LAMA4, THBS1, SOS2, LAMB1, ACTN4, ACTN3, EGF, COL11A2, BCL2, CAV2, VEGFB, DOCK1, PDGFRB, VAV3, PPP1CB, IGF1, SOS1, DIAPH1, VAV2, LAMB2, PIK3CD, MAPK3, FYN, VCL, MYL9, TLN1, SRC, ITGB5, ITGA2, PGF, FLT4, FLNA, RAP1B, ARHGAP35, ITGAV, CHAD, COL6A3, MYLK3, VWF, SHC1, MYLK,…	KEGG	FOCAL_ADHESION
KEGG_REGULATION_OF_ACTIN_CYTOSKELETON	2.40462e-05	0.00107607	0.57561	-0.407671	-1.73374	182	ITGA10, PIK3R1, SSH2, F2, PIP5K1C, SCIN, LIMK1, ARHGEF12, PPP1R12A, IQGAP2, PDGFD, NCKAP1, PIK3R3, PIK3R5, PIKFYVE, ITGA9, SOS2, ACTN4, ACTN3, EGF, SSH3, EZR, F2R, SSH1, DOCK1, PDGFRB, WASF1, VAV3, FGD1, PPP1CB, GNA13, APC, FGD3, SOS1, DIAPH1, VAV2, PIK3CD, GSN, MAPK3, VCL, MYL9, MYH14, DIAPH3, PIP4K2A, PIP4K2C, ITGB5, ITGA2, NCKAP1L, ITGAX, MSN, FGFR4, ARHGAP35, ITGAV, MYH9, MYLK3, CYFIP2, ITGAD…	KEGG	REGULATION_OF_ACTIN_CYTOSKELETON
KEGG_PROGESTERONE_MEDIATED_OOCYTE_MATURATION	3.50062e-05	0.00125322	0.557332	-0.50366	-1.90105	78	MAPK10, ADCY9, PIK3R1, BUB1, PDE3B, CDC27, CCNA2, MAPK11, PRKX, PIK3R3, PLK1, PIK3R5, ADCY5, IGF1, ADCY1, PIK3CD, MAPK3, ADCY3, CCNB1, ADCY8, ADCY4, CDC25B, HSP90AA1, MAPK14, CDK1, FZR1, ANAPC5, PIK3CG, AKT3	KEGG	PROGESTERONE_MEDIATED_OOCYTE_MATURATION
KEGG_VASCULAR_SMOOTH_MUSCLE_CONTRACTION	8.72887e-05	0.00260411	0.538434	-0.478877	-1.84905	91	ADCY9, PRKG1, GUCY1B1, ITPR3, ARHGEF12, PPP1R12A, PLA2G2F, PRKX, KCNMB1, PLA2G6, MYH11, PRKCQ, ADCY5, PPP1CB, GNA13, GUCY1A1, ADORA2B, ADCY1, CACNA1F, MAPK3, ADCY3, MYL9, ITPR1, ADCY8, ITPR2, ADCY4, RAMP2, GNAQ, MYLK3, PLCB1, CACNA1D, ADRA1D, MYLK, PLA2G5, CALM1	KEGG	VASCULAR_SMOOTH_MUSCLE_CONTRACTION
KEGG_PHOSPHATIDYLINOSITOL_SIGNALING_SYSTEM	0.000102291	0.00261572	0.538434	-0.507221	-1.87661	70	PIK3R1, ITPR3, PIP5K1C, DGKD, PIK3R3, PIK3R5, PIKFYVE, INPPL1, PIK3C3, CDS2, ITPKA, DGKI, IMPA1, INPP4A, OCRL, PIK3CD, PIP4K2A, IPPK, PIP4K2C, ITPR1, ITPR2, PLCG2, DGKE, PLCD1, PLCB1, PLCE1, CALM1, PI4KA, PIK3CG, INPP5D, SYNJ2, PIP4K2B, INPP5B	KEGG	PHOSPHATIDYLINOSITOL_SIGNALING_SYSTEM
KEGG_GNRH_SIGNALING_PATHWAY	0.000148848	0.00333048	0.518848	-0.469024	-1.79152	84	MAPK10, ADCY9, CAMK2A, ITPR3, GNRH1, PLA2G2F, MAPK11, PRKX, SOS2, PLA2G6, ADCY5, MMP2, PTK2B, MAP3K2, ADCY1, SOS1, CACNA1F, MAPK3, ADCY3, SRC, ITPR1, ADCY8, MAP2K3, ITPR2, CGA, ADCY4, GNAQ, MAPK14, PLCB1, CACNA1D, PLA2G5, CALM1	KEGG	GNRH_SIGNALING_PATHWAY
KEGG_OOCYTE_MEIOSIS	0.000378256	0.00752308	0.498493	-0.437757	-1.7302	101	ADCY9, CDC20, CAMK2A, ITPR3, BUB1, CDC27, FBXO5, PPP3CA, PRKX, PLK1, ADCY5, AR, PPP1CB, IGF1, SLK, ADCY1, MAPK3, ADCY3, STAG3, CCNB1, PTTG1, AURKA, ITPR1, ADCY8, ITPR2, REC8, ADCY4, PTTG2, CUL1, CDK1, CALM1, ANAPC5, SMC1A, CHP2, CAMK2D, SMC3, PPP2R5E, PPP3CB, PPP2R5B, CCNE2	KEGG	OOCYTE_MEIOSIS
KEGG_CELL_CYCLE	0.000576594	0.010321	0.477271	-0.409439	-1.64826	118	CDC14B, CDC20, BUB1, ORC1, CDC27, MCM6, CCNA2, MCM4, PRKDC, ATR, PLK1, WEE1, ORC2, CDC6, CDK6, CDKN2C, ATM, DBF4, MCM3, E2F2, EP300, RBL1, E2F3, CCNB1, PTTG1, ABL1, SKP2, CDKN2B, SFN, MAD1L1, CDC25B, PTTG2, ORC6, RAD21, MDM2, CUL1, CDK1, GADD45A, FZR1, CCND1, MCM7, ANAPC5, BUB1B, SMC1A	KEGG	CELL_CYCLE
KEGG_GAP_JUNCTION	0.000754626	0.0122798	0.477271	-0.462142	-1.7368	76	ADCY9, PRKG1, GUCY1B1, ITPR3, PDGFD, PRKX, SOS2, HTR2B, EGF, ADCY5, PDGFRB, MAP3K2, GUCY1A1, ADCY1, SOS1, MAPK3, ADCY3, TUBA4A, TUBB2B, SRC, ITPR1, ADCY8, ITPR2, ADCY4, TUBB6, GNAQ, TUBB, CDK1, PLCB1, TUBB1	KEGG	GAP_JUNCTION
KEGG_OTHER_GLYCAN_DEGRADATION	0.00106724	0.0159197	0.45506	0.733221	1.95842	15	AGA, HEXB, NEU1, GBA, FUCA1, MANBA, HEXA, GLB1	KEGG	OTHER_GLYCAN_DEGRADATION
KEGG_CALCIUM_SIGNALING_PATHWAY	0.00173425	0.0238793	0.45506	-0.372437	-1.52453	148	NOS2, ADCY9, CCKBR, CAMK2A, ITPR3, LTB4R2, TACR2, CD38, PPP3CA, PRKX, HTR2B, PHKA2, RYR1, F2R, PDGFRB, ITPKA, ATP2B4, PTK2B, ADORA2B, ADCY1, CACNA1F, ADCY3, TNNC2, GRPR, CACNA1A, CYSLTR2, HRH1, CACNA1I, GRIN2C, ITPR1, ADCY8, ITPR2, CHRNA7, PLCG2, PLCD1, ADCY4, GNAQ, CACNA1B, MYLK3, PLCB1, CACNA1D, ADRA1D, MYLK, ATP2B1, PLCE1, CALM1	KEGG	CALCIUM_SIGNALING_PATHWAY
KEGG_GLIOMA	0.00200365	0.0256181	0.431708	-0.486547	-1.74059	58	PIK3R1, CAMK2A, TGFA, MTOR, PIK3R3, PIK3R5, SOS2, EGF, CDK6, PDGFRB, IGF1, SOS1, E2F2, PIK3CD, MAPK3, E2F3, PLCG2, MDM2, SHC1, CCND1, CALM1, PIK3CG, CAMK2D, HRAS, AKT3	KEGG	GLIOMA
KEGG_NATURAL_KILLER_CELL_MEDIATED_CYTOTOXICITY	0.00292678	0.0341649	0.431708	-0.426652	-1.64633	90	PIK3R1, KIR2DL4, NCR1, GZMB, KLRK1, SH2D1B, KLRC1, PPP3CA, KLRD1, PIK3R3, PIK3R5, CD244, SOS2, PRF1, VAV3, PTK2B, TNFRSF10B, FASLG, SOS1, VAV2, PIK3CD, NFATC3, MAPK3, ICAM2, FYN, CD48, NFATC2, NCR3, PLCG2, ZAP70, SHC1, CHP2, PIK3CG, HRAS, ITGAL, PPP3CB, CD247, SYK, PRKCB, LCK, PTPN11	KEGG	NATURAL_KILLER_CELL_MEDIATED_CYTOTOXICITY
KEGG_VEGF_SIGNALING_PATHWAY	0.00305384	0.0341649	0.431708	-0.458823	-1.65992	64	PIK3R1, SH2D2A, KDR, PLA2G2F, MAPKAPK2, MAPK11, PPP3CA, PIK3R3, HSPB1, PIK3R5, PLA2G6, PIK3CD, NFATC3, MAPK3, SRC, NFATC2, PLCG2, MAPK14, PLA2G5, CHP2, PIK3CG, HRAS, AKT3, PPP3CB, NOS3, PRKCB, PXN, PRKCG, PLA2G3, PRKCA, PLA2G4E	KEGG	VEGF_SIGNALING_PATHWAY
KEGG_UBIQUITIN_MEDIATED_PROTEOLYSIS	0.00393768	0.0414614	0.407018	-0.369801	-1.48781	127	UBE3B, CDC20, CBLB, HERC1, CDC27, UBE2Z, PML, UBE2H, HUWE1, DDB1, PRKN, UBA1, SMURF1, HERC2, SYVN1, UBE3C, UBE2C, PRPF19, CUL3, UBR5, SKP2, FBXW8, BIRC6, UBOX5, BRCA1, DDB2, MDM2, UBE2K, UBA7, HERC4, CUL1, SOCS1, FZR1, ANAPC5, UBE2O, AIRE, HERC3, SMURF2, FANCL, TRAF6, PIAS1, RCHY1, UBE2L3, NHLRC1, FBXW7, FBXW11, KEAP1	KEGG	UBIQUITIN_MEDIATED_PROTEOLYSIS
KEGG_PRIMARY_BILE_ACID_BIOSYNTHESIS	0.00465982	0.0463393	0.407018	0.727399	1.76879	11	AMACR, ACOX2, CYP39A1, CYP7A1, BAAT, SCP2, CYP27A1	KEGG	PRIMARY_BILE_ACID_BIOSYNTHESIS
KEGG_FC_EPSILON_RI_SIGNALING_PATHWAY	0.0063889	0.0571807	0.407018	-0.41718	-1.54026	69	MAPK10, PIK3R1, PLA2G2F, MAPK11, PIK3R3, PIK3R5, SOS2, PLA2G6, IL5, BTK, VAV3, SOS1, VAV2, PIK3CD, MAPK3, FYN, MAP2K3, PLCG2, MAPK14, PLA2G5, PIK3CG, HRAS, AKT3, INPP5D	KEGG	FC_EPSILON_RI_SIGNALING_PATHWAY
KEGG_PANCREATIC_CANCER	0.0062072	0.0571807	0.407018	-0.442385	-1.60045	64	MAPK10, PIK3R1, TGFA, PIK3R3, PIK3R5, EGF, VEGFB, CDK6, STAT1, E2F2, PIK3CD, JAK1, MAPK3, E2F3, PGF, BRCA2, RAD51, TGFBR2, CCND1, RALA, ARHGEF6, PIK3CG, AKT3, STAT3, BCL2L1, TP53, TGFB1	KEGG	PANCREATIC_CANCER
KEGG_RETINOL_METABOLISM	0.00675204	0.0575531	0.407018	0.551325	1.74739	29	CYP3A5, DGAT2, ALDH1A1, DHRS9, CYP1A1, DHRS3, DHRS4L2, BCO1, RDH5, ALDH1A2, PNPLA4	KEGG	RETINOL_METABOLISM
KEGG_INOSITOL_PHOSPHATE_METABOLISM	0.00867962	0.0706206	0.38073	-0.438356	-1.53373	52	PIP5K1C, PIKFYVE, INPPL1, PIK3C3, ITPKA, ALDH6A1, IMPA1, INPP4A, OCRL, PIK3CD, PIP4K2A, IPPK, PIP4K2C, IPMK, PLCG2, PLCD1, PLCB1, PLCE1, PI4KA, PIK3CG, SYNJ2, PIP4K2B, INPP5B	KEGG	INOSITOL_PHOSPHATE_METABOLISM
KEGG_NEUROTROPHIN_SIGNALING_PATHWAY	0.0105415	0.0820407	0.38073	-0.358613	-1.43186	113	MAPK10, PIK3R1, TP73, CAMK2A, RAPGEF1, MAPKAPK2, MAPK11, PIK3R3, PIK3R5, SOS2, BCL2, PRDM4, KIDINS220, FASLG, IRAK2, SOS1, PIK3CD, MAPK3, NGFR, ABL1, RAP1B, RIPK2, PLCG2, FOXO3, MAPK14, SHC1, CALM1, NTRK1, PIK3CG, CAMK2D, HRAS, AKT3, TRAF6	KEGG	NEUROTROPHIN_SIGNALING_PATHWAY
KEGG_LEISHMANIA_INFECTION	0.0116558	0.0869327	0.38073	0.429891	1.52863	53	FOS, FCGR2A, TLR2, TNF, NCF1, TGFB3, IFNGR2, NFKBIB, NCF2, PTPN6, NCF4, IFNGR1, TLR4, CYBA, ITGAM, IRAK1	KEGG	LEISHMANIA_INFECTION
KEGG_AUTOIMMUNE_THYROID_DISEASE	0.0140761	0.100785	0.38073	-0.568494	-1.5883	19	GZMB, PRF1, IL5, FASLG, IL10, TSHB, CD40, CGA, TSHR, TG	KEGG	AUTOIMMUNE_THYROID_DISEASE
KEGG_PANTOTHENATE_AND_COA_BIOSYNTHESIS	0.0165321	0.113817	0.352488	0.593969	1.61926	16	DPYD, PPCDC, VNN1, COASY, BCAT1, PANK3, PANK2, ENPP3, DPYS, BCAT2	KEGG	PANTOTHENATE_AND_COA_BIOSYNTHESIS
KEGG_TASTE_TRANSDUCTION	0.0234705	0.155601	0.352488	-0.503913	-1.49816	24	ITPR3, PRKX, GNB3, SCNN1B, CACNA1A, ADCY8, TAS1R1, ADCY4, CACNA1B	KEGG	TASTE_TRANSDUCTION
KEGG_AMINO_SUGAR_AND_NUCLEOTIDE_SUGAR_METABOLISM	0.0244226	0.15613	0.352488	0.425182	1.44237	39	CHIT1, HEXB, HK3, GNPDA2, FPGT, GFPT2, GALE, GALK1, HK2, PMM1, HEXA, NPL, GNPDA1, GALK2	KEGG	AMINO_SUGAR_AND_NUCLEOTIDE_SUGAR_METABOLISM
KEGG_METABOLISM_OF_XENOBIOTICS_BY_CYTOCHROME_P450	0.0253157	0.156259	0.352488	0.50037	1.58589	29	MGST1, CYP3A5, CYP1B1, GSTP1, GSTM4, CYP1A1, MGST3, EPHX1, CYP2S1, CYP2F1, GSTZ1, MGST2	KEGG	METABOLISM_OF_XENOBIOTICS_BY_CYTOCHROME_P450
KEGG_NON_SMALL_CELL_LUNG_CANCER	0.0267556	0.157878	0.352488	-0.423657	-1.47687	51	PIK3R1, TGFA, PIK3R3, PIK3R5, SOS2, EGF, CDK6, SOS1, E2F2, PIK3CD, MAPK3, E2F3, PLCG2, FOXO3, CCND1, PIK3CG, HRAS, AKT3, TP53, PRKCB	KEGG	NON_SMALL_CELL_LUNG_CANCER
KEGG_PENTOSE_PHOSPHATE_PATHWAY	0.027342	0.157878	0.352488	0.534214	1.56868	21	DERA, PGD, RPIA, FBP1, TKT, PGLS, TALDO1, FBP2, G6PD	KEGG	PENTOSE_PHOSPHATE_PATHWAY
KEGG_MTOR_SIGNALING_PATHWAY	0.0296811	0.160998	0.352488	-0.438919	-1.5091	45	PIK3R1, MTOR, PIK3R3, PIK3R5, TSC1, VEGFB, DDIT4, RICTOR, IGF1, PIK3CD, MAPK3, PGF, STK11	KEGG	MTOR_SIGNALING_PATHWAY
KEGG_SMALL_CELL_LUNG_CANCER	0.0296811	0.160998	0.352488	-0.374367	-1.41642	79	NOS2, PIK3R1, LAMB3, COL4A4, PIK3R3, PIK3R5, LAMA4, LAMB1, BCL2, CDK6, E2F2, LAMB2, PIK3CD, E2F3, ITGA2, SKP2, CDKN2B, TRAF2, ITGAV, TRAF5, TRAF1, CCND1, PIK3CG, ITGB1, AKT3, LAMA2, TRAF6, PIAS1, CCNE2, BCL2L1, TP53, TRAF4, NFKBIA, LAMA5, ITGA2B	KEGG	SMALL_CELL_LUNG_CANCER
KEGG_DORSO_VENTRAL_AXIS_FORMATION	0.0311153	0.163813	0.352488	-0.535125	-1.53148	20	SPIRE1, ETS1, ETS2, SOS2, SOS1, MAPK3, NOTCH3, ETV7	KEGG	DORSO_VENTRAL_AXIS_FORMATION
KEGG_PORPHYRIN_AND_CHLOROPHYLL_METABOLISM	0.0348616	0.178292	0.321776	0.544798	1.56967	20	ALAD, BLVRA, UROD, BLVRB, HMBS, CP	KEGG	PORPHYRIN_AND_CHLOROPHYLL_METABOLISM
KEGG_DRUG_METABOLISM_CYTOCHROME_P450	0.0370944	0.184442	0.321776	0.479522	1.51981	29	MGST1, CYP3A5, FMO4, FMO5, GSTP1, GSTM4, MGST3	KEGG	DRUG_METABOLISM_CYTOCHROME_P450
KEGG_LONG_TERM_POTENTIATION	0.0426735	0.206447	0.321776	-0.386493	-1.39389	62	CAMK2A, ITPR3, PPP1R12A, PPP3CA, PRKX, PPP1CB, ADCY1, EP300, MAPK3, GRIN2C, ITPR1, ADCY8, ITPR2, RAP1B, GNAQ, PLCB1, CALM1, CHP2, CAMK2D, HRAS, PPP3CB	KEGG	LONG_TERM_POTENTIATION
KEGG_ALANINE_ASPARTATE_AND_GLUTAMATE_METABOLISM	0.0477342	0.219815	0.321776	0.463049	1.43672	25	ADSL, GFPT2, GPT, GLS2, GLUL, ASL, ABAT, NIT2	KEGG	ALANINE_ASPARTATE_AND_GLUTAMATE_METABOLISM
KEGG_JAK_STAT_SIGNALING_PATHWAY	0.0478927	0.219815	0.287857	-0.322999	-1.29426	119	PIK3R1, IL12RB2, CBLB, SPRY2, LEPR, PIK3R3, PIK3R5, SOS2, IL5, MPL, STAT5B, STAT1, IL26, SPRY3, IL24, SOCS7, SOS1, PIK3CD, JAK1, IL10, EP300, IL7R, STAT2, JAK3, JAK2, IRF9, IL12RB1, CTF1, STAT4, STAT5A, IL4R, SOCS1, SOCS2, IL6, CCND1, SOCS4, PIK3CG, AKT3, STAT3, IL22, PIAS1	KEGG	JAK_STAT_SIGNALING_PATHWAY
KEGG_BASE_EXCISION_REPAIR	0.0680529	0.253781	0.237794	-0.443304	-1.40507	32	NEIL3, POLB, PARP2, FEN1, UNG, PARP1, XRCC1, POLE, POLD1, SMUG1, MUTYH, LIG3, HMGB1, NTHL1, PARP4, PCNA	KEGG	BASE_EXCISION_REPAIR
KEGG_DRUG_METABOLISM_OTHER_ENZYMES	0.0669546	0.253781	0.257206	0.447578	1.38871	25	DPYD, CYP3A5, TK2, ITPA, HPRT1, UCK2, CDA, TYMP, IMPDH1, UPP1, DPYS	KEGG	DRUG_METABOLISM_OTHER_ENZYMES
KEGG_ENDOMETRIAL_CANCER	0.0628466	0.253781	0.245042	-0.397799	-1.38186	49	PIK3R1, PIK3R3, PIK3R5, CTNNA3, SOS2, EGF, APC, SOS1, AXIN1, TCF7L1, PIK3CD, MAPK3, FOXO3, CCND1, PIK3CG, HRAS, AKT3, MLH1, TP53	KEGG	ENDOMETRIAL_CANCER
KEGG_GLYCOSAMINOGLYCAN_BIOSYNTHESIS_HEPARAN_SULFATE	0.0597701	0.253781	0.282013	0.4916	1.44354	21	EXT1, B4GALT7, B3GAT1, EXTL2, EXTL1, B3GAT3, HS6ST1, NDST1, GLCE	KEGG	GLYCOSAMINOGLYCAN_BIOSYNTHESIS_HEPARAN_SULFATE
KEGG_GLYCOSAMINOGLYCAN_DEGRADATION	0.0602679	0.253781	0.276501	0.528721	1.44138	16	HEXB, SGSH, HYAL2, NAGLU, HGSNAT, HEXA, GLB1, GALNS, HYAL3	KEGG	GLYCOSAMINOGLYCAN_DEGRADATION
KEGG_PROSTATE_CANCER	0.0577617	0.253781	0.252961	-0.351562	-1.34452	83	PIK3R1, TGFA, MTOR, PDGFD, PIK3R3, PIK3R5, SOS2, EGF, BCL2, PDGFRB, AR, IGF1, SOS1, E2F2, TCF7L1, PIK3CD, EP300, MAPK3, E2F3, HSP90AA1, MDM2, CCND1, PDGFC, PIK3CG, INSRR, HRAS, AKT3, CCNE2, TP53, CREB3L2	KEGG	PROSTATE_CANCER
KEGG_SNARE_INTERACTIONS_IN_VESICULAR_TRANSPORT	0.0628931	0.253781	0.261664	0.410676	1.36481	36	BET1, VAMP7, STX8, STX3, GOSR1, STX12, SEC22B, STX5, STX16, VAMP3, STX10, STX7, VAMP8, BNIP1, STX2, TSNARE1, VTI1B, SNAP23, VTI1A	KEGG	SNARE_INTERACTIONS_IN_VESICULAR_TRANSPORT
KEGG_TYPE_II_DIABETES_MELLITUS	0.0660194	0.253781	0.245042	-0.411083	-1.37305	41	MAPK10, PIK3R1, MTOR, PIK3R3, PIK3R5, PIK3CD, MAPK3, CACNA1A, MAFA, CACNA1B, CACNA1D, SOCS1, SOCS2, SOCS4, PIK3CG	KEGG	TYPE_II_DIABETES_MELLITUS
KEGG_T_CELL_RECEPTOR_SIGNALING_PATHWAY	0.0669145	0.253781	0.237794	-0.329989	-1.29747	98	PIK3R1, PDCD1, CBLB, MAPK11, PPP3CA, MAP3K8, PIK3R3, PIK3R5, ITK, SOS2, IL5, PRKCQ, NCK2, VAV3, SOS1, VAV2, PIK3CD, NFATC3, IL10, MAPK3, FYN, NFATC2, CD3G, MAPK14, ZAP70, CHP2, PIK3CG, MAP3K7, HRAS, AKT3, PPP3CB, CD247, CD8A	KEGG	T_CELL_RECEPTOR_SIGNALING_PATHWAY
KEGG_P53_SIGNALING_PATHWAY	0.0733083	0.2678	0.227987	-0.370233	-1.33524	62	TP73, ATR, RRM2, THBS1, PIDD1, CDK6, ATM, GTSE1, IGF1, TNFRSF10B, SESN2, CCNB1, PERP, ZMAT3, SFN, SERPINE1, DDB2, MDM2, CDK1, GADD45A, CCND1, SESN1, RCHY1, CCNE2, TP53	KEGG	P53_SIGNALING_PATHWAY
KEGG_CHEMOKINE_SIGNALING_PATHWAY	0.0838095	0.289398	0.213928	-0.29327	-1.2077	156	ADCY9, PIK3R1, CXCR4, PRKX, PIK3R3, PIK3R5, ITK, SOS2, GNB3, GNB5, GNG2, STAT5B, ADCY5, STAT1, GRK5, CXCL10, VAV3, CXCR5, PTK2B, CCL24, ADCY1, SOS1, VAV2, PREX1, PIK3CD, MAPK3, CCR9, ADCY3, STAT2, DOCK2, CCR3, JAK3, JAK2, ADCY8, RAP1B, ADCY4, FOXO3, PLCB1, SHC1, RASGRP2, GNG7, PIK3CG, HRAS, CXCL2, AKT3, STAT3	KEGG	CHEMOKINE_SIGNALING_PATHWAY
KEGG_CITRATE_CYCLE_TCA_CYCLE	0.0840708	0.289398	0.231127	0.449407	1.35427	22	IDH1, MDH1, FH, SDHB, MDH2, PC, ACO1, SUCLG1, PDHB, CS, PCK1	KEGG	CITRATE_CYCLE_TCA_CYCLE
KEGG_LEUKOCYTE_TRANSENDOTHELIAL_MIGRATION	0.0839695	0.289398	0.213928	-0.317812	-1.2541	105	PIK3R1, CXCR4, TXK, MAPK11, PIK3R3, PIK3R5, ITK, CTNNA3, JAM2, VCAM1, ACTN4, ACTN3, EZR, THY1, MMP2, JAM3, VAV3, PTK2B, VAV2, AFDN, PIK3CD, VCL, MYL9, RAP1B, PLCG2, MSN, ARHGAP35	KEGG	LEUKOCYTE_TRANSENDOTHELIAL_MIGRATION
KEGG_OXIDATIVE_PHOSPHORYLATION	0.0905077	0.305677	0.222056	0.331815	1.26975	80	NDUFS1, ATP6V1G1, ATP6AP1, ATP6V1B2, UQCR10, ATP6V0B, SDHB, NDUFB7, ATP6V1B1, UQCRC1, ATP5PF, NDUFB2, NDUFS8, NDUFAB1, NDUFB5, CYC1, TCIRG1, NDUFA2, NDUFS7, NDUFA1, ATP5MC2, ATP6V1F, NDUFB9, ATP4A, NDUFA9, NDUFA5, ATP6V1G3, ATP6V0D1, NDUFV3, NDUFA11, NDUFV2, NDUFS5, NDUFB10, COX11, NDUFA3, COX6C, ATP5F1E	KEGG	OXIDATIVE_PHOSPHORYLATION
KEGG_CYTOKINE_CYTOKINE_RECEPTOR_INTERACTION	0.0950324	0.309287	0.213928	0.270207	1.18732	205	CSF2RA, CSF3R, IL13RA1, TNF, TGFB3, CCR2, IFNLR1, LTBR, IFNGR2, TNFRSF1A, FLT3LG, TNFSF8, CSF1R, TNFSF13, TNFSF13B, CCL22, CCR10, LTB, TNFRSF10A, IL10RB, CXCR3, IL18RAP, TNFRSF21, IFNGR1, CCL2, CCL28, FLT3, RELT, IL1R1, IL6ST, KIT, TNFRSF25, PDGFB	KEGG	CYTOKINE_CYTOKINE_RECEPTOR_INTERACTION
KEGG_TRYPTOPHAN_METABOLISM	0.0934183	0.309287	0.213928	0.400076	1.31586	34	HAAO, CYP1B1, AADAT, ALDH2, KYNU, HADH, CYP1A1, KMO, ECHS1, ALDH3A2, CAT, ACAT1, MAOA, EHHADH	KEGG	TRYPTOPHAN_METABOLISM
KEGG_STEROID_HORMONE_BIOSYNTHESIS	0.111111	0.355159	0.197822	0.428666	1.30674	23	CYP3A5, CYP17A1, CYP1B1, CYP1A1, CYP7A1, HSD11B1, COMT, HSD17B8	KEGG	STEROID_HORMONE_BIOSYNTHESIS
KEGG_ADHERENS_JUNCTION	0.118081	0.355629	0.175204	-0.341134	-1.25949	69	YES1, CTNNA3, LMO7, ACTN4, PTPRJ, ACTN3, WASF1, NLK, PTPN1, AFDN, TCF7L1, SNAI1, EP300, MAPK3, FYN, VCL, SRC, WASF3, PTPRB, TGFBR2, NECTIN4, MAP3K7, SSX2IP, TJP1, SORBS1	KEGG	ADHERENS_JUNCTION
KEGG_ALDOSTERONE_REGULATED_SODIUM_REABSORPTION	0.114943	0.355629	0.181383	-0.402159	-1.31634	37	PIK3R1, ATP1B1, PIK3R3, PIK3R5, SCNN1B, IGF1, PIK3CD, MAPK3	KEGG	ALDOSTERONE_REGULATED_SODIUM_REABSORPTION
KEGG_APOPTOSIS	0.118081	0.355629	0.175204	-0.325862	-1.2329	79	PIK3R1, CFLAR, CASP10, PPP3CA, PRKX, PIK3R3, PIK3R5, ENDOD1, BCL2, ATM, CASP7, TNFRSF10B, FASLG, IRAK2, PIK3CD, FADD	KEGG	APOPTOSIS
KEGG_RENIN_ANGIOTENSIN_SYSTEM	0.119205	0.355629	0.191892	0.511955	1.34234	14	ANPEP, NLN, MME	KEGG	RENIN_ANGIOTENSIN_SYSTEM
KEGG_ERBB_SIGNALING_PATHWAY	0.123845	0.363413	0.170932	-0.325306	-1.22255	76	MAPK10, PIK3R1, CAMK2A, CBLB, TGFA, MTOR, PIK3R3, PIK3R5, SOS2, EGF, STAT5B, NCK2, SOS1, PIK3CD, MAPK3, SRC, ABL1, AREG, PLCG2	KEGG	ERBB_SIGNALING_PATHWAY
KEGG_ABC_TRANSPORTERS	0.126437	0.365035	0.172324	-0.396987	-1.29941	37	ABCC1, ABCA1, ABCC2, ABCA3, ABCA4, ABCC6, ABCG1, ABCA5, ABCG4, ABCD1, ABCA7, ABCA2, ABCC4, TAP1	KEGG	ABC_TRANSPORTERS
KEGG_PRIMARY_IMMUNODEFICIENCY	0.136961	0.389142	0.16318	-0.408233	-1.28357	31	UNG, BTK, DCLRE1C, ADA, IL7R, BLNK, TNFRSF13B, JAK3, AICDA, CD40, ZAP70, AIRE, CD8A, TAP1, LCK	KEGG	PRIMARY_IMMUNODEFICIENCY
KEGG_ALPHA_LINOLENIC_ACID_METABOLISM	0.148014	0.397621	0.153159	-0.513471	-1.3048	13	PLA2G2F, PLA2G6, PLA2G5, PLA2G3, PLA2G4E, PLA2G4A, PLA2G2D	KEGG	ALPHA_LINOLENIC_ACID_METABOLISM
KEGG_FRUCTOSE_AND_MANNOSE_METABOLISM	0.146288	0.397621	0.170932	0.391769	1.24169	29	PFKFB1, FBP1, HK3, FPGT, PHPT1, PFKFB4, HK2, PMM1	KEGG	FRUCTOSE_AND_MANNOSE_METABOLISM
KEGG_GRAFT_VERSUS_HOST_DISEASE	0.147005	0.397621	0.154191	-0.513709	-1.33966	15	GZMB, KLRC1, KLRD1, PRF1, FASLG	KEGG	GRAFT_VERSUS_HOST_DISEASE
KEGG_INSULIN_SIGNALING_PATHWAY	0.151052	0.397621	0.156312	-0.292469	-1.17213	121	MAPK10, PIK3R1, CBLB, PDE3B, RAPGEF1, MTOR, PRKX, PIK3R3, PIK3R5, SOS2, PHKA2, TSC1, PPP1CB, PTPN1, SOS1, PIK3CD, MAPK3, PRKAB2, LIPE, PRKAR2B, PRKAR2A, SHC1, SOCS1, SOCS2, CALM1, SOCS4, PIK3CG, HRAS, AKT3, PHKB, INPP5D, PPARGC1A, PRKAG2, SORBS1	KEGG	INSULIN_SIGNALING_PATHWAY
KEGG_RENAL_CELL_CARCINOMA	0.150376	0.397621	0.155242	-0.336872	-1.21493	62	PIK3R1, TGFA, ETS1, RAPGEF1, PIK3R3, PIK3R5, SOS2, VEGFB, SOS1, PIK3CD, EPAS1, EP300, MAPK3	KEGG	RENAL_CELL_CARCINOMA
KEGG_GALACTOSE_METABOLISM	0.154023	0.399567	0.170932	0.423851	1.2446	21	HK3, GALE, GAA, LCT, GALK1, HK2, GLB1, GALK2, GCK, AKR1B1, PGM2	KEGG	GALACTOSE_METABOLISM
KEGG_GLYCEROPHOSPHOLIPID_METABOLISM	0.160813	0.405431	0.148262	-0.327629	-1.19601	66	ADPRM, GPAM, DGKD, PLA2G2F, PLA2G6, MBOAT1, CDS2, MBOAT2, ETNK2, DGKI, LCAT, GPD2, PCYT1B, PEMT, DGKE, GPD1, PLPP1, ETNK1, PLA2G5	KEGG	GLYCEROPHOSPHOLIPID_METABOLISM
KEGG_PYRIMIDINE_METABOLISM	0.160521	0.405431	0.161979	0.31208	1.19084	76	DPYD, TK2, DHODH, ITPA, POLR3H, POLR2G, DCK, POLR3F, NT5M, POLR2D, UCK2, ENTPD6, POLR2F, PNPT1, ENTPD1, ENTPD3, POLE2, CDA, POLE4, POLR3A, NME3, TYMP, POLR1C, NME7, NME6, UPP1, NME4, DCTD, POLD2, DPYS, NT5C3A, POLD4, ENTPD8, POLR2L	KEGG	PYRIMIDINE_METABOLISM
KEGG_COLORECTAL_CANCER	0.172608	0.408334	0.143759	-0.342771	-1.20301	54	MAPK10, PIK3R1, PIK3R3, PIK3R5, BCL2, APC, AXIN1, TCF7L1, PIK3CD, APPL1, MAPK3	KEGG	COLORECTAL_CANCER
KEGG_FATTY_ACID_METABOLISM	0.17234	0.408334	0.154191	0.373334	1.22249	33	ALDH2, ACADL, ACSL1, HADH, ACAA1, CPT2, ECHS1, ACADS, ALDH3A2, CPT1C, ACAT1, ECI2, EHHADH, ACADSB, ACADVL, ACSL6, ACOX1, ECI1, HADHB, ACAA2, ACSL5	KEGG	FATTY_ACID_METABOLISM
KEGG_GLYCOSPHINGOLIPID_BIOSYNTHESIS_GLOBO_SERIES	0.175325	0.408334	0.154191	0.506949	1.26804	12	HEXB, NAGA, HEXA	KEGG	GLYCOSPHINGOLIPID_BIOSYNTHESIS_GLOBO_SERIES
KEGG_LONG_TERM_DEPRESSION	0.16819	0.408334	0.143759	-0.33733	-1.2019	57	PRKG1, GUCY1B1, ITPR3, GNAO1, PLA2G2F, PLA2G6, RYR1, IGF1, GNA13, GUCY1A1, MAPK3, CACNA1A, ITPR1, ITPR2, GNAQ, PLCB1, PLA2G5	KEGG	LONG_TERM_DEPRESSION
KEGG_MATURITY_ONSET_DIABETES_OF_THE_YOUNG	0.174107	0.408334	0.157403	0.499618	1.27481	13	HHEX, BHLHA15, GCK, HNF1A, PKLR	KEGG	MATURITY_ONSET_DIABETES_OF_THE_YOUNG
KEGG_NITROGEN_METABOLISM	0.175652	0.408334	0.13649	-0.440173	-1.25974	20	CA3, CA5B, CA1, CA2, CA5A, CA8, AMT	KEGG	NITROGEN_METABOLISM
KEGG_GLYCOSPHINGOLIPID_BIOSYNTHESIS_LACTO_AND_NEOLACTO_SERIES	0.18087	0.415072	0.134273	-0.438372	-1.25458	20	B3GNT3, B3GNT4, ST3GAL4, B4GALT1, B4GALT2	KEGG	GLYCOSPHINGOLIPID_BIOSYNTHESIS_LACTO_AND_NEOLACTO_SERIES
KEGG_ALLOGRAFT_REJECTION	0.18638	0.422304	0.134273	-0.460467	-1.23859	17	GZMB, PRF1, IL5, FASLG, IL10, CD40	KEGG	ALLOGRAFT_REJECTION
KEGG_GLYCINE_SERINE_AND_THREONINE_METABOLISM	0.193833	0.4337	0.147331	0.38007	1.1996	28	SHMT1, GNMT, PSPH, GLDC, GATM	KEGG	GLYCINE_SERINE_AND_THREONINE_METABOLISM
KEGG_SELENOAMINO_ACID_METABOLISM	0.20045	0.442971	0.146416	0.419171	1.20835	19	PAPSS2, SCLY, SEPHS1, HEMK1, GGT7, GGT5, MAT2A, AHCY	KEGG	SELENOAMINO_ACID_METABOLISM
KEGG_MELANOMA	0.205176	0.447883	0.129443	-0.326466	-1.16948	59	PIK3R1, PDGFD, PIK3R3, PIK3R5, EGF, CDK6, PDGFRB, IGF1, E2F2, PIK3CD, MAPK3, E2F3, MDM2, CCND1, FGF9, PDGFC, PIK3CG, HRAS, AKT3	KEGG	MELANOMA
KEGG_ARGININE_AND_PROLINE_METABOLISM	0.21611	0.450541	0.130106	-0.353971	-1.17132	40	NOS2, OAT, ALDH1B1, ODC1, AGMAT	KEGG	ARGININE_AND_PROLINE_METABOLISM
KEGG_ECM_RECEPTOR_INTERACTION	0.213504	0.450541	0.12564	-0.303726	-1.14134	75	COL11A1, ITGA10, AGRN, LAMB3, COL4A4, ITGA9, LAMA4, THBS1, LAMB1, COL11A2, HMMR, LAMB2, ITGB5, ITGA2, GP1BA, ITGAV, CHAD, COL6A3, SDC3, VWF, ITGB1, GP6, LAMA2, ITGA1, THBS4, LAMA5, SPP1, CD44, DAG1, ITGA2B	KEGG	ECM_RECEPTOR_INTERACTION
KEGG_GLYCOSAMINOGLYCAN_BIOSYNTHESIS_KERATAN_SULFATE	0.211293	0.450541	0.126254	-0.477748	-1.22585	14	CHST6, ST3GAL2, B4GALT1, B4GALT2, ST3GAL1	KEGG	GLYCOSAMINOGLYCAN_BIOSYNTHESIS_KERATAN_SULFATE
KEGG_PARKINSONS_DISEASE	0.21692	0.450541	0.137251	0.299177	1.1416	76	NDUFS1, UCHL1, UBE2G1, HTRA2, UQCR10, SDHB, NDUFB7, LRRK2, PINK1, APAF1, UQCRC1, ATP5PF, NDUFB2, NDUFS8, NDUFAB1, NDUFB5, CYC1, NDUFA2, NDUFS7, NDUFA1, ATP5MC2, NDUFB9, NDUFA9, NDUFA5, SLC25A6, VDAC2, NDUFV3, NDUFV2, NDUFS5, NDUFB10, NDUFA3, UBE2G2, COX6C, ATP5F1E	KEGG	PARKINSONS_DISEASE
KEGG_PATHWAYS_IN_CANCER	0.218978	0.450541	0.123842	-0.243659	-1.09172	291	MAPK10, NOS2, DAPK2, PIK3R1, LAMB3, CBLB, TGFA, ETS1, FZD2, MTOR, COL4A4, PIK3R3, PML, PIK3R5, LAMA4, CTNNA3, SOS2, NFKB2, LAMB1, EGF, BCL2, VEGFB, STAT5B, CDK6, PDGFRB, STAT1, MMP2, FZD6, AR, IGF1, APC, FASLG, FZD10, SOS1, AXIN1, E2F2, GLI3, LAMB2, TCF7L1, PIK3CD, EPAS1, JAK1, JUP, EP300, APPL1, FADD, MAPK3, E2F3, TPR, ABL1, ITGA2, PGF, BRCA2, WNT11, SKP2, CDKN2B, PLCG2, TRAF2, ITGAV, PTCH2, HSP…	KEGG	PATHWAYS_IN_CANCER
KEGG_TERPENOID_BACKBONE_BIOSYNTHESIS	0.244444	0.497222	0.11725	-0.477685	-1.17285	12	PDSS1, HMGCR, MVK, IDI2	KEGG	TERPENOID_BACKBONE_BIOSYNTHESIS
KEGG_GLUTATHIONE_METABOLISM	0.254237	0.511331	0.123842	0.345208	1.13853	35	ANPEP, MGST1, PGD, IDH1, GPX1, GSTP1, GSTM4, MGST3, GGT7, GGT5, GSR, GSS, G6PD	KEGG	GLUTATHIONE_METABOLISM
KEGG_HUNTINGTONS_DISEASE	0.269311	0.531056	0.118815	0.262302	1.09034	126	IFT57, NDUFS1, GPX1, BBC3, HDAC2, POLR2G, UQCR10, POLR2D, SDHB, NDUFB7, TBP, CLTA, POLR2F, APAF1, AP2A2, UQCRC1, ATP5PF, DCTN4, PLCB2, NDUFB2, NDUFS8, CREB5, NDUFAB1, NDUFB5, CYC1, DNALI1, NDUFA2, NDUFS7, NDUFA1, DNAL4, ATP5MC2, NDUFB9, NDUFA9, NDUFA5, SLC25A6, VDAC2, NDUFV3, POLR2L, NDUFV2, NDUFS5, GRM5, NDUFB10, CREB3, NDUFA3, COX6C, ATP5F1E	KEGG	HUNTINGTONS_DISEASE
KEGG_NOTCH_SIGNALING_PATHWAY	0.269978	0.531056	0.120985	0.317744	1.11104	46	CTBP2, LFNG, MAML2, HDAC2, DVL2, RBPJ, NUMB, DVL1, DVL3, DTX4, PSENEN, DTX3L, JAG2, NOTCH1, DTX2, CIR1	KEGG	NOTCH_SIGNALING_PATHWAY
KEGG_TOLL_LIKE_RECEPTOR_SIGNALING_PATHWAY	0.275488	0.536004	0.119888	0.289844	1.10512	77	FOS, CD14, CTSK, TLR2, TNF, MAP2K4, TRAF3, IRF5, MAP2K7, TLR1, TLR4, TIRAP, IKBKG, IRAK1, LY96	KEGG	TOLL_LIKE_RECEPTOR_SIGNALING_PATHWAY
KEGG_NON_HOMOLOGOUS_END_JOINING	0.292593	0.563162	0.105521	-0.458055	-1.12465	12	PRKDC, XRCC4, FEN1, DCLRE1C	KEGG	NON_HOMOLOGOUS_END_JOINING
KEGG_ACUTE_MYELOID_LEUKEMIA	0.315399	0.572818	0.100991	-0.311089	-1.09046	53	PIK3R1, MTOR, PIK3R3, PML, PIK3R5, SOS2, STAT5B, SOS1, TCF7L1, PIK3CD, JUP, MAPK3	KEGG	ACUTE_MYELOID_LEUKEMIA
KEGG_ADIPOCYTOKINE_SIGNALING_PATHWAY	0.305816	0.572818	0.103576	-0.302459	-1.0852	60	MAPK10, CPT1A, MTOR, LEPR, PRKCQ, ADIPOR2, CPT1B, TNFRSF1B, JAK2, PRKAB2, PPARA, TRAF2, STK11	KEGG	ADIPOCYTOKINE_SIGNALING_PATHWAY
KEGG_ALZHEIMERS_DISEASE	0.305556	0.572818	0.111918	0.262475	1.06972	118	ATP2A1, TNF, NDUFS1, LRP1, TNFRSF1A, GRIN2A, BAD, BID, ATP2A2, MME, UQCR10, SDHB, NDUFB7, NAE1, IDE, APAF1, UQCRC1, ATP5PF, PLCB2, NDUFB2, NDUFS8, NDUFAB1, PPP3R1, PSENEN, CDK5R1, ATF6, BACE2, EIF2AK3, NDUFB5, CAPN1, CYC1, NDUFA2, NDUFS7, NDUFA1, ATP5MC2, NDUFB9, PPP3CC, NDUFA9, NDUFA5, GAPDH, NDUFV3, NDUFV2, PSEN2, APP, NDUFS5, NDUFB10, NDUFA3, COX6C, ATP5F1E	KEGG	ALZHEIMERS_DISEASE
KEGG_BASAL_CELL_CARCINOMA	0.32321	0.572818	0.10925	0.308457	1.08254	49	PTCH1, WNT1, WNT10B, FZD3, DVL2, STK36, TCF7, WNT5A, WNT6, DVL1, WNT7B, APC2, DVL3, LEF1, WNT10A	KEGG	BASAL_CELL_CARCINOMA
KEGG_BIOSYNTHESIS_OF_UNSATURATED_FATTY_ACIDS	0.320789	0.572818	0.0978773	-0.387811	-1.08349	19	ELOVL6, HACD2, ELOVL5, FADS1, ACOT7, HSD17B12, ELOVL2	KEGG	BIOSYNTHESIS_OF_UNSATURATED_FATTY_ACIDS
KEGG_BUTANOATE_METABOLISM	0.321663	0.572818	0.110122	0.358541	1.09583	24	BDH1, ALDH2, HADH, ACSM3, ECHS1, ABAT, ACADS, ALDH3A2, ACAT1, EHHADH, PDHB	KEGG	BUTANOATE_METABOLISM
KEGG_HISTIDINE_METABOLISM	0.316522	0.572818	0.0968878	-0.382944	-1.09595	20	ALDH1A3, AMDHD1, ALDH1B1, UROC1, LCMT1	KEGG	HISTIDINE_METABOLISM
KEGG_SPHINGOLIPID_METABOLISM	0.31875	0.572818	0.107554	0.321607	1.07857	37	ACER3, NEU1, SGMS2, GBA, SGMS1, DEGS1, PLPP2	KEGG	SPHINGOLIPID_METABOLISM
KEGG_BETA_ALANINE_METABOLISM	0.328829	0.577062	0.110565	0.383173	1.10458	19	DPYD, ALDH2, ECHS1, ABAT, ALDH3A2, EHHADH, DPYS	KEGG	BETA_ALANINE_METABOLISM
KEGG_AMYOTROPHIC_LATERAL_SCLEROSIS_ALS	0.332613	0.578037	0.10714	0.301942	1.05579	46	TNF, TNFRSF1A, GRIN2A, GPX1, SLC1A2, BAD, BID, PRPH, TOMM40	KEGG	AMYOTROPHIC_LATERAL_SCLEROSIS_ALS
KEGG_FC_GAMMA_R_MEDIATED_PHAGOCYTOSIS	0.351548	0.605069	0.0934449	-0.276093	-1.05085	81	PIK3R1, MYO10, PIP5K1C, SCIN, LIMK1, PIK3R3, PIK3R5, PIKFYVE, PLA2G6, WASF1, VAV3, VAV2, PIK3CD, GSN, MAPK3, DOCK2, DNM1, WASF3, PLCG2, PLPP1, PIK3CG, AKT3, INPP5D, PIP4K2B, ARPC5L, SYK, AMPH, PRKCB, PLD2, RPS6KB1, ASAP2, PLD1, PRKCG, PRKCA, PLA2G4E, WASF2	KEGG	FC_GAMMA_R_MEDIATED_PHAGOCYTOSIS
KEGG_PROTEIN_EXPORT	0.361739	0.616679	0.0891647	-0.369453	-1.05734	20	SEC11C, OXA1L, SRPRB, SEC63, SRPRA, SRP68	KEGG	PROTEIN_EXPORT
KEGG_PRION_DISEASES	0.369202	0.623464	0.0916795	-0.35307	-1.05463	25	C1QB, C1QC, PRKX, STIP1, MAPK3, FYN, SOD1, IL6	KEGG	PRION_DISEASES
KEGG_OLFACTORY_TRANSDUCTION	0.378846	0.628136	0.0922597	-0.310161	-1.03789	42	PRKG1, CAMK2A, PRKX, OR52H1, ADCY3, CALM1, OR2C1, CAMK2D	KEGG	OLFACTORY_TRANSDUCTION
KEGG_RIG_I_LIKE_RECEPTOR_SIGNALING_PATHWAY	0.378987	0.628136	0.0908241	-0.296227	-1.03966	54	MAPK10, CASP10, TRIM25, MAPK11, CXCL10, TBKBP1, FADD, ISG15, TRAF2, MAPK14, IRF7, MAP3K7, TRAF6	KEGG	RIG_I_LIKE_RECEPTOR_SIGNALING_PATHWAY
KEGG_SYSTEMIC_LUPUS_ERYTHEMATOSUS	0.399254	0.655655	0.0875697	-0.334206	-1.0408	30	C1QB, C1QC, ELANE, ACTN4, ACTN3, IL10, TRIM21, CD40	KEGG	SYSTEMIC_LUPUS_ERYTHEMATOSUS
KEGG_ASTHMA	0.428884	0.662304	0.0925529	0.418771	1.01831	11	TNF, EPX, FCER1A, CD40LG, FCER1G, IL13	KEGG	ASTHMA
KEGG_BASAL_TRANSCRIPTION_FACTORS	0.433396	0.662304	0.0833634	-0.332944	-1.00034	26	GTF2F2, TAF6, TAF1, TAF5L, TAF4, GTF2IRD1, TAF5	KEGG	BASAL_TRANSCRIPTION_FACTORS
KEGG_BLADDER_CANCER	0.469903	0.662304	0.0808589	-0.294917	-0.97393	39	DAPK2, THBS1, EGF, VEGFB, MMP2, E2F2, MAPK3, E2F3, PGF	KEGG	BLADDER_CANCER
KEGG_CHRONIC_MYELOID_LEUKEMIA	0.449168	0.662304	0.0806388	-0.273265	-1.0031	68	PIK3R1, CBLB, PIK3R3, PIK3R5, SOS2, STAT5B, CDK6, SOS1, E2F2, PIK3CD, MAPK3, E2F3, ABL1, MDM2, TGFBR2, STAT5A, SHC1, CCND1, PIK3CG, HRAS, AKT3, BCL2L1, TP53, TGFB1, PTPN11, NFKBIA	KEGG	CHRONIC_MYELOID_LEUKEMIA
KEGG_COMPLEMENT_AND_COAGULATION_CASCADES	0.450855	0.662304	0.0883594	0.278474	0.986287	51	C5AR1, BDKRB2, SERPINF2, PLAT, SERPINA1, CR2, PROS1, C1R, TFPI, MASP2	KEGG	COMPLEMENT_AND_COAGULATION_CASCADES
KEGG_DNA_REPLICATION	0.463235	0.662304	0.0787114	-0.322891	-0.999446	29	MCM6, MCM4, FEN1, MCM3, RPA2, POLA1, POLE, POLD1, MCM7	KEGG	DNA_REPLICATION
KEGG_ENDOCYTOSIS	0.460377	0.662304	0.08042	-0.243257	-1.00516	157	ARAP2, KDR, CXCR4, PARD6G, CBLB, PIP5K1C, EHD2, RAB11FIP3, FLT1, RBSN, PIKFYVE, EGF, RAB11FIP4, F2R, RABEP1, GRK5, PSD, CHMP2B, ACAP3, SMURF1, HSPA8, AP2B1, EPN1, SH3GL3, SMAP1, SRC, DNM1, EHD1, CHMP4C, RNF41, FGFR4, MDM2	KEGG	ENDOCYTOSIS
KEGG_NEUROACTIVE_LIGAND_RECEPTOR_INTERACTION	0.413534	0.662304	0.0860347	-0.24134	-1.01616	174	GZMA, CCKBR, GPR83, F2, LTB4R2, TACR2, CHRNB1, LEPR, F2RL3, VIPR2, HTR2B, GABRG3, F2R, CHRNE, NPY1R, OPRD1, ADORA2B, GRIN3B, GABRB1, HRH4, TSHB, GRPR, THRA, DRD4, CYSLTR2, HRH1, S1PR3, GRIN2C, SSTR3, CHRNA7, CGA	KEGG	NEUROACTIVE_LIGAND_RECEPTOR_INTERACTION
KEGG_NUCLEOTIDE_EXCISION_REPAIR	0.433265	0.662304	0.0883594	0.29493	1.00051	39	ERCC1, XPA, ERCC8, POLE2, POLE4, RFC5, RFC3, CDK7, GTF2H1, GTF2H5, RFC2, ERCC4, RFC1, POLD2, RFC4, POLD4, GTF2H3, POLE3, RPA3, CUL4A	KEGG	NUCLEOTIDE_EXCISION_REPAIR
KEGG_ONE_CARBON_POOL_BY_FOLATE	0.426049	0.662304	0.0934449	0.389478	1.02121	14	SHMT1, MTFMT, ALDH1L1, ATIC, MTHFD1L, MTHFD2L	KEGG	ONE_CARBON_POOL_BY_FOLATE
KEGG_PHENYLALANINE_METABOLISM	0.438628	0.662304	0.0806388	-0.397519	-1.01015	13	ALDH1A3, MAOB, IL4I1, PRDX6, ALDH3B2, AOC2	KEGG	PHENYLALANINE_METABOLISM
KEGG_PPAR_SIGNALING_PATHWAY	0.466951	0.662304	0.0862866	0.272698	0.977052	54	ACOX2, CD36, ACADL, ACSL1, ACAA1, CYP7A1, CPT2, APOA5, PPARD, CPT1C, SCP2, CYP27A1, FABP4, EHHADH, PCK1, ACSL6, RXRB, ACOX1	KEGG	PPAR_SIGNALING_PATHWAY
KEGG_PROPANOATE_METABOLISM	0.458564	0.662304	0.0793435	-0.335067	-0.982197	23	ACSS1, ALDH1B1, ALDH6A1	KEGG	PROPANOATE_METABOLISM
KEGG_RNA_POLYMERASE	0.45045	0.662304	0.0913924	0.349644	1.00792	19	POLR3H, POLR2G, POLR3F, POLR2D, POLR2F, POLR3A, POLR1C	KEGG	RNA_POLYMERASE
KEGG_TGF_BETA_SIGNALING_PATHWAY	0.462107	0.662304	0.0791317	-0.264845	-0.995328	76	GDF7, CHRD, THBS1, ID1, DCN, SMURF1, BMP6, EP300, MAPK3, SMAD7, RBL1, CDKN2B, BMPR1A, ID2, BMPR2, TGFBR2, CUL1, ACVR1, BMP2, SP1, SMURF2, ID3, THBS4, INHBC, TGFB1, RPS6KB1, TGFB2, SMAD9, LTBP1, RBX1, ACVR2B, SMAD6, SMAD2	KEGG	TGF_BETA_SIGNALING_PATHWAY
KEGG_THYROID_CANCER	0.450526	0.662304	0.0875697	0.318692	1.00704	27	CCDC6, NRAS, TPM3, TCF7, LEF1, MYC, TFG, KRAS, NCOA4, BRAF	KEGG	THYROID_CANCER
KEGG_VASOPRESSIN_REGULATED_WATER_REABSORPTION	0.407895	0.662304	0.086795	-0.319566	-1.02327	33	ADCY9, PRKX, AQP3, DYNC1H1, DYNC1I2, ADCY3, NSF, DCTN5, AVPR2, DYNC2H1, CREB3L2	KEGG	VASOPRESSIN_REGULATED_WATER_REABSORPTION
KEGG_VIBRIO_CHOLERAE_INFECTION	0.429806	0.662304	0.0916795	0.28808	1.00732	46	KCNQ1, KDELR1, ATP6V1G1, ATP6AP1, ATP6V1B2, ATP6V0B, SLC12A2, ATP6V1B1, ACTG1, ACTB, TCIRG1, PDIA4, GNAS, ATP6V1F, KDELR3, ATP6V1G3, ATP6V0D1, SEC61A2, SEC61B	KEGG	VIBRIO_CHOLERAE_INFECTION
KEGG_MAPK_SIGNALING_PATHWAY	0.480519	0.666767	0.0772747	-0.226489	-0.988324	227	MAPK10, FLNB, DUSP8, PLA2G2F, MAPKAPK2, MAPK11, PPP3CA, MAP3K8, PRKX, TAOK2, HSPB1, DUSP3, SOS2, PLA2G6, NFKB2, EGF, PDGFRB, TAOK1, MAP3K2, NLK, CACNB1, STMN1, FASLG, SOS1, CACNB3, HSPA8, CACNA1F, MAPK3, DUSP2, MAP3K6, MAP4K1, CACNA1A, DUSP16, DUSP14, DUSP10, CACNA1I, FLNA, MAP2K3, NFATC2, RAP1B, TRAF2, CDC25B, FGFR4, DUSP7, CACNA1B, MAPK14, TGFBR2, CACNA1D, GADD45A, PLA2G5, FGF9, RASGRP2, NTRK1,…	KEGG	MAPK_SIGNALING_PATHWAY
KEGG_PYRUVATE_METABOLISM	0.477612	0.666767	0.0850427	0.306816	0.991822	31	ME3, MDH1, ALDH2, PKM, ME2, LDHC, MDH2, PC, ALDH3A2, GLO1, ACAT1, AKR1B1, PDHB, PKLR, PCK1, ACACA, ACSS2	KEGG	PYRUVATE_METABOLISM
KEGG_AMINOACYL_TRNA_BIOSYNTHESIS	0.488536	0.672677	0.0738053	-0.340939	-0.982525	21	HARS2, VARS2, FARSA, SARS2, EARS2, SEPSECS, LARS2, DARS2, FARSB, YARS2	KEGG	AMINOACYL_TRNA_BIOSYNTHESIS
KEGG_DILATED_CARDIOMYOPATHY	0.497217	0.679403	0.0755015	-0.259438	-0.979239	78	ADCY9, ITGA10, PRKX, ITGA9, ADCY5, CACNB1, IGF1, ADCY1, CACNB3, CACNA1F, ADCY3, TPM4, EMD, ITGB5, ITGA2, ADCY8, ADCY4, ITGAV, CACNA1D, ITGB1, LAMA2, ITGA1, SGCG, TGFB1, CACNG1	KEGG	DILATED_CARDIOMYOPATHY
KEGG_ANTIGEN_PROCESSING_AND_PRESENTATION	0.507663	0.681958	0.0760837	-0.296741	-0.971287	37	KIR3DL3, KIR2DL4, KLRC1, KLRD1, HSPA4, HSPA8	KEGG	ANTIGEN_PROCESSING_AND_PRESENTATION
KEGG_PEROXISOME	0.503212	0.681958	0.0824344	0.25419	0.965303	72	AMACR, ACOX2, IDH1, ABCD4, AGPS, ACSL1, CROT, ACAA1, PEX14, PEX3, PMVK, PEX10, NUDT19, MPV17, PEX16, BAAT, CAT, PAOX, ECI2, ECH1, SCP2, PXMP4, EHHADH, PEX1, CRAT	KEGG	PEROXISOME
KEGG_VIRAL_MYOCARDITIS	0.510516	0.681958	0.0756946	-0.284897	-0.959304	43	CAV1, PRF1, MYH11, CD55, EIF4G3, FYN, MYH14, ABL1, CD40, MYH9, MYH15, CCND1, CXADR, ITGAL, LAMA2, MYH10, SGCG	KEGG	VIRAL_MYOCARDITIS
KEGG_N_GLYCAN_BIOSYNTHESIS	0.514735	0.6825	0.0766747	-0.289154	-0.956831	40	MGAT5, MAN2A2, TUSC3, MGAT4A, MAN1A2, MGAT4B, B4GALT1, B4GALT2, ALG11, ALG6	KEGG	N_GLYCAN_BIOSYNTHESIS
KEGG_O_GLYCAN_BIOSYNTHESIS	0.527337	0.694068	0.0699459	-0.333642	-0.961498	21	GCNT3, GALNT10, GALNT3, GALNT9, ST3GAL2	KEGG	O_GLYCAN_BIOSYNTHESIS
KEGG_RNA_DEGRADATION	0.54013	0.705717	0.0793435	0.270312	0.94867	49	CNOT10, CNOT8, EXOSC5, EXOSC3, LSM7, CNOT7, DCP1A, MPHOSPH6, PNPT1, LSM3, EXOSC8, C1D, PATL1, EXOSC9	KEGG	RNA_DEGRADATION
KEGG_ARRHYTHMOGENIC_RIGHT_VENTRICULAR_CARDIOMYOPATHY_ARVC	0.548689	0.711705	0.0709609	-0.262287	-0.948896	64	ITGA10, ITGA9, CTNNA3, ACTN4, ACTN3, CACNB1, CACNB3, TCF7L1, CACNA1F, JUP, EMD, ITGB5, ITGA2, ITGAV, CACNA1D, DSG2, ITGB1, LAMA2, ITGA1, SGCG, CACNG1	KEGG	ARRHYTHMOGENIC_RIGHT_VENTRICULAR_CARDIOMYOPATHY_ARVC
KEGG_B_CELL_RECEPTOR_SIGNALING_PATHWAY	0.553931	0.713335	0.0692836	-0.258817	-0.949595	67	PIK3R1, PPP3CA, PIK3R3, PIK3R5, SOS2, BTK, VAV3, SOS1, VAV2, PIK3CD, NFATC3, MAPK3, BLNK, NFATC2, PLCG2, CHP2, PIK3CG, HRAS, AKT3, INPP5D, PPP3CB, SYK	KEGG	B_CELL_RECEPTOR_SIGNALING_PATHWAY
KEGG_CELL_ADHESION_MOLECULES_CAMS	0.589247	0.753395	0.0743625	0.236208	0.939558	103	NCAM1, SELL, MAG, NEO1, NECTIN2, ICAM3, PTPRM, VCAN, CLDN3, CDH5, CLDN15, ITGAM, ICAM1, MPZ, NRXN2, SDC4, PECAM1, CTLA4, SDC1, CD58	KEGG	CELL_ADHESION_MOLECULES_CAMS
KEGG_LYSINE_DEGRADATION	0.61165	0.776492	0.0673624	-0.274436	-0.906296	39	NSD1, ALDH1B1, PIPOX, ASH1L, EHMT2, SETDB2, AASS, EHMT1, NSD2	KEGG	LYSINE_DEGRADATION
KEGG_ARACHIDONIC_ACID_METABOLISM	0.631579	0.786709	0.0659816	-0.27428	-0.900611	38	GPX7, EPHX2, PLA2G2F, PLA2G6, GPX3	KEGG	ARACHIDONIC_ACID_METABOLISM
KEGG_HYPERTROPHIC_CARDIOMYOPATHY_HCM	0.631466	0.786709	0.0709609	0.238821	0.909519	73	TNF, TGFB3, ITGA3, SGCB, ATP2A2, PRKAG3, CACNB2, TNNC1, TPM3, MYH6, DMD, ACTC1	KEGG	HYPERTROPHIC_CARDIOMYOPATHY_HCM
KEGG_REGULATION_OF_AUTOPHAGY	0.632883	0.786709	0.0730744	0.308287	0.8887	19	ATG4C, ATG7, ATG3, PIK3R4, ATG4B, PRKAA1, BECN1, ULK1, ATG12, ULK3, PRKAA2	KEGG	REGULATION_OF_AUTOPHAGY
KEGG_CARDIAC_MUSCLE_CONTRACTION	0.658747	0.792778	0.0689567	0.25537	0.892939	46	SLC9A1, ATP2A2, CACNB2, TNNC1, TPM3, MYH6, UQCR10, ACTC1, UQCRC1, ATP1B3, ATP1B4, CYC1	KEGG	CARDIAC_MUSCLE_CONTRACTION
KEGG_GLYCOSAMINOGLYCAN_BIOSYNTHESIS_CHONDROITIN_SULFATE	0.65991	0.792778	0.0709609	0.301692	0.86969	19	CHST13, CHST15, CHST3, B4GALT7, B3GAT1, B3GAT3	KEGG	GLYCOSAMINOGLYCAN_BIOSYNTHESIS_CHONDROITIN_SULFATE
KEGG_NOD_LIKE_RECEPTOR_SIGNALING_PATHWAY	0.651206	0.792778	0.0621124	-0.255861	-0.896868	53	MAPK10, IL18, CASP5, MAPK11, TNFAIP3, SUGT1, MAPK3, RIPK2, ERBIN, HSP90AA1, MAPK14, IL6, MAP3K7, CXCL2, TRAF6	KEGG	NOD_LIKE_RECEPTOR_SIGNALING_PATHWAY
KEGG_RIBOFLAVIN_METABOLISM	0.647321	0.792778	0.0714786	0.331943	0.846973	13	ACP5, PHPT1, ACP6, FLAD1, ENPP3, ACP1, MTMR1	KEGG	RIBOFLAVIN_METABOLISM
KEGG_RIBOSOME	0.649425	0.792778	0.0637845	-0.272412	-0.891654	37	RPS20, RPS25, RPS11, RPS21, RPS27L, RPL37A, RPS13, RPL3, RPL27, RPL11, RPS15, RPLP2, RPS29, RPL36A, RPS5, RPL21, RPL38, RPS28, RPL36AL, RPL13A, RPL18A, RPL30	KEGG	RIBOSOME
KEGG_PURINE_METABOLISM	0.667308	0.795697	0.0626618	-0.229327	-0.920634	123	ADPRM, ADCY9, PDE6A, PDE4A, GUCY1B1, PDE3B, ENTPD4, PDE4D, RRM2, ADCY5, AK7, PDE5A, GUCY1A1, ADA, ADCY1, POLR1A, AMPD2, ADCY3, POLA1, PDE2A, NUDT9, POLR3G, ADCY8, POLE, ADCY4, POLD1	KEGG	PURINE_METABOLISM
KEGG_SPLICEOSOME	0.6742	0.795697	0.0611693	-0.228439	-0.903326	104	PRPF3, CDC40, HSPA8, PRPF40A, TRA2B, TCERG1, PRPF19, RBM25, SART1, TRA2A, THOC3, DHX38, DDX23, SRSF10, SF3A1, LSM5, PHF5A, THOC1, SNRPG, XAB2, ACIN1, SF3B3, DHX8, HNRNPM, ZMAT2, PRPF40B, SRSF4, SYF2, PRPF4, DDX42, U2SURP, SNRNP200, ISY1, WBP11, DDX5, PPIH	KEGG	SPLICEOSOME
KEGG_STEROID_BIOSYNTHESIS	0.675676	0.795697	0.0697793	0.301906	0.841875	17	TM7SF2, MSMO1, LIPA, EBP, FDFT1, SOAT2, CYP27B1	KEGG	STEROID_BIOSYNTHESIS
KEGG_INTESTINAL_IMMUNE_NETWORK_FOR_IGA_PRODUCTION	0.680851	0.796551	0.0665892	0.267842	0.87705	33	LTBR, TNFSF13, TNFSF13B, CCR10, CCL28	KEGG	INTESTINAL_IMMUNE_NETWORK_FOR_IGA_PRODUCTION
KEGG_GLYCEROLIPID_METABOLISM	0.695198	0.80088	0.0646485	0.250623	0.869457	43	DGAT2, AGPAT1, AGPAT2, ALDH2, AKR1A1, PLPP2, GPAT3, LCLAT1, GPAT2, ALDH3A2, TKFC, DGKG, DGKH	KEGG	GLYCEROLIPID_METABOLISM
KEGG_TIGHT_JUNCTION	0.702448	0.80088	0.0592219	-0.225441	-0.895262	110	YES1, PARD6G, LLGL1, CTNNA3, JAM2, MYH11, ACTN4, ACTN3, PRKCQ, TJP3, SYMPK, JAM3, ASH1L, AFDN, PPP2R2A, MYL9, MYH14, SRC, LLGL2, MYH9, MYH15, EPB41L1, CTTN, HRAS, AKT3, MYH10, TJP1, CLDN4, EXOC3, F11R, SPTAN1, OCLN, PRKCB, AMOTL1, CRB3, HCLS1	KEGG	TIGHT_JUNCTION
KEGG_TYPE_I_DIABETES_MELLITUS	0.698925	0.80088	0.0571259	-0.30178	-0.843135	19	GZMB, PRF1, FASLG	KEGG	TYPE_I_DIABETES_MELLITUS
KEGG_WNT_SIGNALING_PATHWAY	0.7	0.80088	0.059476	-0.22378	-0.903606	129	MAPK10, CAMK2A, FZD2, PPP3CA, PRKX, DAAM1, FZD6, NLK, APC, FZD10, AXIN1, TCF7L1, NFATC3, EP300, WNT11, NFATC2, CHD8, WNT5B, VANGL1, SFRP4, PORCN, CUL1, PLCB1, CCND1, FRAT1, CHP2, MAP3K7, WNT2B, CAMK2D, TBL1X, PPP2R5E, PPP3CB, PPP2R5B, TP53, PRKCB, FBXW11	KEGG	WNT_SIGNALING_PATHWAY
KEGG_AXON_GUIDANCE	0.728653	0.803415	0.057853	-0.222367	-0.890287	116	SEMA5A, CXCR4, EPHB1, LIMK1, ARHGEF12, PPP3CA, L1CAM, ABLIM1, NCK2, SEMA6A, PLXNA2, SEMA3G, PLXNB3, NFATC3, MAPK3, ABLIM3, FYN, EFNB1, ABL1, SEMA3B, NFATC2, NTN4	KEGG	AXON_GUIDANCE
KEGG_CIRCADIAN_RHYTHM_MAMMAL	0.731602	0.803415	0.0639272	0.32322	0.808476	12	NR1D1, BHLHE41, CLOCK	KEGG	CIRCADIAN_RHYTHM_MAMMAL
KEGG_CYTOSOLIC_DNA_SENSING_PATHWAY	0.711864	0.803415	0.0642141	0.257546	0.84941	35	NFKBIB, POLR3H, POLR3F, IKBKG, IL33, PYCARD, POLR3A, POLR1C, CHUK, CASP1, NFKB1	KEGG	CYTOSOLIC_DNA_SENSING_PATHWAY
KEGG_MELANOGENESIS	0.727444	0.803415	0.0574877	-0.229147	-0.88369	89	ADCY9, CAMK2A, GNAO1, FZD2, PRKX, ADCY5, FZD6, ADCY1, FZD10, TCF7L1, EP300, MAPK3, ADCY3, WNT11, ADCY8, ADCY4, GNAQ, WNT5B, PLCB1, CALM1, WNT2B, CAMK2D, HRAS	KEGG	MELANOGENESIS
KEGG_MISMATCH_REPAIR	0.71897	0.803415	0.0686326	0.295576	0.851612	20	MSH3, SSBP1, RFC5, RFC3, RFC2, RFC1, POLD2, RFC4, POLD4, RPA3, PMS2, MSH2	KEGG	MISMATCH_REPAIR
KEGG_VALINE_LEUCINE_AND_ISOLEUCINE_DEGRADATION	0.718095	0.803415	0.0587186	-0.257194	-0.841152	36	AUH, OXCT1, ALDH1B1, ALDH6A1, IVD	KEGG	VALINE_LEUCINE_AND_ISOLEUCINE_DEGRADATION
KEGG_ETHER_LIPID_METABOLISM	0.756098	0.805604	0.0555947	-0.269832	-0.810719	26	PAFAH2, PLA2G2F, PLA2G6, PAFAH1B1	KEGG	ETHER_LIPID_METABOLISM
KEGG_GLYCOSPHINGOLIPID_BIOSYNTHESIS_GANGLIO_SERIES	0.741284	0.805604	0.0554793	-0.327827	-0.791018	11	ST6GALNAC5, ST8SIA5, ST3GAL2	KEGG	GLYCOSPHINGOLIPID_BIOSYNTHESIS_GANGLIO_SERIES
KEGG_PATHOGENIC_ESCHERICHIA_COLI_INFECTION	0.749522	0.805604	0.0568864	-0.248646	-0.837241	43	EZR, NCK2, TUBA4A, FYN, TUBB2B, ABL1, NCL, TUBB6, TUBB, TUBB1, CTTN, ITGB1, ARPC5L, OCLN, HCLS1, TUBB4B, PRKCA, CLDN1, TUBA8	KEGG	PATHOGENIC_ESCHERICHIA_COLI_INFECTION
KEGG_PROTEASOME	0.752621	0.805604	0.0610364	0.253366	0.842017	36	PSMB5, PSMB7, PSMB6, PSMA4, PSMB3, PSME3, PSMC5, PSMD12, PSMB1, PSMD1, PSMC4, PSMA7, PSMB2	KEGG	PROTEASOME
KEGG_STARCH_AND_SUCROSE_METABOLISM	0.74946	0.805604	0.0626618	0.263716	0.81824	25	PYGM, HK3, GAA, HK2, TREH, GCK, PYGL, ENPP3, PGM2	KEGG	STARCH_AND_SUCROSE_METABOLISM
KEGG_GLYCOSYLPHOSPHATIDYLINOSITOL_GPI_ANCHOR_BIOSYNTHESIS	0.767273	0.812673	0.0534572	-0.274337	-0.793365	22	PGAP1, PIGG, PIGH, PIGU, PIGP	KEGG	GLYCOSYLPHOSPHATIDYLINOSITOL_GPI_ANCHOR_BIOSYNTHESIS
KEGG_PROXIMAL_TUBULE_BICARBONATE_RECLAMATION	0.81573	0.858916	0.0605093	0.268808	0.764874	18	MDH1, GLS2, SLC25A10, ATP1B3, ATP1B4	KEGG	PROXIMAL_TUBULE_BICARBONATE_RECLAMATION
KEGG_NICOTINATE_AND_NICOTINAMIDE_METABOLISM	0.850117	0.889889	0.0605093	0.26134	0.752972	20	NT5M, NMNAT1, NADK, NADSYN1, NMRK1, ENPP3, NT5C3A, NT5E, BST1, NT5C, NNT, NNMT	KEGG	NICOTINATE_AND_NICOTINAMIDE_METABOLISM
KEGG_EPITHELIAL_CELL_SIGNALING_IN_HELICOBACTER_PYLORI_INFECTION	0.878049	0.913783	0.0487011	-0.217604	-0.763718	54	MAPK10, MAPK11, JAM2, JAM3	KEGG	EPITHELIAL_CELL_SIGNALING_IN_HELICOBACTER_PYLORI_INFECTION
KEGG_LINOLEIC_ACID_METABOLISM	0.891697	0.922623	0.0462303	-0.254338	-0.674176	16	PLA2G2F, PLA2G6, PLA2G5, CYP2J2, PLA2G3, PLA2G4E, PLA2G4A, PLA2G2D, CYP2E1	KEGG	LINOLEIC_ACID_METABOLISM
KEGG_GLYCOLYSIS_GLUCONEOGENESIS	0.903491	0.929453	0.0515309	0.217487	0.737794	39	FBP1, HK3, ALDH2, PKM, AKR1A1, HK2, LDHC, FBP2, ALDH3A2, GCK	KEGG	GLYCOLYSIS_GLUCONEOGENESIS
KEGG_TYROSINE_METABOLISM	0.919708	0.94073	0.0453152	-0.224929	-0.69422	28	ALDH1A3, LCMT1, MAOB, IL4I1, ALDH3B2, AOC2, TH, PNMT, TRMT11, DCT, BUD23, ADH7, HGD	KEGG	TYROSINE_METABOLISM
KEGG_GLYOXYLATE_AND_DICARBOXYLATE_METABOLISM	0.933775	0.945631	0.0533478	0.253651	0.665071	14	MDH1, MDH2, ACO1, MTHFD1L, MTHFD2L	KEGG	GLYOXYLATE_AND_DICARBOXYLATE_METABOLISM
KEGG_HEDGEHOG_SIGNALING_PATHWAY	0.935065	0.945631	0.0453152	-0.209165	-0.719855	46	RAB23, PRKX, BMP6, GLI3, WNT11, PTCH2, WNT5B, BMP2, CSNK1G3, SUFU, WNT2B, FBXW11, WNT9A, GLI1, CSNK1A1	KEGG	HEDGEHOG_SIGNALING_PATHWAY
KEGG_HOMOLOGOUS_RECOMBINATION	0.954545	0.959908	0.0434507	-0.213722	-0.618071	22	RPA2, TOP3A, RAD51C, BRCA2, POLD1, RAD51, RAD51B	KEGG	HOMOLOGOUS_RECOMBINATION
KEGG_CYSTEINE_AND_METHIONINE_METABOLISM	0.961326	0.961326	0.0437126	-0.206499	-0.605321	23	AHCYL1, MTAP, MTR, IL4I1	KEGG	CYSTEINE_AND_METHIONINE_METABOLISM
