# Supplementary material for: Oral Islatravir in Macaques Decreases Lymphocytes and Monocytes and Is Associated with Immune Alterations
Source: Pharmaceutics. 2026 Mar 20;18(3):381. doi: 10.3390/pharmaceutics18030381 (PMC13030831; doi:10.3390/pharmaceutics18030381)
Supplement: Supplementary file 1 [file pharmaceutics-18-00381-s001.zip › Supplementary File S6. REACTOME_PBMC_GSEA.xlsx]

## Sheet: W12_v_pre
pathway	pval	padj	log2err	ES	NES	size	leadingEdge	source	pathway_short
REACTOME_TRANSLATION	1.13469e-16	1.77466e-13	1.04763	0.538319	2.45848	193	MRPS34, CHCHD1, TSFM, MRPL27, MRPS18A, EIF3A, SARS2, EEF1D, MRPL17, SRP68, MRPL21, MRPL10, N6AMT1, MRPL28, RPL13A, MRPL51, EIF3I, RPS19, MRPS31, EIF2B2, RPS21, RPS15, GFM2, EIF4EBP1, RPL26L1, FARSA, EIF4A1, EIF5B, RPS20, RPL18A, EIF3D, RPL18, EIF3H, RPL8, MRPL11, MRPL24, MTIF3, GADD45GIP1, MRPS2, RPL3, RPS14, EIF3K, MRPS24, AURKAIP1, RPL11, RPL37A, RPLP2, MRRF, MRPS33, MRPS26, MRPL55, APEH, ERAL1…	REACTOME	TRANSLATION
REACTOME_EUKARYOTIC_TRANSLATION_INITIATION	5.7945e-13	4.5313e-10	0.921426	0.695347	2.67586	63	EIF3A, RPL13A, EIF3I, RPS19, EIF2B2, RPS21, RPS15, EIF4EBP1, RPL26L1, EIF4A1, EIF5B, RPS20, RPL18A, EIF3D, RPL18, EIF3H, RPL8, RPL3, RPS14, EIF3K, RPL11, RPL37A, RPLP2, EIF2S2, RPL27, RPL36A, RPS11, RPL10A, RPS28, RPS13, RPL27A, EIF3G, RPL38, EIF2B5, RPL24, RPL28, EIF3J, FAU, RPLP1, EIF3M, RPL21, EIF2B3, EIF3F, RPS9, EIF2B4	REACTOME	EUKARYOTIC_TRANSLATION_INITIATION
REACTOME_RRNA_PROCESSING	3.74604e-10	1.95293e-07	0.814036	0.518152	2.27243	135	DKC1, MRM2, CSNK1D, MRM3, DDX47, RPL13A, FBL, NOB1, NOP2, RPS19, UTP4, BOP1, IMP3, RPS21, RPS15, MRM1, FTSJ3, RPL26L1, EXOSC7, UTP14A, RPS20, TSR3, RPL18A, RPL18, NOP56, NOP10, RPL8, RPP30, RPL3, RPS14, BYSL, RBM28, RPL11, RPL37A, RPLP2, RRP7A, DDX52, NCL, EMG1, RPL27, RPL36A, RPS11, RPL10A, RPS28, RPS13, RPL27A, PES1, RRP1, RPL38, EXOSC4, UTP18, HSD17B10, TRMT112, RIOK1, NHP2, RPL24, FCF1, WDR18…	REACTOME	RRNA_PROCESSING
REACTOME_EUKARYOTIC_TRANSLATION_ELONGATION	8.10365e-10	3.16853e-07	0.801216	0.71577	2.52945	42	EEF1D, RPL13A, RPS19, RPS21, RPS15, RPL26L1, RPS20, RPL18A, RPL18, RPL8, RPL3, RPS14, RPL11, RPL37A, RPLP2, EEF1G, RPL27, RPL36A, RPS11, RPL10A, RPS28, RPS13, RPL27A, RPL38, RPL24, RPL28, FAU, RPLP1, RPL21, RPS9, RPL39L, EEF2	REACTOME	EUKARYOTIC_TRANSLATION_ELONGATION
KEGG_B_CELL_RECEPTOR_SIGNALING_PATHWAY	1.15518e-09	3.61341e-07	0.788187	-0.650876	-2.34063	67	CD19, CD79A, CD22, CD79B, VAV2, CR2, LYN, PIK3AP1, BLNK, PLCG2, CD72, CHUK, MAPK1, PTPN6, BTK, GSK3B, GRB2, CHP1, DAPP1, FOS, VAV3, PPP3CC, IKBKB, MALT1, PPP3R1, INPP5D	KEGG	B_CELL_RECEPTOR_SIGNALING_PATHWAY
HALLMARK_INTERFERON_GAMMA_RESPONSE	1.85968e-09	4.84757e-07	0.788187	-0.507054	-2.07133	166	BANK1, SSPN, SOCS3, FGL2, PELI1, CD40, IRF8, SECTM1, STAT2, FAS, PNPT1, XAF1, CSF2RB, IL15, TRIM25, IDO1, MYD88, IFI44, PTPN6, CXCL10, CIITA, CASP1, HIF1A, SAMHD1, TAPBP, PDE4B, DHX58, IFIH1, IL6, IFI44L, LAP3, JAK2, CDKN1A, ST8SIA4, RIPK1, APOL6, ICAM1, CD274, LGALS3BP, AUTS2, TDRD7, DDX58, OASL, TRIM14, STAT1, IRF4, MX2, BPGM, C1R, EIF2AK2, MX1, IFIT3, HERC6, PNP, RSAD2, IRF9, OAS2, IRF7, SPPL2…	HALLMARK	INTERFERON_GAMMA_RESPONSE
REACTOME_INTERFERON_GAMMA_SIGNALING	5.89674e-08	1.3175e-05	0.719513	-0.62107	-2.20905	63	SOCS3, IRF8, TRIM45, TRIM25, PTPN6, CIITA, PIAS1, TRIM38, IFNGR1, TRIM46, TRIM22, PTAFR, JAK2, ICAM1, OASL, TRIM14, STAT1, IRF4, CAMK2G, SP100, IRF9, OAS2, IRF7, IFNGR2, TRIM2, B2M, TRIM6, PTPN2, GBP7, IRF5, TRIM62, OAS1, GBP3	REACTOME	INTERFERON_GAMMA_SIGNALING
REACTOME_TOLL_LIKE_RECEPTOR_CASCADES	7.0016e-08	1.36881e-05	0.704976	-0.511064	-2.0416	137	MEF2C, CD180, TLR2, PELI1, TLR10, TBK1, IRAK3, CTSS, PLCG2, LY96, S100A1, TAB3, FBXW11, TRAF3, TLR1, MEF2A, TICAM2, CHUK, MYD88, MAPK1, MAP2K4, BTK, MAP3K1, NOD2, UNC93B1, UBE2D1, FOS, CREB1, TANK, ELK1, MAP3K8, TLR8, RIPK1, IKBKB, PPP2CB, CTSB, TAB2, UBE2V1, RPS6KA5, RPS6KA3, LGMN, BIRC2, APP, TLR4, CTSK, IRF7, ATF1, MAPK14, NFKBIB, CD36, NFKB1, IKBKE, DUSP6, NOD1, PPP2R1B, IRAK1, TLR7, PIK3R4, …	REACTOME	TOLL_LIKE_RECEPTOR_CASCADES
REACTOME_NEUTROPHIL_DEGRANULATION	1.41079e-07	2.41576e-05	0.690132	-0.387813	-1.72142	397	HVCN1, ADGRG3, FGL2, TLR2, CYBB, CD93, NHLRC3, CTSS, LTA4H, GLB1, ARSB, ACTR10, ITGAX, RAP2C, RAB5C, CAT, SIRPA, SIRPB1, CRISP3, CMTM6, TICAM2, DEGS1, ADAM10, AGA, LAMP1, CD47, SIGLEC9, CREG1, MNDA, ERP44, RAB7A, DDX3X, CR1, DSP, MAPK1, C5AR1, GNS, DOK3, PTPN6, NCKAP1L, ITGAV, PECAM1, OLFM4, FGR, MME, LYZ, ALOX5, ACTR2, GM2A, FCGR2A, PLAC8, ALAD, VNN1, CTSC, GOLGA7, CD58, MMP8, MOSPD2, CTSH, PTAF…	REACTOME	NEUTROPHIL_DEGRANULATION
REACTOME_NONSENSE_MEDIATED_DECAY_NMD	1.54461e-07	2.41576e-05	0.690132	0.605159	2.29768	59	RPL13A, RPS19, RPS21, RPS15, SMG9, RPL26L1, RPS20, RPL18A, RPL18, RPL8, RPL3, RPS14, RPL11, RPL37A, RPLP2, RPL27, RPL36A, RPS11, RPL10A, RPS28, RPS13, RPL27A, RPL38, UPF1, RPL24, RPL28, PPP2R1A, FAU, RPLP1, NCBP2, RPL21, MAGOH, RPS9, UPF2, SMG7, RPL39L, MAGOHB, RPS29, RBM8A	REACTOME	NONSENSE_MEDIATED_DECAY_NMD
KEGG_RIBOSOME	2.11363e-07	3.0052e-05	0.690132	0.689167	2.36227	37	RPL13A, RPS19, RPS21, RPS15, RPL26L1, RPS20, RPL18A, RPL18, RPL8, RPL3, RPL11, RPL37A, RPLP2, RPL27, RPL36A, RPS11, RPL10A, RPS28, RPS13, RPL27A, RPL38, RPL24, RPL28, FAU, RPLP1, RPL21, RPS9	KEGG	RIBOSOME
REACTOME_MITOCHONDRIAL_TRANSLATION	2.67724e-07	3.48934e-05	0.674963	0.538183	2.15268	78	MRPS34, CHCHD1, TSFM, MRPL27, MRPS18A, MRPL17, MRPL21, MRPL10, MRPL28, MRPL51, MRPS31, GFM2, MRPL11, MRPL24, MTIF3, GADD45GIP1, MRPS2, MRPS24, AURKAIP1, MRRF, MRPS33, MRPS26, MRPL55, ERAL1, MRPL37, MRPL9, MRPL38, MRPL46, MRPL19, MRPL20, MRPS15, MRPL4, MRPL43, MRPL22, MRPS27, MRPS23, MRPL48, MRPL35, MRPL52, MRPS25, TUFM, MRPS18B, MRPL2, MRPS9, MRPS16, MRPL15, MRPL58, MRPS6, MRPL57	REACTOME	MITOCHONDRIAL_TRANSLATION
REACTOME_ANTIGEN_ACTIVATES_B_CELL_RECEPTOR_BCR_LEADING_TO_GENERATION_OF_SECOND_MESSENGERS	3.01645e-07	3.62902e-05	0.674963	-0.743111	-2.26597	29	CD19, BLK, CD79A, CD22, CD79B, LYN, PIK3AP1, BLNK, PLCG2, PTPN6, BTK, GRB2, DAPP1, TRPC1	REACTOME	ANTIGEN_ACTIVATES_B_CELL_RECEPTOR_BCR_LEADING_TO_GENERATION_OF_SECOND_MESSENGERS
REACTOME_ACTIVATION_OF_THE_MRNA_UPON_BINDING_OF_THE_CAP_BINDING_COMPLEX_AND_EIFS_AND_SUBSEQUENT_BINDING_TO_43S	1.15436e-06	0.000128959	0.643552	0.695895	2.32452	32	EIF3A, EIF3I, RPS19, RPS21, RPS15, EIF4EBP1, EIF4A1, RPS20, EIF3D, EIF3H, RPS14, EIF3K, EIF2S2, RPS11, RPS28, RPS13, EIF3G, EIF3J, FAU, EIF3M, EIF3F, RPS9	REACTOME	ACTIVATION_OF_THE_MRNA_UPON_BINDING_OF_THE_CAP_BINDING_COMPLEX_AND_EIFS_AND_SUBSEQUENT_BINDING_TO_43S
REACTOME_INTERFERON_SIGNALING	1.46651e-06	0.000152909	0.643552	-0.486463	-1.95122	139	SOCS3, IRF8, STAT2, XAF1, TRIM45, TRIM25, ARIH1, PTPN6, CIITA, HERC5, NUP107, SAMHD1, UBE2E1, PIAS1, TRIM38, ABCE1, IFIT5, IFNGR1, TRIM46, TRIM22, PTAFR, JAK2, NUP155, ICAM1, EIF4G2, DDX58, OASL, NUP205, TRIM14, STAT1, IRF4, MX2, CAMK2G, SP100, EIF2AK2, KPNA5, MX1, NUP58, IFIT3, RSAD2, IRF9, OAS2, IRF7, IFNGR2, NUP210, TRIM2, NUP153, NUP35, IFIT2, B2M, TRIM6, PTPN2, GBP7, IFI6, IRF5, RNASEL, TRIM…	REACTOME	INTERFERON_SIGNALING
KEGG_TOLL_LIKE_RECEPTOR_SIGNALING_PATHWAY	5.12488e-06	0.000500957	0.610527	-0.54673	-2.00459	77	TLR2, TBK1, CD40, LY96, TRAF3, TLR1, TICAM2, CHUK, MYD88, MAPK1, MAP2K4, TNF, CXCL10, FOS, IL6, MAP3K8, TLR8, RIPK1, IKBKB, TAB2, AKT3, STAT1, TLR4, CXCL8, CTSK, IRF7, PIK3CG, CD86, MAPK14, NFKB1, IKBKE, MAPK12, IRF5, IRAK1, TLR7, PIK3R5, IL1B, MAP2K6, MAP3K7	KEGG	TOLL_LIKE_RECEPTOR_SIGNALING_PATHWAY
HALLMARK_TNFA_SIGNALING_VIA_NFKB	5.81375e-06	0.000534865	0.610527	-0.430411	-1.78128	186	DUSP5, SOCS3, PLK2, TLR2, REL, F2RL1, KLF4, ATF3, KLF10, EGR3, MCL1, ZC3H12A, KYNU, TRIB1, BCL2A1, JAG1, BTG2, NFIL3, NR4A1, TNF, CXCL10, LDLR, ACKR3, MARCKS, PDE4B, GPR183, G0S2, IFIH1, FOS, HBEGF, JUNB, IL6, SMAD3, TANK, ZFP36, MAP3K8, CDKN1A, TIPARP, ICAM1, DDX58, CEBPB, BCL3, ZBTB10, B4GALT5, BIRC2, MAFF, GEM, TNFRSF9, EIF1, NR4A3, CD83, DRAM1, CCRL2, IFNGR2, CSF1, CXCL2, NR4A2, DENND5A, NINJ…	HALLMARK	TNFA_SIGNALING_VIA_NFKB
REACTOME_RESPONSE_OF_EIF2AK4_GCN2_TO_AMINO_ACID_DEFICIENCY	7.81195e-06	0.000678772	0.593325	0.573234	2.09657	50	RPL13A, RPS19, RPS21, RPS15, RPL26L1, RPS20, RPL18A, RPL18, RPL8, RPL3, RPS14, RPL11, RPL37A, RPLP2, EIF2S2, RPL27, RPL36A, RPS11, RPL10A, RPS28, RPS13, RPL27A, RPL38, CEBPG, RPL24, RPL28, FAU, RPLP1, RPL21, RPS9, GCN1, RPL39L	REACTOME	RESPONSE_OF_EIF2AK4_GCN2_TO_AMINO_ACID_DEFICIENCY
REACTOME_SELENOAMINO_ACID_METABOLISM	8.91373e-06	0.000733741	0.593325	0.559277	2.10474	56	RPL13A, RPS19, RPS21, RPS15, RPL26L1, RPS20, RPL18A, RPL18, RPL8, RPL3, RPS14, RPL11, RPL37A, RPLP2, RPL27, RPL36A, RPS11, RPL10A, RPS28, RPS13, RPL27A, RPL38, AHCY, RPL24, RPL28, PSTK, FAU, RPLP1, RPL21, RPS9	REACTOME	SELENOAMINO_ACID_METABOLISM
REACTOME_SRP_DEPENDENT_COTRANSLATIONAL_PROTEIN_TARGETING_TO_MEMBRANE	9.39411e-06	0.00073462	0.593325	0.545847	2.07248	59	SRP68, RPL13A, RPS19, RPS21, RPS15, RPL26L1, RPS20, RPL18A, RPL18, RPL8, RPL3, RPS14, RPL11, RPL37A, RPLP2, RPL27, RPL36A, RPS11, RPL10A, RPS28, RPS13, RPL27A, RPL38, SRPRB, RPL24, RPL28, RPN1, FAU, RPLP1, RPL21, RPS9, SRP14, RPL39L, SRPRA	REACTOME	SRP_DEPENDENT_COTRANSLATIONAL_PROTEIN_TARGETING_TO_MEMBRANE
REACTOME_INFLUENZA_INFECTION	1.62381e-05	0.00120935	0.57561	0.46527	1.92847	95	RAE1, POLR2I, KPNA4, RPL13A, RPS19, GTF2F1, POLR2F, RPS21, RPS15, GTF2F2, RPL26L1, RPS20, RPL18A, RPL18, RPL8, RPL3, RPS14, NUP85, NUP37, RPL11, RPL37A, RPLP2, RPL27, RPL36A, RPS11, POLR2C, RPL10A, RPS28, RPS13, RPL27A, RPL38, SLC25A6, TGFB1, NUP50, RPL24, RPL28, FAU, RPLP1, RPL21, NUP54, POLR2L, KPNB1, RPS9, CLTA, RPL39L, POLR2G, HSP90AA1, TPR	REACTOME	INFLUENZA_INFECTION
REACTOME_MYD88_INDEPENDENT_TLR4_CASCADE	1.79022e-05	0.00127268	0.57561	-0.510554	-1.92179	88	MEF2C, TBK1, LY96, TAB3, FBXW11, TRAF3, MEF2A, TICAM2, CHUK, MAPK1, MAP2K4, NOD2, UBE2D1, FOS, CREB1, TANK, ELK1, MAP3K8, RIPK1, IKBKB, PPP2CB, TAB2, UBE2V1, RPS6KA5, RPS6KA3, BIRC2, APP, TLR4, IRF7, ATF1, MAPK14, NFKBIB, NFKB1, IKBKE, DUSP6, NOD1, PPP2R1B, IRAK1, MAP2K6, MAPKAPK3, MAP3K7, NFKB2, UBE2D3	REACTOME	MYD88_INDEPENDENT_TLR4_CASCADE
REACTOME_TOLL_LIKE_RECEPTOR_TLR1_TLR2_CASCADE	2.64141e-05	0.00179616	0.57561	-0.510041	-1.92163	89	MEF2C, TLR2, PELI1, IRAK3, LY96, S100A1, TAB3, FBXW11, TLR1, MEF2A, CHUK, MYD88, MAPK1, MAP2K4, BTK, MAP3K1, NOD2, FOS, CREB1, ELK1, MAP3K8, IKBKB, PPP2CB, TAB2, UBE2V1, RPS6KA5, RPS6KA3, APP, TLR4, ATF1, MAPK14, NFKBIB, CD36, NFKB1, DUSP6, NOD1, PPP2R1B, IRAK1, MAP2K6, MAPKAPK3, MAP3K7, PELI3, NFKB2	REACTOME	TOLL_LIKE_RECEPTOR_TLR1_TLR2_CASCADE
REACTOME_REGULATION_OF_EXPRESSION_OF_SLITS_AND_ROBOS	2.97728e-05	0.0019402	0.57561	0.448757	1.89793	104	RPL13A, PSMA7, RPS19, ELOB, RPS21, RPS15, RPL26L1, PSMD7, RPS20, PSMD4, RPL18A, RPL18, ROBO3, RPL8, RPL3, RPS14, RPL11, RPL37A, RPLP2, RPL27, RPL36A, RPS11, RPL10A, RPS28, RPS13, RPL27A, RPL38, PSMC5, RPL24, RPL28, PSMB10, PSMD13, PSMB6, FAU, RPLP1, NCBP2, RPL21, MAGOH, RPS9, RBX1, UPF2, PSMB4, PSME1, ROBO1, RPL39L, MAGOHB, PSMB8, RPS29, PSMD8, RBM8A, PSMA5	REACTOME	REGULATION_OF_EXPRESSION_OF_SLITS_AND_ROBOS
REACTOME_MYOGENESIS	4.08435e-05	0.00255517	0.557332	-0.703373	-2.05855	25	MEF2C, TCF4, BNIP2, MEF2A, CDH2, TCF3, CTNNA1, TCF12, CDON, MYF6, MAPK14, MAPK12, MAP2K6	REACTOME	MYOGENESIS
KEGG_LYSOSOME	4.31858e-05	0.00259779	0.557332	-0.480093	-1.86513	111	CTSS, ACP5, GLB1, SCARB2, ARSB, LAMP3, DNASE2B, AGA, LAMP1, GNS, GGA2, GM2A, CTSC, SLC11A2, CD164, SUMF1, LIPA, ATP6V1H, CTSH, PPT1, CTSO, NAGA, AP1S1, GBA, LAMP2, CTSB, LAPTM4A, CTSZ, FUCA1, IGF2R, LGMN, AP4E1, AP3B1, CD68, DNASE2, CTSK, SLC11A1, ASAH1, IDUA, CLTC, PSAP, GALNS, ATP6V0A4, PLA2G15, AP3M1, HEXB, LAPTM5	KEGG	LYSOSOME
REACTOME_SIGNALING_BY_THE_B_CELL_RECEPTOR_BCR	5.20207e-05	0.00301335	0.557332	-0.496643	-1.87748	93	CD19, BLK, CD79A, CD22, CD79B, LYN, PIK3AP1, REL, BLNK, PLCG2, FBXW11, CHUK, PTPN6, BTK, GRB2, DAPP1, TRPC1, IKBKB, MALT1, PPP3R1, PSMD1, AHCYL1, PSMD14, NFKBIB, NRAS, RASGRP1, NCK1, NFATC1, ORAI2, NFKB1	REACTOME	SIGNALING_BY_THE_B_CELL_RECEPTOR_BCR
REACTOME_DISEASES_OF_SIGNAL_TRANSDUCTION_BY_GROWTH_FACTOR_RECEPTORS_AND_SECOND_MESSENGERS	6.49842e-05	0.00350466	0.538434	-0.352731	-1.55663	372	CD19, LYN, PIK3AP1, PTEN, GAB1, PPP1CB, GAB2, FRS2, CTBP2, TRIM24, KIT, NRG2, MIB1, TRAK1, BCL2A1, BCL11A, NF1, JAG1, CHUK, ADAM10, CDKN1B, CCNC, TGFA, NCBP1, MAPK1, PPP1CC, MRAS, NR4A1, PPFIBP1, EREG, GSK3B, MET, GRB2, ADAM17, TGFBR1, KAT2A, TFG, HBEGF, JUNB, EP300, CREB1, SMAD3, CPSF6, FGFR3, FN1, HDAC2, IQGAP1, HDAC9, SMAD2, PSEN1, ETV6, JAK2, CDKN1A, ARRB1, ERBB3, MAML2, PPP2CB, SEL1L, CEBPB,…	REACTOME	DISEASES_OF_SIGNAL_TRANSDUCTION_BY_GROWTH_FACTOR_RECEPTORS_AND_SECOND_MESSENGERS
REACTOME_INTERFERON_ALPHA_BETA_SIGNALING	6.46542e-05	0.00350466	0.538434	-0.593222	-1.96735	44	SOCS3, IRF8, STAT2, XAF1, PTPN6, SAMHD1, ABCE1, IFIT5, OASL, STAT1, IRF4, MX2, MX1, IFIT3, RSAD2, IRF9, OAS2, IRF7, IFIT2, IFI6, IRF5, RNASEL, OAS1	REACTOME	INTERFERON_ALPHA_BETA_SIGNALING
HALLMARK_PROTEIN_SECRETION	8.56228e-05	0.0044638	0.538434	-0.495748	-1.86554	90	SSPN, SNX2, STX7, DST, SEC24D, ADAM10, SGMS1, TMED2, MAPK1, STAM, STX12, RAB2A, GBF1, CTSC, VPS45, VAMP7, ATP6V1H, PPT1, TMX1, LAMP2, IGF2R, KIF1B, RPS6KA3, AP3B1, SEC31A, CLCN3, TMED10, CLTC, AP2B1, SEC22B, ARFGEF1, COPB2, ARFGAP3, BNIP3, COG2, ATP6V1B1, ANP32E, VAMP3, SNAP23, RAB22A, STX16, M6PR, NAPG, ARCN1	HALLMARK	PROTEIN_SECRETION
REACTOME_SIGNALING_BY_INTERLEUKINS	8.88209e-05	0.00448116	0.538434	-0.344234	-1.52272	379	MEF2C, SOCS3, LYN, PELI1, BLNK, TBK1, IRAK3, FCER2, GAB2, ITGAX, STAT2, TAB3, OPRM1, FBXW11, MCL1, MEF2A, CHUK, CSF2RB, HCK, PTPN9, IL15, IL18RAP, MYD88, HNRNPDL, MAPK1, PTPN13, MAP2K4, TNF, IL1RAP, PTPN6, CXCL10, S1PR1, CASP1, HIF1A, NOD2, IL1R1, GRB2, EBI3, ALOX5, CCL22, PDCD4, CSF1R, FOS, VAMP7, JUNB, CREB1, IL6, HSPA9, SMAD3, CSF3R, FN1, CAPZA1, ELK1, LCP1, PTAFR, SNRPA1, MAP3K8, JAK2, CDKN1A…	REACTOME	SIGNALING_BY_INTERLEUKINS
REACTOME_SIGNALING_BY_NOTCH1	0.000116843	0.00571069	0.538434	-0.52451	-1.89303	68	TLE1, MIB1, JAG1, ADAM10, CCNC, DTX4, NUMB, HIF1A, ADAM17, DNER, KAT2A, EP300, HDAC2, HDAC9, PSEN1, TLE4, ARRB1, MAML2, TLE3, DTX1, NEURL1B, CDK8, FBXW7, PSEN2, HDAC6, NOTCH1, DLK1, NCSTN	REACTOME	SIGNALING_BY_NOTCH1
HALLMARK_INFLAMMATORY_RESPONSE	0.000121427	0.0057549	0.538434	-0.407035	-1.68287	179	LYN, TLR2, CYBB, CD40, RNF144B, ABI1, ATP2A2, ADM, LAMP3, SLC31A1, PTGER2, TLR1, BTG2, AQP9, IL15, IL18RAP, C5AR1, CXCL10, HIF1A, LDLR, NOD2, EREG, TAPBP, IL1R1, MET, EBI3, PDE4B, GPR183, CCL22, SLC11A2, HBEGF, RGS1, IL6, CSF3R, ICAM4, PTAFR, PSEN1, CDKN1A, ICAM1, CLEC5A, AXL, OSM, MEFV, KIF1B, SELL, EIF2AK2, TNFRSF9, CXCL8, FZD5, IRF7, CCRL2, IFNGR2, CSF1, ACVR2A, RASGRP1, IL10, NFKB1, IL15RA, P…	HALLMARK	INFLAMMATORY_RESPONSE
REACTOME_PI3K_AKT_SIGNALING_IN_CANCER	0.0001314	0.0060444	0.518848	-0.48989	-1.8435	90	CD19, PIK3AP1, PTEN, GAB1, GAB2, FRS2, KIT, NRG2, CHUK, CDKN1B, TGFA, NR4A1, EREG, GSK3B, MET, GRB2, HBEGF, CREB1, FGFR3, CDKN1A, ERBB3	REACTOME	PI3K_AKT_SIGNALING_IN_CANCER
KEGG_LEISHMANIA_INFECTION	0.00014787	0.00660769	0.518848	-0.559782	-1.91476	53	TLR2, MYD88, CR1, MAPK1, TNF, PTPN6, ITGA4, FCGR2A, FOS, IFNGR1, ELK1, JAK2, TAB2, STAT1, TLR4, TGFB2, IFNGR2, MAPK14, NFKBIB, IL10, NFKB1, MAPK12, IRAK1, IL1B, MAP3K7	KEGG	LEISHMANIA_INFECTION
KEGG_PATHWAYS_IN_CANCER	0.000154874	0.00672841	0.518848	-0.356542	-1.54436	291	PTEN, PLCG2, RB1, CTBP2, KIT, DAPK1, WNT7B, TRAF3, WNT1, FAS, CHUK, CCDC6, CDKN1B, WNT5A, TGFA, MAPK1, SPI1, ITGAV, HIF1A, RARA, GSK3B, STK36, MET, GRB2, TGFBR1, CKS1B, PIAS1, RASSF5, CSF1R, ITGA3, FOS, EGLN1, TFG, EP300, IL6, SMAD3, WNT10B, CSF3R, FGFR3, FN1, HDAC2, RARB, SMAD2, PIAS3, ARNT, CDKN1A, MITF, E2F1, MSH2, IKBKB, WNT10A, CTNNA1, FH, SMO, JUP, AKT3, STAT1, SMAD4, CBL, BIRC2, CRKL, CUL2…	KEGG	PATHWAYS_IN_CANCER
REACTOME_TOLL_LIKE_RECEPTOR_9_TLR9_CASCADE	0.000173673	0.00734122	0.518848	-0.489521	-1.82773	84	MEF2C, PELI1, LY96, TAB3, FBXW11, MEF2A, TICAM2, CHUK, MYD88, MAPK1, MAP2K4, MAP3K1, NOD2, FOS, CREB1, ELK1, MAP3K8, IKBKB, PPP2CB, TAB2, UBE2V1, RPS6KA5, RPS6KA3, APP, TLR4, IRF7, ATF1, MAPK14, NFKBIB, NFKB1, DUSP6, NOD1, PPP2R1B, IRAK1, TLR7, PIK3R4, MAP2K6, MAPKAPK3, MAP3K7, PELI3, NFKB2	REACTOME	TOLL_LIKE_RECEPTOR_9_TLR9_CASCADE
BIOCARTA_MET_PATHWAY	0.000206822	0.00851236	0.518848	-0.637173	-1.96505	30	PTEN, GAB1, MAPK1, MET, GRB2, FOS, PAK1, ELK1, RASA1, RAP1B, CRKL, STAT3, PIK3CG, CRK	BIOCARTA	MET_PATHWAY
REACTOME_SEALING_OF_THE_NUCLEAR_ENVELOPE_NE_BY_ESCRT_III	0.000241173	0.00967165	0.518848	0.676072	2.01319	21	CHMP7, TUBA4A, SPAST, CHMP4B, CHMP2A, CC2D1B, IST1, TUBB1, CHMP6, TUBB2A, TUBB2B, TUBA8, TUBA1A, TUBB4B	REACTOME	SEALING_OF_THE_NUCLEAR_ENVELOPE_NE_BY_ESCRT_III
KEGG_HEMATOPOIETIC_CELL_LINEAGE	0.000255795	0.0100016	0.498493	-0.50474	-1.82927	70	MS4A1, CD19, CD22, CR2, CD1C, FCER2, CD1E, KIT, CR1, TNF, MME, ITGA4, IL1R1, CSF1R, ITGA3, IL6, CSF3R	KEGG	HEMATOPOIETIC_CELL_LINEAGE
REACTOME_DISEASES_OF_IMMUNE_SYSTEM	0.00039811	0.0151864	0.498493	-0.64974	-1.96418	28	TLR2, TLR10, LY96, S100A1, TRAF3, TLR1, CHUK, MYD88, BTK, UNC93B1, IKBKB, TLR4, CD36, NFKB1	REACTOME	DISEASES_OF_IMMUNE_SYSTEM
HALLMARK_IL6_JAK_STAT3_SIGNALING	0.000410536	0.0152876	0.498493	-0.493396	-1.80371	76	SOCS3, TLR2, STAT2, FAS, CSF2RB, MYD88, TNF, CXCL10, ITGA4, IL1R1, GRB2, EBI3, TNFRSF21, IL6, CSF3R, IFNGR1, MAP3K8, STAT1, CBL, IRF9, IL17RA, STAT3, IFNGR2, CSF1, CD36, PTPN2, IL15RA, PIK3R5, IL1B, IL18R1	HALLMARK	IL6_JAK_STAT3_SIGNALING
HALLMARK_INTERFERON_ALPHA_RESPONSE	0.000514019	0.0186959	0.477271	-0.47442	-1.76681	83	STAT2, LAMP3, PNPT1, PARP9, CD47, IL15, TRIM25, IFI44, CXCL10, CASP1, DHX58, IFIH1, CNP, IFI44L, LAP3, LGALS3BP, TDRD7, OASL, TRIM14, SELL, EIF2AK2, MX1, IFIT3, HERC6, RSAD2, IRF9, IRF7, CCRL2, CMPK2, CSF1, TENT5A, IFIT2, B2M, TRAFD1, OAS1, ELF1, SP110, SAMD9, PSME2, PLSCR1, CMTR1, BATF2, ADAR	HALLMARK	INTERFERON_ALPHA_RESPONSE
KEGG_RIG_I_LIKE_RECEPTOR_SIGNALING_PATHWAY	0.000528817	0.018797	0.477271	-0.523795	-1.80094	54	TBK1, TRAF3, CHUK, TRIM25, AZI2, DDX3X, TNF, CXCL10, MAP3K1, DHX58, IFIH1, TANK, RNF125, SIKE1, RIPK1, IKBKB, DDX58, CXCL8, IRF7, ATG12, MAPK14, NFKBIB, NFKB1, IKBKE, MAPK12	KEGG	RIG_I_LIKE_RECEPTOR_SIGNALING_PATHWAY
REACTOME_CLASS_I_MHC_MEDIATED_ANTIGEN_PROCESSING_PRESENTATION	0.000565961	0.0196157	0.477271	-0.340054	-1.49105	334	SOCS3, UBE2J1, TLR2, CYBB, NEDD4L, CTSS, WSB1, KBTBD8, LY96, S100A1, TRIM36, RNF144B, FBXW11, SEC24D, TLR1, CHUK, FBXO4, ZNRF2, MYD88, SEC24B, UBE2G1, ITGAV, RNF138, BTK, HERC5, FBXO40, TAPBP, ERAP1, UBE2E2, SEC23A, UBE2E1, UBE2D1, UBA3, MRC2, BTBD1, ANAPC7, DTX3L, MEX3C, KLHL5, TRIM41, PJA2, FBXO27, LTN1, SAR1B, IKBKB, UBE2G2, RNF217, MGRN1, LNPEP, HSPA5, RNF115, ANAPC4, UBE2V1, RNF111, FBXO6, C…	REACTOME	CLASS_I_MHC_MEDIATED_ANTIGEN_PROCESSING_PRESENTATION
REACTOME_NEGATIVE_REGULATION_OF_THE_PI3K_AKT_NETWORK	0.000576933	0.0196157	0.477271	-0.458929	-1.74747	95	CD19, PIK3AP1, PTEN, GAB1, GAB2, FRS2, KIT, NRG2, MYD88, TGFA, MAPK1, IL1RAP, EREG, MET, GRB2, HBEGF, FGFR3, ERBB3, PPP2CB, AKT3, PIP5K1B	REACTOME	NEGATIVE_REGULATION_OF_THE_PI3K_AKT_NETWORK
KEGG_OXIDATIVE_PHOSPHORYLATION	0.000692139	0.023032	0.477271	0.430956	1.73445	80	COX17, COX4I1, NDUFV1, ATP5PD, NDUFA9, NDUFS8, NDUFS3, ATP5F1D, NDUFA11, ATP5ME, NDUFS7, UQCRC1, NDUFA2, NDUFS6, NDUFB8, ATP6V0D2, ATP6V1C2, UQCRB, COX15, PPA2, ATP6V1G2, NDUFC1, NDUFAB1, ATP5MC2, NDUFA8, CYC1, UQCR10, ATP6V0E1, NDUFA10, COX11, ATP5F1A, NDUFB7, COX8A, NDUFB10, COX6A2, ATP6AP1, ATP6V0A1, NDUFS4	KEGG	OXIDATIVE_PHOSPHORYLATION
HALLMARK_COMPLEMENT	0.000741169	0.0236569	0.477271	-0.379555	-1.57106	178	CR2, DUSP5, LYN, CTSS, LTA4H, SH2B3, KYNU, CR1, CDH13, DOCK4, CASP1, ADAM9, DYRK2, GRB2, CTSC, AKAP10, CD46, IL6, MMP8, LIPA, DPP4, FN1, CTSH, CTSO, PSEN1, LAP3, JAK2, CDK5R1, PREP, HSPA5, PPP2CB, ADRA2B, GMFB, CEBPB, LAMP2, CTSB, LGMN, ERAP2, MAFF, C1R, KCNIP3, PLA2G7, GZMK, IRF7, VCPIP1, DGKG, PIK3CG, LRP1, LTF, ANXA5, FDX1, PDP1, CD36, CP, RASGRP1, CASP4, DUSP6, DGKH, PIK3R5, SCG3, PRCP, DOCK9…	HALLMARK	COMPLEMENT
KEGG_ERBB_SIGNALING_PATHWAY	0.000740501	0.0236569	0.477271	-0.481103	-1.75877	76	PLCG2, GAB1, NRG2, ABL2, CDKN1B, TGFA, MAPK1, MAP2K4, EREG, GSK3B, GRB2, HBEGF, PAK1, ELK1, CDKN1A, ERBB3, PAK3, AKT3, CBL, CAMK2G, CRKL, PIK3CG, NRAS, CRK, NCK1	KEGG	ERBB_SIGNALING_PATHWAY
REACTOME_ANTIGEN_PRESENTATION_FOLDING_ASSEMBLY_AND_PEPTIDE_LOADING_OF_CLASS_I_MHC	0.000796884	0.0239678	0.477271	-0.695248	-1.87986	18	SEC24D, SEC24B, TAPBP, ERAP1, SEC23A, SAR1B, HSPA5, ERAP2, SEC31A, SEC24A, PDIA3, B2M	REACTOME	ANTIGEN_PRESENTATION_FOLDING_ASSEMBLY_AND_PEPTIDE_LOADING_OF_CLASS_I_MHC
REACTOME_RAC1_GTPASE_CYCLE	0.000768239	0.0239678	0.477271	-0.386598	-1.58751	170	VAV2, CYBB, SWAP70, DOCK5, ARHGAP32, ABI1, CHN1, ARHGAP31, JAG1, ABL2, PLD2, RAB7A, NCKAP1L, SLC1A5, DOCK4, DEPDC1B, ARHGAP17, ARHGEF11, ECT2, ARHGEF6, PAK1, ARHGAP27, VAV3, PLEKHG2, PLEKHG1, IQGAP1, GIT2, PAK3, ARHGAP24, MPP7, CDC42EP1, TMPO, ARAP1, GNA13, ARHGEF10, PARD6A, SRGAP3, WIPF1, CYFIP1, ARAP3, DOCK2, KALRN, PLEKHG4, VRK2, DOCK11, WASF3, ALS2, ARHGAP1, VAMP3, SYDE2, ARHGAP15, WIPF2, DOC…	REACTOME	RAC1_GTPASE_CYCLE
REACTOME_STIMULI_SENSING_CHANNELS	0.000784471	0.0239678	0.477271	-0.450984	-1.69756	88	ASPH, MLKL, NEDD4L, TRPM1, CLCN4, OSTM1, SGK3, TTYH2, CLCN5, TRPM4, TRPC1, RIPK1, TTYH3, TPCN1, CLCN6, CLIC2, STOM, CLCN3, CLCN7, TRPM2, WNK4, TRPV6, TRPC6, CLCN1, ASIC1, SLC9B2, TRPM7, ANO10, RYR1, ANO2, SGK2	REACTOME	STIMULI_SENSING_CHANNELS
REACTOME_CONSTITUTIVE_SIGNALING_BY_ABERRANT_PI3K_IN_CANCER	0.000960262	0.0277876	0.477271	-0.48784	-1.74004	64	CD19, PIK3AP1, GAB1, GAB2, FRS2, KIT, NRG2, TGFA, EREG, MET, GRB2, HBEGF, FGFR3, ERBB3	REACTOME	CONSTITUTIVE_SIGNALING_BY_ABERRANT_PI3K_IN_CANCER
REACTOME_IKK_COMPLEX_RECRUITMENT_MEDIATED_BY_RIP1	0.000977186	0.0277876	0.45506	-0.677362	-1.86697	19	LY96, TICAM2, CHUK, UBE2D1, RIPK1, IKBKB, UBE2V1, BIRC2, TLR4	REACTOME	IKK_COMPLEX_RECRUITMENT_MEDIATED_BY_RIP1
REACTOME_REGULATION_OF_CHOLESTEROL_BIOSYNTHESIS_BY_SREBP_SREBF	0.000953187	0.0277876	0.477271	-0.52118	-1.77209	51	SEC24D, SC5D, TM7SF2, MTF1, SEC24B, NCOA6, SEC23A, IDI1, HMGCS1, INSIG2, FDFT1, SREBF2, SAR1B, CARM1, SEC24A, SP1, NCOA1, CHD9, RXRA, NFYC, FASN, MBTPS2	REACTOME	REGULATION_OF_CHOLESTEROL_BIOSYNTHESIS_BY_SREBP_SREBF
REACTOME_INTERLEUKIN_17_SIGNALING	0.00103035	0.0287763	0.45506	-0.485476	-1.73161	64	MEF2C, TAB3, FBXW11, MEF2A, CHUK, MAPK1, MAP2K4, NOD2, FOS, CREB1, ELK1, MAP3K8, IKBKB, PPP2CB, TAB2, UBE2V1, RPS6KA5, RPS6KA3, IL17RA, ATF1, MAPK14, NFKB1, DUSP6, NOD1, PPP2R1B, IRAK1, MAP2K6, MAPKAPK3, MAP3K7	REACTOME	INTERLEUKIN_17_SIGNALING
HALLMARK_DNA_REPAIR	0.00120231	0.0329897	0.45506	0.356909	1.55248	127	RAE1, POLR1C, TAF13, DDB2, RNMT, COX17, RPA2, POLR2I, IMPDH2, ZNF707, HCLS1, GTF2F1, GTF3C5, POLR2F, BRF2, BCAP31, SUPT5H, SAC3D1, GPX4, CETN2, POLA1, NELFB, NUDT9, POLR3C, ADRM1, VPS37D, VPS28, POLB, USP11, FEN1, POLR2C, TYMS, APRT, DGCR8, ELOA	HALLMARK	DNA_REPAIR
BIOCARTA_NTHI_PATHWAY	0.00131081	0.0340696	0.45506	-0.621903	-1.78177	23	CHUK, MYD88, TNF, TGFBR1, EP300, SMAD3, IKBKB, MAP3K14, SMAD4, CXCL8, MAPK14, NFKB1, IL1B, MAP2K6, MAP3K7	BIOCARTA	NTHI_PATHWAY
REACTOME_ACTIVATION_OF_IRF3_IRF7_MEDIATED_BY_TBK1_IKK_EPSILON	0.00129721	0.0340696	0.45506	-0.733308	-1.86303	14	TBK1, LY96, TRAF3, TICAM2, TANK, TLR4, IRF7, IKBKE	REACTOME	ACTIVATION_OF_IRF3_IRF7_MEDIATED_BY_TBK1_IKK_EPSILON
REACTOME_ESTROGEN_DEPENDENT_NUCLEAR_EVENTS_DOWNSTREAM_OF_ESR_MEMBRANE_SIGNALING	0.00131081	0.0340696	0.45506	-0.621758	-1.78136	23	CDKN1B, TGFA, MAPK1, UHMK1, EREG, FOS, SRF, HBEGF, CREB1, ELK1, AKT3, XPO1	REACTOME	ESTROGEN_DEPENDENT_NUCLEAR_EVENTS_DOWNSTREAM_OF_ESR_MEMBRANE_SIGNALING
REACTOME_METABOLISM_OF_STEROIDS	0.00135058	0.0340696	0.45506	-0.411346	-1.60865	117	ABCC3, SEC24D, HSD17B4, VDR, SC5D, TM7SF2, MTF1, SEC24B, NCOA6, SEC23A, IDI1, CYP27B1, CGA, STARD4, OSBPL2, HMGCS1, INSIG2, CYP17A1, SCP2, MSMO1, FDFT1, SREBF2, OSBPL9, TSPOAP1, SAR1B, ACOX2, NSDHL, LGMN, HSD3B7, CARM1, SEC24A, SP1, NCOA1, BAAT, HSD17B12, AMACR, CHD9, RXRA, NFYC, FASN, FDX1, MBTPS2	REACTOME	METABOLISM_OF_STEROIDS
REACTOME_NUCLEOTIDE_LIKE_PURINERGIC_RECEPTORS	0.00133743	0.0340696	0.45506	0.738071	1.90688	12	P2RY6, ADORA2B, ADORA2A, P2RY11, P2RY1, LPAR6	REACTOME	NUCLEOTIDE_LIKE_PURINERGIC_RECEPTORS
REACTOME_SIGNALING_BY_ROBO_RECEPTORS	0.00141896	0.0352263	0.45506	0.361493	1.57983	139	RPL13A, PSMA7, RPS19, ELOB, RPS21, RPS15, RPL26L1, PSMD7, RAC1, NCK2, RPS20, PSMD4, RPL18A, RPL18, ROBO3, RPL8, RPL3, RPS14, RPL11, RPL37A, RPLP2, RPL27, RPL36A, RPS11, RPL10A, CXCR4, RPS28, RPS13, RPL27A, RPL38, SRC, PSMC5, RPL24, RPL28, PSMB10, PSMD13, PSMB6, NELL2, FAU, ARHGAP39, PFN1, RPLP1, PPP3CB, NCBP2, RPL21, MAGOH, RPS9, RBX1, UPF2, PSMB4, PSME1, ROBO1, RPL39L, MAGOHB, PSMB8, CXCL12, RPS…	REACTOME	SIGNALING_BY_ROBO_RECEPTORS
KEGG_ALPHA_LINOLENIC_ACID_METABOLISM	0.00151369	0.0369909	0.45506	0.715404	1.89197	13	PLA2G2F, PLA2G6, PLA2G2D, ACOX3, FADS2	KEGG	ALPHA_LINOLENIC_ACID_METABOLISM
HALLMARK_MTORC1_SIGNALING	0.00154835	0.0372558	0.45506	-0.373155	-1.52999	169	FGL2, TBK1, LTA4H, ATP2A2, GSR, BTG2, SC5D, TM7SF2, ELOVL5, NFIL3, SLC1A5, LDLR, ACTR3, GSK3B, GGA2, ACTR2, IDI1, DAPP1, STARD4, CTSC, HMGCS1, PITPNB, ERO1A, GCLC, HSPA9, SLC37A4, SSR1, IDH1, CDKN1A, HSPA5, EDEM1, HK2, NUP205, LGMN, GTF2H1, PNP, TXNRD1, ADD3, ACSL3, CCNG1, IMMT, BCAT1, DDIT3, PSMD14, HSPA4, NFYC, NFKBIB, GBE1, TCEA1, BHLHE40, SLC1A4, SLC2A3, HPRT1, UNG, NAMPT, SORD, ACLY, MTHFD2,…	HALLMARK	MTORC1_SIGNALING
BIOCARTA_BCR_PATHWAY	0.0016602	0.0393417	0.45506	-0.599663	-1.85432	31	CD79A, CD79B, LYN, BTK, MAP3K1, GRB2, FOS, ELK1, PPP3CC	BIOCARTA	BCR_PATHWAY
HALLMARK_NOTCH_SIGNALING	0.00171169	0.0393755	0.45506	-0.597706	-1.82259	29	ST3GAL6, FBXW11, JAG1, WNT5A, DTX4, NOTCH2, KAT2A, ARRB1, MAML2, DTX1, FZD5, PSEN2, NOTCH1, TCF7L2	HALLMARK	NOTCH_SIGNALING
REACTOME_ION_CHANNEL_TRANSPORT	0.00171198	0.0393755	0.45506	-0.384618	-1.55903	152	ASPH, MLKL, NEDD4L, TRPM1, CLCN4, OSTM1, SGK3, ATP2A2, TTYH2, ATP8B1, CLCN5, TRPM4, ATP6V1H, TRPC1, RIPK1, ATP6V1G1, TTYH3, TPCN1, CLCN6, ATP11A, CAMK2G, CLIC2, STOM, ATP11B, ATP1B3, CLCN3, CLCN7, ATP11C, ATP7B, TRPM2, WNK4, ATP6V0A4, TRPV6, TRPC6, CLCN1, CUTC, ATP6V1B1, ATP2A1, ASIC1, TCIRG1, SLC9B2, TRPM7, ANO10, ATP8B2, ATP9A, RYR1, ANO2, SGK2, ATP8A1, ATP10D, ATP2C2	REACTOME	ION_CHANNEL_TRANSPORT
REACTOME_COOPERATION_OF_PREFOLDIN_AND_TRIC_CCT_IN_ACTIN_AND_TUBULIN_FOLDING	0.00215651	0.048881	0.431708	0.598851	1.85057	24	TUBA4A, CCT4, CCT7, CCT5, TUBB1, TUBB2A, TUBB2B, CCT3, CCT8, TUBA8, TUBA1A, PFDN2, TUBB4B, PFDN4, VBP1, CCT6B, ACTB	REACTOME	COOPERATION_OF_PREFOLDIN_AND_TRIC_CCT_IN_ACTIN_AND_TUBULIN_FOLDING
BIOCARTA_IL6_PATHWAY	0.00220422	0.0492486	0.431708	-0.665941	-1.80062	18	GRB2, FOS, SRF, IL6, ELK1, JAK2, CEBPB, STAT3, JAK3	BIOCARTA	IL6_PATHWAY
BIOCARTA_IL1R_PATHWAY	0.00233681	0.0505212	0.431708	-0.584454	-1.78218	29	IRAK3, CHUK, MYD88, TNF, IL1RAP, MAP3K1, IL1R1, IL6, IKBKB, MAP3K14, TGFB2, MAPK14, NFKB1, IRAK1, IL1B, MAP2K6, MAP3K7	BIOCARTA	IL1R_PATHWAY
REACTOME_IRAK4_DEFICIENCY_TLR2_4	0.0023153	0.0505212	0.431708	-0.683706	-1.80061	16	TLR2, LY96, S100A1, TLR1, MYD88, BTK	REACTOME	IRAK4_DEFICIENCY_TLR2_4
REACTOME_SIGNALING_BY_NOTCH	0.00235809	0.0505212	0.431708	-0.382213	-1.55725	159	ST3GAL6, FCER2, TLE1, ATP2A2, MIB1, JAG1, ADAM10, CCNC, ELF3, DTX4, NUMB, TMED2, NOTCH2, AGO4, HIF1A, ADAM17, DNER, KAT2A, EP300, CREB1, SMAD3, HDAC2, HDAC9, PSEN1, RAB6A, ST3GAL4, TLE4, E2F1, ARRB1, MAML2, TLE3, FURIN, SEL1L, DTX1, STAT1, NEURL1B, CDK8, POGLUT1, FBXW7, PSEN2, HDAC6, PSMD1, NOTCH1, DLK1, NCSTN, PSMD14	REACTOME	SIGNALING_BY_NOTCH
HALLMARK_IL2_STAT5_SIGNALING	0.00245436	0.0518732	0.431708	-0.36836	-1.52244	177	NFKBIZ, PHTF2, CD79B, FGL2, SWAP70, IRF8, GUCY1B1, S100A1, ALCAM, CTLA4, ANXA4, PTGER2, PUS1, NFIL3, CXCL10, SLC1A5, ITGAV, SYNGR2, TNFRSF21, TNFRSF8, CCR4, SMPDL3A, IFNGR1, ADAM19, COL6A1, ST3GAL4, MAP3K8, TTC39B, MYO1C, FURIN, FAM126B, RRAGD, CTSZ, HK2, IRF4, IGF2R, TNFSF11, MAFF, SELL, CYFIP1, TNFRSF9, CD83, CDC42SE2, PNP, CSF1, CD86, AMACR, WLS, DENND5A, TWSG1, CDCP1, NCOA3, IL10, ENO3, BHLHE…	HALLMARK	IL2_STAT5_SIGNALING
REACTOME_INTERLEUKIN_6_SIGNALING	0.00252171	0.0525861	0.431708	-0.755302	-1.79341	11	SOCS3, IL6, JAK2, STAT1, CBL, STAT3	REACTOME	INTERLEUKIN_6_SIGNALING
BIOCARTA_PDGF_PATHWAY	0.00259902	0.0534851	0.431708	-0.607468	-1.77786	25	MAP2K4, MAP3K1, GRB2, FOS, SRF, ELK1, RASA1, STAT1, STAT3, PIK3CG	BIOCARTA	PDGF_PATHWAY
REACTOME_GLYCOSAMINOGLYCAN_METABOLISM	0.00263434	0.0535078	0.431708	-0.421897	-1.62181	104	ST3GAL6, NDST1, GLB1, ARSB, B3GNT7, SDC3, ACAN, SLC9A1, CHST15, GNS, CHP1, SLC35B2, CSPG5, ST3GAL4, CHST3, XYLT1, B4GALT5, CSGALNACT2, GPC4, HS3ST1, HYAL3, GLB1L, IDUA, CSGALNACT1, B3GAT1, HS6ST1, GALNS, HEXB, SLC26A1	REACTOME	GLYCOSAMINOGLYCAN_METABOLISM
KEGG_NOTCH_SIGNALING_PATHWAY	0.00279953	0.0556423	0.431708	-0.510505	-1.69273	46	CTBP2, JAG1, DTX4, NUMB, NOTCH2, ADAM17, KAT2A, DTX3L, EP300, HDAC2, PSEN1, MAML2, DTX1, DVL1, DVL3, PSEN2, NOTCH1, NCSTN, NUMBL	KEGG	NOTCH_SIGNALING_PATHWAY
REACTOME_ACTIVATED_NOTCH1_TRANSMITS_SIGNAL_TO_THE_NUCLEUS	0.00281058	0.0556423	0.431708	-0.59871	-1.80991	28	MIB1, JAG1, ADAM10, DTX4, NUMB, ADAM17, DNER, PSEN1, ARRB1, DTX1, NEURL1B, PSEN2, NOTCH1, DLK1, NCSTN	REACTOME	ACTIVATED_NOTCH1_TRANSMITS_SIGNAL_TO_THE_NUCLEUS
HALLMARK_PANCREAS_BETA_CELLS	0.00287915	0.0562874	0.431708	-0.603998	-1.76771	25	LMO2, VDR, SRP9, ELP4, DPP4, PAK3, STXBP1, AKT3	HALLMARK	PANCREAS_BETA_CELLS
BIOCARTA_AGR_PATHWAY	0.0029152	0.0562886	0.431708	-0.619479	-1.82689	26	DMD, NRG2, MAPK1, ARHGEF6, PAK1, GIT2, PAK3, DAG1, DVL1, LAMA3, SP1	BIOCARTA	AGR_PATHWAY
REACTOME_INTERLEUKIN_3_INTERLEUKIN_5_AND_GM_CSF_SIGNALING	0.00296299	0.0565136	0.431708	-0.516462	-1.69797	42	LYN, BLNK, GAB2, CSF2RB, HCK, PTPN6, GRB2, JAK2, INPPL1, PRKACA, INPP5D, CBL, CRKL	REACTOME	INTERLEUKIN_3_INTERLEUKIN_5_AND_GM_CSF_SIGNALING
REACTOME_PI3K_EVENTS_IN_ERBB2_SIGNALING	0.00318216	0.0599627	0.431708	-0.734784	-1.78065	12	GAB1, NRG2, EREG, GRB2, HBEGF, ERBB3	REACTOME	PI3K_EVENTS_IN_ERBB2_SIGNALING
KEGG_PRIMARY_IMMUNODEFICIENCY	0.0033368	0.0613971	0.431708	-0.582454	-1.80111	31	CD19, CD79A, TNFRSF13B, BLNK, CD40, TNFRSF13C, RFX5, CIITA, BTK	KEGG	PRIMARY_IMMUNODEFICIENCY
REACTOME_FCERI_MEDIATED_MAPK_ACTIVATION	0.0033368	0.0613971	0.431708	-0.582335	-1.80074	31	VAV2, LYN, PLCG2, MAPK1, MAP2K4, MAP3K1, GRB2, FOS, PAK1, VAV3	REACTOME	FCERI_MEDIATED_MAPK_ACTIVATION
REACTOME_NUCLEAR_EVENTS_KINASE_AND_TRANSCRIPTION_FACTOR_ACTIVATION	0.00340588	0.0619395	0.431708	-0.478313	-1.67434	57	MEF2C, EGR3, TRIB1, MEF2A, MAPK1, FOS, SRF, JUNB, EP300, CREB1, ELK1, CDK5R1, PPP2CB, TCF12, RPS6KA5, RPS6KA3, ATF1, MAPK14, DUSP6, EGR2, PPP2R1B	REACTOME	NUCLEAR_EVENTS_KINASE_AND_TRANSCRIPTION_FACTOR_ACTIVATION
HALLMARK_XENOBIOTIC_METABOLISM	0.00365684	0.0657391	0.431708	-0.366336	-1.49483	164	IRF8, CNDP2, ABCD2, ABCC3, CAT, ATP2A2, KYNU, ENTPD5, FAS, GSR, AQP9, ELOVL5, CROT, SLC1A5, IL1R1, UPB1, VNN1, TDO2, MTHFD1, CYP17A1, SLC46A3, GCLC, TPST1, ALDH2, LEAP2, IDH1, SAR1B, ACOX2, PROS1, ATOH8, IGFBP4, ENPEP, NQO1, CDO1, JUP, ACOX1, TGFB2, BCAT1, HES6, CCL25, PGD, CYP2E1, NINJ1, CD36, ETFDH	HALLMARK	XENOBIOTIC_METABOLISM
REACTOME_CELLULAR_RESPONSE_TO_STARVATION	0.00390113	0.0685548	0.431708	0.376052	1.56521	97	CASTOR1, RPL13A, RPS19, RPS21, RPS15, RPL26L1, RPS20, RPL18A, RPL18, RPL8, RPL3, RPS14, LAMTOR4, RPL11, RPL37A, RPLP2, EIF2S2, RPL27, RPL36A, RPS11, RPL10A, RPS28, RPS13, RPL27A, ATP6V0D2, RPL38, ATP6V1C2, RRAGA, CEBPG, RPL24, RPL28, ATP6V1G2, FAU, RPLP1, ATP6V0E1, RPL21	REACTOME	CELLULAR_RESPONSE_TO_STARVATION
REACTOME_RESPIRATORY_ELECTRON_TRANSPORT_ATP_SYNTHESIS_BY_CHEMIOSMOTIC_COUPLING_AND_HEAT_PRODUCTION_BY_UNCOUPLING_PROTEINS	0.00386904	0.0685548	0.431708	0.398434	1.59586	82	COX4I1, NDUFV1, UCP3, ATP5PD, NDUFA9, NDUFS8, NDUFS3, ATP5F1D, TIMMDC1, NDUFA11, ATP5ME, NDUFS7, UQCRC1, NDUFA2, NDUFS6, NDUFB8, TMEM186, UQCRB, NDUFAF1, ECSIT, NDUFC1, NDUFAB1, COX16, ATP5MC2, NDUFA8, CYC1, UQCR10, NDUFA10, COX11, NDUFA13, NDUFAF5, ATP5F1A, NDUFB7, COX8A, NDUFB10	REACTOME	RESPIRATORY_ELECTRON_TRANSPORT_ATP_SYNTHESIS_BY_CHEMIOSMOTIC_COUPLING_AND_HEAT_PRODUCTION_BY_UNCOUPLING_PROTEINS
REACTOME_SIGNALING_BY_CSF3_G_CSF	0.00422992	0.0735066	0.407018	-0.61018	-1.79947	26	SOCS3, LYN, GAB2, HCK, GRB2, UBE2D1, CSF3R, JAK2, STAT1, STAT3, RNF7	REACTOME	SIGNALING_BY_CSF3_G_CSF
REACTOME_FORMATION_OF_TUBULIN_FOLDING_INTERMEDIATES_BY_CCT_TRIC	0.00435497	0.0740345	0.407018	0.620021	1.77727	18	TUBA4A, CCT4, CCT7, CCT5, TUBB1, TUBB2A, TUBB2B, CCT3, CCT8, TUBA8, TUBA1A, TUBB4B, CCT6B	REACTOME	FORMATION_OF_TUBULIN_FOLDING_INTERMEDIATES_BY_CCT_TRIC
REACTOME_RAC2_GTPASE_CYCLE	0.0043392	0.0740345	0.407018	-0.435831	-1.6231	83	VAV2, CYBB, SWAP70, ARHGAP32, ABI1, PLD2, RAB7A, NCKAP1L, DOCK4, DEPDC1B, ARHGAP17, PAK1, VAV3, IQGAP1, GIT2, MPP7, CDC42EP1, TMPO, VAPB	REACTOME	RAC2_GTPASE_CYCLE
BIOCARTA_MAPK_PATHWAY	0.00487155	0.0819258	0.407018	-0.437998	-1.60119	76	MAPKAPK5, CHUK, MAPK1, MAP2K4, MAP3K1, GRB2, TGFBR1, FOS, PAK1, CREB1, MAP4K3, ELK1, MAP3K8, RIPK1, IKBKB, MAP3K3, MAP3K14, RPS6KA5, STAT1, RPS6KA3, TGFB2, SP1, MKNK1, MAPK14, MAP3K2, NFKB1, MAP2K5, MAPK12, MAP2K6, MAPKAPK3, MAP3K5, MAP3K7, MAP3K13, MAP3K6, RAPGEF2, MAP4K4, MAP4K2, MAPK9, MAP2K7, MAPK13, MAP3K10, ATF2	BIOCARTA	MAPK_PATHWAY
REACTOME_INACTIVATION_OF_CSF3_G_CSF_SIGNALING	0.00505589	0.0834218	0.407018	-0.607092	-1.71181	21	SOCS3, LYN, HCK, UBE2D1, CSF3R, JAK2, STAT1, STAT3, RNF7, CUL5, UBE2D3, SYK	REACTOME	INACTIVATION_OF_CSF3_G_CSF_SIGNALING
REACTOME_REGULATION_OF_IFNG_SIGNALING	0.00512052	0.0834218	0.407018	-0.710644	-1.77538	13	SOCS3, PTPN6, PIAS1, IFNGR1, JAK2, STAT1, IFNGR2, PTPN2	REACTOME	REGULATION_OF_IFNG_SIGNALING
REACTOME_RHO_GTPASE_CYCLE	0.00507318	0.0834218	0.407018	-0.306083	-1.36276	411	VAV2, CYBB, SWAP70, PARD6B, DOCK5, FGD2, TWF1, FRS2, FGD4, DST, ARHGAP32, BASP1, ABI1, CHN1, ARHGAP31, JAG1, ABL2, NIPSNAP2, PLD2, RAB7A, MTMR1, RTKN, STEAP3, DSP, PTPN13, STAM, NCKAP1L, SLC1A5, DOCK4, UHRF1BP1L, ALDH3A2, STMN2, GRB2, TOR1AIP1, DEPDC1B, UBXN11, ARHGAP17, NDUFA5, ARHGEF11, ECT2, CDC42BPB, RRAS2, ARHGEF6, PAK1, WDR11, ARHGAP27, VAV3, MOSPD2, FAM135A, PLEKHG2, PLEKHG1, IQGAP1, SCFD1…	REACTOME	RHO_GTPASE_CYCLE
HALLMARK_KRAS_SIGNALING_UP	0.00518388	0.0834847	0.407018	-0.359055	-1.47196	172	PDCD1LG2, CTSS, F2RL1, IRF8, KLF4, EPB41L3, LY96, MMP11, TRIB1, FBXO4, ATG10, CROT, CXCL10, PECAM1, MAP3K1, EREG, ADAM17, G0S2, ERO1A, HBEGF, ENG, TSPAN13, LCP1, PLVAP, HDAC9, TRIB2, TLR8, MPZL2, JUP, FUCA1, BTBD3, CBL, BPGM, LAT2, DNMBP, DOCK2, AMMECR1, SDCCAG8, LAPTM5, DUSP6, GUCY1A1, SCG5, CCSER2, IL1B, SCG3, IGFBP3, AVL9, PLAT	HALLMARK	KRAS_SIGNALING_UP
REACTOME_CD209_DC_SIGN_SIGNALING	0.00523114	0.0834847	0.407018	-0.624966	-1.72255	19	LYN, PAK1, EP300, PAK3, PRKACA, RPS6KA5, NRAS, NFKB1, PRKACB, RELB	REACTOME	CD209_DC_SIGN_SIGNALING
HALLMARK_MYOGENESIS	0.00563444	0.0839264	0.407018	-0.354591	-1.45388	169	MEF2C, SSPN, PPFIA4, DMD, RB1, BDKRB2, PLXNB2, KCNH2, MYOM2, MEF2A, CDH13, ACSL1, TNNI2, MYBPC3, MRAS, SYNGR2, DES, MB, HBEGF, FABP3, CDKN1A, MYO1C, ERBB3, ACTC1, ACHE, PYGM, NQO1, ADAM12, APP, PSEN2, MYF6, SGCD, NOTCH1, TPM3, MAPRE3, TPD52L1, CD36, TAGLN, SVIL, ENO3, PKIA, BHLHE40, MAPK12, TPM2, IGFBP3, PGAM2, ATP2A1	HALLMARK	MYOGENESIS
KEGG_ADIPOCYTOKINE_SIGNALING_PATHWAY	0.00549608	0.0839264	0.407018	-0.462758	-1.63864	60	SOCS3, CHUK, ACSL1, TNF, ACSL5, CPT1A, PRKAG2, PRKAG3, JAK2, IKBKB, AKT3, ACSL3, PRKAG1, STAT3, RXRA, RXRB, NFKBIB, CD36, PRKAA1, NFKB1, CAMKK1, ACSL4	KEGG	ADIPOCYTOKINE_SIGNALING_PATHWAY
KEGG_CHEMOKINE_SIGNALING_PATHWAY	0.00561688	0.0839264	0.407018	-0.361444	-1.46864	156	VAV2, LYN, GRK3, STAT2, CXCR5, CCR9, CHUK, HCK, CXCL16, MAPK1, CXCL10, FGR, GSK3B, GRB2, CCL22, CCR4, PAK1, VAV3, GNG3, PLCB1, JAK2, ARRB1, IKBKB, PRKACA, ADCY5, AKT3, STAT1, RAP1B, CXCR3, CRKL, CXCL8, DOCK2, STAT3, PIK3CG, CXCL2, CCR6, CCL25, PLCB2, NFKBIB, ADCY8, NRAS, CRK, NFKB1, RHOA, PRKACB, JAK3, PIK3R5	KEGG	CHEMOKINE_SIGNALING_PATHWAY
KEGG_HUNTINGTONS_DISEASE	0.00553982	0.0839264	0.407018	0.339284	1.47037	126	RCOR1, POLR2I, COX4I1, NDUFV1, ATP5PD, POLR2F, GNAQ, NDUFA9, DLG4, TAF4, NDUFS8, NDUFS3, ATP5F1D, AP2S1, NDUFS7, BBC3, UQCRC1, POLR2C, NDUFA2, NDUFS6, NDUFB8, AP2M1, SLC25A6, TFAM, CASP9, UQCRB, GPX1, SOD1, CLTB, NDUFC1, NDUFAB1, ATP5MC2, NDUFA8, CYC1, UQCR10, NDUFA10, CREB3, ATP5F1A, POLR2L, NDUFB7, COX8A, NDUFB10, COX6A2, DNAL4, CREB3L1, DNAH1, CLTA	KEGG	HUNTINGTONS_DISEASE
REACTOME_ONCOGENIC_MAPK_SIGNALING	0.00558646	0.0839264	0.407018	-0.432704	-1.56852	72	PPP1CB, TRIM24, TRAK1, NF1, MAPK1, PPP1CC, MRAS, FN1, IQGAP1, JAK2, ARRB1, RAP1B, CLCN6, AP3B1, CAMK2G, KIAA1549, SHOC2, SPRED3, NRAS, ATG7, BRAP, MARK3, DUSP6, SPRED1, DUSP16, ZC3HAV1, KDM7A, CSK	REACTOME	ONCOGENIC_MAPK_SIGNALING
REACTOME_SIGNALING_BY_NOTCH1_PEST_DOMAIN_MUTANTS_IN_CANCER	0.00537039	0.0839264	0.407018	-0.472434	-1.61244	52	MIB1, JAG1, ADAM10, CCNC, ADAM17, KAT2A, EP300, HDAC2, HDAC9, PSEN1, MAML2, NEURL1B, CDK8, FBXW7, PSEN2, HDAC6, NOTCH1, NCSTN	REACTOME	SIGNALING_BY_NOTCH1_PEST_DOMAIN_MUTANTS_IN_CANCER
REACTOME_TRYPTOPHAN_CATABOLISM	0.00549741	0.0839264	0.407018	-0.685817	-1.74238	14	KMO, SLC36A4, KYNU, IDO1, TDO2	REACTOME	TRYPTOPHAN_CATABOLISM
REACTOME_SIGNALING_BY_NOTCH2	0.006063	0.0894579	0.407018	-0.547719	-1.68917	30	FCER2, MIB1, JAG1, ADAM10, NOTCH2, EP300, CREB1, PSEN1, MAML2, NEURL1B, PSEN2, NCSTN	REACTOME	SIGNALING_BY_NOTCH2
REACTOME_ZBP1_DAI_MEDIATED_INDUCTION_OF_TYPE_I_IFNS	0.00656421	0.0959478	0.407018	-0.597066	-1.66371	20	TBK1, CHUK, DTX4, MYD88, RIPK1, IKBKB, DHX9, NFKBIB, NFKB1	REACTOME	ZBP1_DAI_MEDIATED_INDUCTION_OF_TYPE_I_IFNS
REACTOME_REGULATION_OF_IFNA_SIGNALING	0.00665837	0.096423	0.407018	-0.719364	-1.70808	11	SOCS3, STAT2, PTPN6, STAT1	REACTOME	REGULATION_OF_IFNA_SIGNALING
KEGG_UBIQUITIN_MEDIATED_PROTEOLYSIS	0.00686025	0.0984352	0.407018	-0.370969	-1.46526	127	SOCS3, UBE2J1, NEDD4L, FBXW11, FBXO4, ERCC8, UBE2G1, MAP3K1, UBE2E2, UBE2E1, UBE2D1, PIAS1, UBA3, ANAPC7, UBA2, PIAS3, UBE2G2, MGRN1, ANAPC4, CUL4B, CBL, CDC16, SMURF1, BIRC2, CUL2, RHOBTB2, VHL, CUL4A, SKP2, UBE2A, FBXW7, TRIM37, RNF7, PRKN, PPIL2, UBE3C, SIAH1, UBE4A, UBE2S, CUL5, UBE2Q1, ITCH, BIRC6, UBA6, UBE2D3	KEGG	UBIQUITIN_MEDIATED_PROTEOLYSIS
REACTOME_TP53_REGULATES_TRANSCRIPTION_OF_ADDITIONAL_CELL_CYCLE_GENES_WHOSE_EXACT_ROLE_IN_THE_P53_PATHWAY_REMAIN_UNCERTAIN	0.00694658	0.0987677	0.407018	-0.595802	-1.66019	20	PLK2, PLK3, BTG2, CNOT2, CNOT10, CDC25C, CNOT6, CNOT7	REACTOME	TP53_REGULATES_TRANSCRIPTION_OF_ADDITIONAL_CELL_CYCLE_GENES_WHOSE_EXACT_ROLE_IN_THE_P53_PATHWAY_REMAIN_UNCERTAIN
REACTOME_MITOTIC_TELOPHASE_CYTOKINESIS	0.00757311	0.10599	0.407018	-0.697285	-1.742	13	STAG1, STAG2, KIF20A, PDS5A, PDS5B, WAPL	REACTOME	MITOTIC_TELOPHASE_CYTOKINESIS
REACTOME_RECRUITMENT_OF_NUMA_TO_MITOTIC_CENTROSOMES	0.00759007	0.10599	0.407018	0.377083	1.51002	79	CSNK1D, HAUS8, CETN2, PCM1, TUBA4A, TUBG2, CEP290, HAUS6, CEP41, ACTR1A, SSNA1, DYNC1I2, CEP135, TUBB1, HAUS5, TUBB2A, PRKAR2B, TUBB2B, NUMA1, TUBGCP2, PPP2R1A, TUBA8, DYNC1H1, CDK5RAP2, CDK1, CCP110, TUBA1A, NEK2, CEP131, HSP90AA1, TUBB4B, CEP192, AKAP9, SFI1, HAUS7, NDE1, HAUS1, DCTN2, TUBGCP5, TUBGCP6, CNTRL	REACTOME	RECRUITMENT_OF_NUMA_TO_MITOTIC_CENTROSOMES
REACTOME_RRNA_MODIFICATION_IN_THE_NUCLEUS_AND_CYTOSOL	0.00771567	0.10679	0.407018	0.440617	1.62974	51	DKC1, DDX47, FBL, NOP2, UTP4, IMP3, UTP14A, TSR3, NOP56, NOP10, RPS14, RRP7A, DDX52, EMG1, UTP18, TRMT112, NHP2, FCF1, NOC4L, NOP14, TBL3, DHX37, WDR43, RPS9	REACTOME	RRNA_MODIFICATION_IN_THE_NUCLEUS_AND_CYTOSOL
REACTOME_PROTEIN_PROTEIN_INTERACTIONS_AT_SYNAPSES	0.00793454	0.108856	0.38073	-0.42657	-1.55433	74	PPFIA4, EPB41L3, EPB41L2, SIPA1L1, DLG1, DLGAP1, SYT9, LIN7C, IL1RAP, PPFIBP1, RTN3, PTPRS, LRFN4, CASK, STXBP1, PPFIA3, NTRK3	REACTOME	PROTEIN_PROTEIN_INTERACTIONS_AT_SYNAPSES
REACTOME_CITRIC_ACID_CYCLE_TCA_CYCLE	0.00813754	0.110671	0.38073	-0.646464	-1.73629	17	ME2, NNT, CS, IDH3A, SDHB, FH, OGDH, DLD	REACTOME	CITRIC_ACID_CYCLE_TCA_CYCLE
HALLMARK_ALLOGRAFT_REJECTION	0.00838057	0.11206	0.38073	-0.357423	-1.45625	159	CD79A, LYN, TLR2, CTSS, CD40, IRF8, ABI1, FAS, TLR1, DEGS1, CD47, IL15, IL18RAP, SPI1, TNF, PTPN6, FGR, HIF1A, EREG, DYRK3, TAPBP, CCL22, UBE2D1, ABCE1, IL6, ELF4, IFNGR1, HDAC9, JAK2, ST8SIA4, IKBKB, ICAM1, ACHE, BCL3, STAT1, IRF4, CXCR3, TGFB2, ITGAL, IRF7, BCAT1, IFNGR2, CSF1, MTIF2, CD86, ACVR2A, B2M	HALLMARK	ALLOGRAFT_REJECTION
REACTOME_SIGNALING_BY_PTK6	0.008383	0.11206	0.38073	-0.491432	-1.6288	45	SOCS3, LRRK2, NRG2, CDKN1B, HIF1A, EREG, STAP2, HBEGF, ERBB3, ARAP1, RASA1, CBL, KHDRBS1, STAT3, NRAS, CRK, RHOA, PELP1, SRMS, ARHGAP35	REACTOME	SIGNALING_BY_PTK6
REACTOME_MRNA_SPLICING	0.00884519	0.117236	0.38073	0.309938	1.3759	154	BUD31, WBP4, CD2BP2, PQBP1, SYF2, TFIP11, PRPF6, POLR2I, SNRPN, RBM5, DDX46, PRPF4, LSM4, ISY1, PDCD7, DDX23, GTF2F1, PPIL4, POLR2F, GTF2F2, XAB2, SF3B2, PRPF31, RNPC3, SRSF4, CDC40, PPIE, PRCC, PHF5A, POLR2C, SRSF3, CDC5L, ZRSR2, SART1, SNW1, CWC27, CSTF2, SF3A2, SNRNP25, HNRNPM, SRSF7, HSPA8, DHX16, NCBP2, SNRPD1, SNRNP200, POLR2L, MAGOH, PRPF40A, LSM7, CWC25, SRSF10, ZMAT5, SNRPD3, POLR2G, MAG…	REACTOME	MRNA_SPLICING
REACTOME_PRE_NOTCH_PROCESSING_IN_GOLGI	0.00928852	0.122078	0.38073	-0.614035	-1.66028	18	ST3GAL6, ATP2A2, TMED2, NOTCH2, RAB6A, ST3GAL4, FURIN, SEL1L, NOTCH1	REACTOME	PRE_NOTCH_PROCESSING_IN_GOLGI
KEGG_CHRONIC_MYELOID_LEUKEMIA	0.00938884	0.122368	0.38073	-0.435968	-1.57347	68	RB1, GAB2, CTBP2, CHUK, CDKN1B, MAPK1, GRB2, TGFBR1, SMAD3, HDAC2, CDKN1A, E2F1, IKBKB, AKT3, SMAD4, CBL, CRKL, TGFB2, MECOM, PIK3CG, NRAS, CRK, NFKB1	KEGG	CHRONIC_MYELOID_LEUKEMIA
REACTOME_TRANS_GOLGI_NETWORK_VESICLE_BUDDING	0.00956218	0.123597	0.38073	-0.430855	-1.54578	66	SNX2, RAB5C, AP1G2, GNS, NECAP1, GBF1, VAMP7, SNX5, ARRB1, TXNDC5, AP1S1, SH3D19, CTSZ, IGF2R, AP4E1, AP3B1, PIK3C2A, BLOC1S6, APP, DNASE2, CLTC, TPD52L1, TGOLN2	REACTOME	TRANS_GOLGI_NETWORK_VESICLE_BUDDING
BIOCARTA_EGF_PATHWAY	0.0101788	0.123714	0.38073	-0.581197	-1.68278	24	MAP2K4, MAP3K1, GRB2, FOS, SRF, ELK1, RASA1, STAT1, STAT3	BIOCARTA	EGF_PATHWAY
KEGG_ARACHIDONIC_ACID_METABOLISM	0.0101415	0.123714	0.38073	0.46151	1.59106	38	PLA2G2F, PLA2G6, PLA2G2D, GPX7, GPX4, ALOX12, GPX2, PTGS1, GPX1, EPHX2, GPX3, CBR1, HPGDS, ALOX12B	KEGG	ARACHIDONIC_ACID_METABOLISM
REACTOME_FCGAMMA_RECEPTOR_FCGR_DEPENDENT_PHAGOCYTOSIS	0.0101348	0.123714	0.38073	-0.420936	-1.53882	76	VAV2, LYN, PLCG2, PLD4, ABI1, HCK, PLD2, MAPK1, NCKAP1L, FGR, BTK, ACTR3, GRB2, ACTR2, FCGR2A, PAK1, VAV3, MYO1C, PRKCE	REACTOME	FCGAMMA_RECEPTOR_FCGR_DEPENDENT_PHAGOCYTOSIS
REACTOME_HEME_SIGNALING	0.010102	0.123714	0.38073	-0.486868	-1.61464	44	MEF2C, LY96, BACH1, NCOA6, CLOCK, EP300, CREB1, TLR4, CARM1, NCOA1, XPO1, CRTC3, CHD9, RXRA	REACTOME	HEME_SIGNALING
REACTOME_ION_HOMEOSTASIS	0.00970647	0.123714	0.38073	-0.47659	-1.56688	42	ASPH, ATP2A2, TRPC1, PRKACA, ABCC9, CAMK2G, CLIC2, ATP1B3, AHCYL1, ORAI2, ATP2A1, ITPR1	REACTOME	ION_HOMEOSTASIS
REACTOME_KERATAN_SULFATE_DEGRADATION	0.010028	0.123714	0.38073	-0.697078	-1.68927	12	GLB1, ACAN, GNS, GLB1L, GALNS, HEXB	REACTOME	KERATAN_SULFATE_DEGRADATION
REACTOME_SIGNALING_BY_NTRKS	0.00988519	0.123714	0.38073	-0.378372	-1.48463	120	MEF2C, GAB1, EGR3, FRS2, TRIB1, MEF2A, MAPK1, GRB2, PTPRS, FOS, SRF, JUNB, EP300, CREB1, ELK1, CDK5R1, FURIN, PPP2CB, TCF12, RPS6KA5, RPS6KA3, CRKL, NTRK3, STAT3, AP2A2, CLTC, AP2B1, ATF1, MAPK14, NRAS, CRK, MAP2K5, PTPRO, RHOA, MAPK12, DUSP6, EGR2, PPP2R1B	REACTOME	SIGNALING_BY_NTRKS
REACTOME_SYNTHESIS_OF_PIPS_AT_THE_PLASMA_MEMBRANE	0.010204	0.123714	0.38073	-0.473412	-1.59235	48	MTM1, PTEN, MTMR1, PTPN13, SYNJ1, PIK3R6, INPPL1, RUFY1, INPP5D, PLEKHA4, PIP5K1B, MTMR2, PIK3C2A, PLEKHA1, PIK3CG, MTMR9, PIP4K2C, PIK3R5, PIK3C2B, BMX, PIP4K2A, MTMR6	REACTOME	SYNTHESIS_OF_PIPS_AT_THE_PLASMA_MEMBRANE
REACTOME_PI_METABOLISM	0.0105928	0.126467	0.38073	-0.419701	-1.5343	76	MTM1, PTEN, MTMR1, PTPN13, SYNJ1, PITPNB, PIK3R6, INPPL1, RUFY1, INPP5D, PIKFYVE, PIP4P1, PLEKHA4, PIP5K1B, MTMR2, VAC14, PIK3C2A, GDPD1, PLEKHA1, GDPD3, FIG4, PIK3CG, MTMR9, PIP4K2C, PIK3R4, PIK3R5, MTMR4, PIK3C2B, BMX, PI4KA, PIP4K2A, MTMR6	REACTOME	PI_METABOLISM
REACTOME_SPHINGOLIPID_METABOLISM	0.0105928	0.126467	0.38073	-0.418991	-1.53171	76	SGPP1, GLB1, ARSB, STS, DEGS1, PPM1L, SGMS1, ALDH3A2, SGPL1, GM2A, SPTLC2, PRKD3, SUMF1, GBA, VAPB, ARSK, ALDH3B2, SAMD8, ASAH1, GBA2, GLB1L, PSAP, ACER3, HEXB, SMPD3, PRKD2, ESYT2	REACTOME	SPHINGOLIPID_METABOLISM
REACTOME_CDC42_GTPASE_CYCLE	0.0112851	0.132706	0.38073	-0.359446	-1.44293	143	VAV2, FGD2, FGD4, ARHGAP32, CHN1, ARHGAP31, RAB7A, STEAP3, DEPDC1B, ARHGAP17, ARHGEF11, ECT2, CDC42BPB, ARHGEF6, PAK1, ARHGAP27, VAV3, PLEKHG2, PLEKHG1, IQGAP1, GIT2, PAK3, ARHGAP24, CDC42EP1, TMPO, ARAP1, GNA13, ARHGEF10, JUP, PARD6A, SRGAP3, WIPF1, STOM, DNMBP, CPNE8, CDC42SE2, ARAP3, PLEKHG4, DOCK11, ARFGAP3, ARHGAP1, VAMP3, WIPF2, DOCK9, SNAP23, WDR81, TFRC, ARHGEF16, DOCK6, KTN1, ARHGAP35	REACTOME	CDC42_GTPASE_CYCLE
REACTOME_COHESIN_LOADING_ONTO_CHROMATIN	0.0112245	0.132706	0.38073	-0.728355	-1.69179	10	STAG1, STAG2, PDS5A, PDS5B, WAPL	REACTOME	COHESIN_LOADING_ONTO_CHROMATIN
REACTOME_TRAF3_DEPENDENT_IRF_ACTIVATION_PATHWAY	0.0117156	0.13674	0.38073	-0.647851	-1.67866	15	TBK1, TRAF3, TRIM25, IFIH1, EP300, SIKE1, DDX58, IRF7, IKBKE	REACTOME	TRAF3_DEPENDENT_IRF_ACTIVATION_PATHWAY
REACTOME_RHOJ_GTPASE_CYCLE	0.0122105	0.141461	0.38073	-0.453716	-1.54855	52	ARHGAP32, NIPSNAP2, RAB7A, STEAP3, SLC1A5, DEPDC1B, CDC42BPB, PAK1, GIT2, PAK3, MPP7, CDC42EP1, TMPO, JUP, STOM, CPNE8, ARHGAP1, VAMP3, WIPF2, SNAP23, TFRC, ARHGAP35, TRIO, WAS	REACTOME	RHOJ_GTPASE_CYCLE
REACTOME_HIV_ELONGATION_ARREST_AND_RECOVERY	0.0125336	0.144137	0.38073	0.520245	1.66297	28	POLR2I, CDK9, GTF2F1, POLR2F, SUPT5H, ELOB, GTF2F2, NELFA, NELFB, POLR2C, ELOA, SUPT16H, POLR2L, POLR2G, NELFE, SSRP1	REACTOME	HIV_ELONGATION_ARREST_AND_RECOVERY
KEGG_EPITHELIAL_CELL_SIGNALING_IN_HELICOBACTER_PYLORI_INFECTION	0.0130966	0.149512	0.38073	-0.444391	-1.52793	54	LYN, PLCG2, CHUK, ADAM10, MAP2K4, MET, ADAM17, HBEGF, PAK1, ATP6V1H, IKBKB, ATP6V1G1, MAP3K14, CXCL8, MAPK14, ATP6V0A4, NFKB1, MAPK12, NOD1, ATP6V1B1, TCIRG1, CSK	KEGG	EPITHELIAL_CELL_SIGNALING_IN_HELICOBACTER_PYLORI_INFECTION
REACTOME_AKT_PHOSPHORYLATES_TARGETS_IN_THE_CYTOSOL	0.0136599	0.153855	0.38073	-0.674837	-1.68592	13	CHUK, CDKN1B, GSK3B, CDKN1A, AKT3, AKT1S1, MKRN1	REACTOME	AKT_PHOSPHORYLATES_TARGETS_IN_THE_CYTOSOL
REACTOME_SIGNALING_BY_RECEPTOR_TYROSINE_KINASES	0.0136738	0.153855	0.38073	-0.292547	-1.31077	445	MEF2C, VAV2, LYN, CYBB, GAB1, EGR3, GAB2, TNS3, FRS2, KIT, SH2B3, ABI1, NRG2, TRIB1, MEF2A, ADAM10, PTBP1, CTNND1, TGFA, EPS15L1, NCBP1, MAPK1, STAM, PTPN6, NCKAP1L, CHEK1, ITGAV, HIF1A, EREG, MET, GRB2, ADAM17, PTPRS, ITGA3, FOS, SRF, HBEGF, JUNB, PAK1, EP300, CREB1, VAV3, ATP6V1H, FGFR3, FN1, ELK1, HDAC2, PSEN1, COL6A1, JAK2, ERBB3, CDK5R1, PAK3, PRKCE, CD274, FURIN, CTNNA1, ATP6V1G1, PPP2CB, P…	REACTOME	SIGNALING_BY_RECEPTOR_TYROSINE_KINASES
HALLMARK_CHOLESTEROL_HOMEOSTASIS	0.0142321	0.154577	0.38073	-0.436752	-1.54655	60	ATF3, ALCAM, TP53INP1, JAG1, ATXN2, SC5D, TM7SF2, CXCL16, NFIL3, LDLR, IDI1, STARD4, HMGCS1, FDFT1, SREBF2, NSDHL, FBXO6, LGMN, ANTXR2, GLDC, ANXA5, FASN	HALLMARK	CHOLESTEROL_HOMEOSTASIS
REACTOME_METABOLISM_OF_CARBOHYDRATES	0.0141886	0.154577	0.38073	-0.31661	-1.35277	236	SLC37A2, ST3GAL6, NDST1, GLB1, ARSB, B3GNT7, SDC3, ALDH1A1, ACAN, SLC9A1, CHST15, GNS, NUP107, CHP1, SLC35B2, CSPG5, SLC37A4, ST3GAL4, GNPDA2, CHST3, ADPGK, NUP155, PPP2CB, PRKACA, XYLT1, PYGM, HK3, EPM2A, DERA, HK2, NUP205, BPGM, PHKA1, B4GALT5, CSGALNACT2, GPC4, HS3ST1, NUP58, HYAL3, GLB1L, IDUA, NUP210, CSGALNACT1, SLC25A10, NUP153, NUP35, PGD, B3GAT1, GBE1, HS6ST1, GALNS, PFKFB3, MDH1, ENO3, …	REACTOME	METABOLISM_OF_CARBOHYDRATES
REACTOME_NOTCH1_INTRACELLULAR_DOMAIN_REGULATES_TRANSCRIPTION	0.0140033	0.154577	0.38073	-0.464177	-1.52607	42	TLE1, CCNC, HIF1A, KAT2A, EP300, HDAC2, HDAC9, TLE4, MAML2, TLE3, CDK8, FBXW7, HDAC6, NOTCH1	REACTOME	NOTCH1_INTRACELLULAR_DOMAIN_REGULATES_TRANSCRIPTION
REACTOME_REGULATION_OF_TLR_BY_ENDOGENOUS_LIGAND	0.0139201	0.154577	0.38073	-0.639966	-1.65823	15	TLR2, LY96, S100A1, TLR1	REACTOME	REGULATION_OF_TLR_BY_ENDOGENOUS_LIGAND
REACTOME_TRANSCRIPTIONAL_REGULATION_OF_WHITE_ADIPOCYTE_DIFFERENTIATION	0.0141552	0.154577	0.38073	-0.40995	-1.49866	76	KLF4, EBF1, MED13L, WNT1, CCNC, NCOA6, TNF, EP300, MED10, WNT10B, SREBF2, MED23, CEBPB, MED12, CDK8, CARM1, NCOA1, FABP4, CHD9, RXRA, CD36, NCOA3, CDK19, FAM120B, NFKB1, EGR2	REACTOME	TRANSCRIPTIONAL_REGULATION_OF_WHITE_ADIPOCYTE_DIFFERENTIATION
KEGG_GLYCEROPHOSPHOLIPID_METABOLISM	0.0146969	0.155792	0.38073	0.38034	1.47492	66	PLA2G2F, ADPRM, PLA2G6, PLA2G2D, GPAM, PLPP2, PTDSS2, DGKZ, LYPLA2, PCYT2, AGPAT4, GPAT4, PEMT, ETNK2, PGS1, CRLS1, CHKB, GPAT2, PISD, PHOSPHO1	KEGG	GLYCEROPHOSPHOLIPID_METABOLISM
KEGG_NOD_LIKE_RECEPTOR_SIGNALING_PATHWAY	0.0148421	0.155792	0.38073	-0.455087	-1.55664	53	TAB3, CHUK, NLRP1, MAPK1, TNF, CASP1, NOD2, NAIP, IL6, IKBKB, TAB2, MEFV, BIRC2, CXCL8, CARD6, CXCL2, MAPK14, NFKBIB, NFKB1, MAPK12, NOD1, IL1B, MAP3K7, NLRP3, CCL2, MAPK9, XIAP, MAPK13, CCL8	KEGG	NOD_LIKE_RECEPTOR_SIGNALING_PATHWAY
REACTOME_NGF_STIMULATED_TRANSCRIPTION	0.0145125	0.155792	0.38073	-0.501413	-1.58888	35	EGR3, TRIB1, FOS, SRF, JUNB, EP300, CREB1, ELK1, CDK5R1, TCF12	REACTOME	NGF_STIMULATED_TRANSCRIPTION
REACTOME_RAC3_GTPASE_CYCLE	0.0147829	0.155792	0.38073	-0.400874	-1.50743	87	VAV2, CYBB, SWAP70, ARHGAP32, ABI1, JAG1, ABL2, RAB7A, NCKAP1L, SLC1A5, DEPDC1B, ARHGAP17, PAK1, GIT2, MPP7, CDC42EP1, TMPO	REACTOME	RAC3_GTPASE_CYCLE
REACTOME_SHC1_EVENTS_IN_ERBB2_SIGNALING	0.0148063	0.155792	0.38073	-0.594327	-1.60699	18	NRG2, EREG, GRB2, HBEGF, ERBB3, PRKCE	REACTOME	SHC1_EVENTS_IN_ERBB2_SIGNALING
BIOCARTA_CD40_PATHWAY	0.0149608	0.155992	0.38073	-0.635823	-1.64749	15	CD40, TRAF3, CHUK, MAP3K1, IKBKB, MAP3K14, ELP1	BIOCARTA	CD40_PATHWAY
KEGG_SPLICEOSOME	0.0152661	0.156556	0.38073	0.337261	1.42638	104	HSPA6, CCDC12, BUD31, PQBP1, SYF2, PRPF6, THOC3, DDX46, PRPF4, LSM4, ISY1, DDX23, XAB2, SF3B2, PRPF31, PRPF40B, SRSF4, CDC40, PPIE, PHF5A, HSPA2, RBM25, SRSF3, CDC5L, SART1, SNW1, SF3A2, HNRNPM, SRSF7, HSPA8, DHX16, NCBP2, SNRPD1, SNRNP200, MAGOH, PRPF40A, LSM7, SRSF10, SNRPD3, MAGOHB, PRPF19, TCERG1, PRPF3, ACIN1, SNRPB2, RBM8A	KEGG	SPLICEOSOME
REACTOME_RESPIRATORY_ELECTRON_TRANSPORT	0.0151232	0.156556	0.38073	0.376184	1.45659	67	COX4I1, NDUFV1, NDUFA9, NDUFS8, NDUFS3, TIMMDC1, NDUFA11, NDUFS7, UQCRC1, NDUFA2, NDUFS6, NDUFB8, TMEM186, UQCRB, NDUFAF1, ECSIT, NDUFC1, NDUFAB1, COX16, NDUFA8, CYC1, UQCR10, NDUFA10, COX11, NDUFA13, NDUFAF5, NDUFB7, COX8A, NDUFB10, TACO1, NDUFS4, ETFB, NDUFAF3, NDUFA1, NDUFB4, NDUFB9	REACTOME	RESPIRATORY_ELECTRON_TRANSPORT
REACTOME_SYNTHESIS_OF_IP3_AND_IP4_IN_THE_CYTOSOL	0.0153152	0.156556	0.38073	-0.56246	-1.65874	26	PTEN, PLCG2, PLD4, SYNJ1, PLCD3, PLCB1, INPPL1, INPP5D, PLCH2, PLCB2	REACTOME	SYNTHESIS_OF_IP3_AND_IP4_IN_THE_CYTOSOL
REACTOME_TP53_REGULATES_TRANSCRIPTION_OF_CELL_CYCLE_GENES	0.0155298	0.157718	0.38073	-0.453726	-1.52614	48	PLK2, PLK3, ZNF385A, BTG2, CDKN1B, EP300, CDKN1A, E2F1, CNOT2, ARID3A, CNOT10, CDC25C, CNOT6, CNOT7, CARM1, RBL2, CNOT11	REACTOME	TP53_REGULATES_TRANSCRIPTION_OF_CELL_CYCLE_GENES
REACTOME_CELL_SURFACE_INTERACTIONS_AT_THE_VASCULAR_WALL	0.0157425	0.158846	0.352488	-0.376106	-1.46689	113	LYN, VPREB3, JCHAIN, ITGAX, SDC3, SIRPA, CD47, TNFRSF10A, PTPN6, ITGAV, PECAM1, ITGA4, GRB2, ITGA3, CD58, FN1, GLG1, SPN, PROS1, INPP5D, SELL, ATP1B3, SLC7A7, PROC, ITGAL	REACTOME	CELL_SURFACE_INTERACTIONS_AT_THE_VASCULAR_WALL
BIOCARTA_CARM_ER_PATHWAY	0.0161637	0.159061	0.352488	-0.568318	-1.60248	21	MEF2C, EP300, HDAC2, GTF2A1, CARM1, HDAC6, TBP	BIOCARTA	CARM_ER_PATHWAY
BIOCARTA_EPO_PATHWAY	0.0173025	0.159061	0.352488	-0.629503	-1.63112	15	PTPN6, GRB2, FOS, ELK1, JAK2	BIOCARTA	EPO_PATHWAY
KEGG_INSULIN_SIGNALING_PATHWAY	0.0167552	0.159061	0.352488	-0.36043	-1.41661	121	SOCS3, PPP1CB, MAPK1, PPP1CC, GSK3B, GRB2, PRKAG2, PRKAG3, ELK1, IKBKB, PRKACA, INPP5D, PYGM, HK3, AKT3, HK2, CBL, PHKA1, CRKL, MKNK1, PRKAG1, PIK3CG, PDPK1, FASN, NRAS, CRK, PRKAA1, CALM2, FOXO1, SH2B2, PTPRF, PRKACB, PHKB, FBP2, PIK3R5	KEGG	INSULIN_SIGNALING_PATHWAY
KEGG_LINOLEIC_ACID_METABOLISM	0.0163759	0.159061	0.352488	0.596151	1.65509	16	PLA2G2F, PLA2G6, PLA2G2D	KEGG	LINOLEIC_ACID_METABOLISM
KEGG_NEUROTROPHIN_SIGNALING_PATHWAY	0.0176967	0.159061	0.352488	-0.373306	-1.45597	113	IRAK3, PLCG2, GAB1, FRS2, SH2B3, MAPK1, MAP3K1, GSK3B, GRB2, PSEN1, IKBKB, MAP3K3, RPS6KA5, AKT3, RPS6KA3, ZNF274, RAP1B, CAMK2G, CRKL, NTRK3, PIK3CG, PDPK1, MAPK14, NFKBIB, NRAS, CRK, CALM2, NFKB1, MAP2K5, RHOA, MAPK12, SH2B2, IRAK1, PIK3R5, MAP3K5, CSK, IRS2, RAPGEF1, MAPK9, MAP2K7, RPS6KA6, KIDINS220, MAPK13, YWHAZ, BRAF, YWHAQ, RELA, TP53	KEGG	NEUROTROPHIN_SIGNALING_PATHWAY
KEGG_T_CELL_RECEPTOR_SIGNALING_PATHWAY	0.0176339	0.159061	0.352488	-0.378977	-1.44243	98	VAV2, DLG1, CTLA4, CHUK, MAPK1, TNF, PTPN6, GSK3B, GRB2, CHP1, FOS, PAK1, VAV3, PPP3CC, MAP3K8, IKBKB, MALT1, PAK3, PPP3R1, MAP3K14, AKT3, CBL, PIK3CG, PDPK1, MAPK14, NFKBIB, NFAT5, NRAS, RASGRP1, NCK1, NFATC1, IL10, NFKB1, RHOA, MAPK12, PIK3R5, PTPRC, CD28, MAP3K7	KEGG	T_CELL_RECEPTOR_SIGNALING_PATHWAY
REACTOME_ATF6_ATF6_ALPHA_ACTIVATES_CHAPERONES	0.0175466	0.159061	0.352488	-0.703125	-1.63319	10	HSPA5, ATF6, DDIT3, NFYC, MBTPS2, MBTPS1	REACTOME	ATF6_ATF6_ALPHA_ACTIVATES_CHAPERONES
REACTOME_CARGO_CONCENTRATION_IN_THE_ER	0.0169621	0.159061	0.352488	-0.539688	-1.63149	28	SEC24D, TGFA, TMED2, SEC24B, MIA3, SEC23A, CTSC, CNIH1, SAR1B, CTSZ, SEC24A, TMED10, SEC22B	REACTOME	CARGO_CONCENTRATION_IN_THE_ER
REACTOME_CIRCADIAN_CLOCK	0.0162815	0.159061	0.352488	-0.432873	-1.53282	60	MEF2C, BHLHE41, PPP1CB, NFIL3, NCOA6, PPP1CC, HIF1A, CPT1A, CLOCK, EP300, CREB1, CARM1, NCOA1, CRTC3, CHD9, RXRA, BHLHE40, NAMPT, CRTC2	REACTOME	CIRCADIAN_CLOCK
REACTOME_COMPLEMENT_CASCADE	0.0168219	0.159061	0.352488	-0.500929	-1.56603	33	CD19, CR2, FCN2, CR1, C5AR1, CD46, PROS1, C1R, MASP2, FCN3	REACTOME	COMPLEMENT_CASCADE
REACTOME_DDX58_IFIH1_MEDIATED_INDUCTION_OF_INTERFERON_ALPHA_BETA	0.0175	0.159061	0.352488	-0.422265	-1.50615	64	TBK1, TRAF3, CHUK, TRIM25, MAP3K1, HERC5, DHX58, UBE2D1, IFIH1, EP300, TANK, RNF125, SIKE1, TOMM70, RIPK1, IKBKB, DDX58, APP, IRF7, ATG12, NFKBIB, NFKB1, IKBKE	REACTOME	DDX58_IFIH1_MEDIATED_INDUCTION_OF_INTERFERON_ALPHA_BETA
REACTOME_INTERLEUKIN_10_SIGNALING	0.0171623	0.159061	0.352488	-0.4975	-1.58905	37	FCER2, TNF, CXCL10, IL1R1, CCL22, IL6, PTAFR, ICAM1, CXCL8, STAT3, CSF1, CXCL2, CD86, IL10, IL1B	REACTOME	INTERLEUKIN_10_SIGNALING
REACTOME_KERATAN_SULFATE_KERATIN_METABOLISM	0.0174944	0.159061	0.352488	-0.514248	-1.58595	30	ST3GAL6, GLB1, B3GNT7, ACAN, GNS, ST3GAL4, B4GALT5, GLB1L, GALNS, HEXB	REACTOME	KERATAN_SULFATE_KERATIN_METABOLISM
REACTOME_MAP3K8_TPL2_DEPENDENT_MAPK1_3_ACTIVATION	0.0177977	0.159061	0.352488	-0.684499	-1.6253	11	FBXW11, CHUK, MAP2K4, MAP3K8, IKBKB	REACTOME	MAP3K8_TPL2_DEPENDENT_MAPK1_3_ACTIVATION
REACTOME_PEPTIDE_LIGAND_BINDING_RECEPTORS	0.0168037	0.159061	0.352488	-0.361219	-1.4308	129	PNOC, KEL, F2RL1, BDKRB2, CXCR5, OPRM1, CCR9, AVPR2, CXCL16, RXFP4, C5AR1, CXCL10, ACKR3, CCL22, CCR4, NLN, ANXA1, KISS1R, CXCR3, APP, CXCL8, ACKR1, RLN3, CCRL2, CXCL2, CCR6, CCL25, PSAP	REACTOME	PEPTIDE_LIGAND_BINDING_RECEPTORS
REACTOME_SIGNALING_BY_ERYTHROPOIETIN	0.0176969	0.159061	0.352488	-0.562233	-1.62788	24	LYN, PLCG2, GAB1, GRB2, JAK2, CRKL, PIK3CG, NRAS, PIK3R5, IRS2, RAPGEF1	REACTOME	SIGNALING_BY_ERYTHROPOIETIN
REACTOME_SIGNALING_BY_TGF_BETA_RECEPTOR_COMPLEX	0.0163352	0.159061	0.352488	-0.413106	-1.49336	69	NEDD4L, PPP1CB, CCNC, SKIL, MAPK1, PPP1CC, TGFBR1, UBE2D1, JUNB, SMAD3, SMAD2, FURIN, RNF111, PARD6A, SMAD4, CBL, SMURF1, CCNT2, CDK8, SP1, XPO1, PMEPA1, USP9X, RHOA, PPM1A, ZFYVE9, E2F4, MTMR4, USP15, UBE2D3	REACTOME	SIGNALING_BY_TGF_BETA_RECEPTOR_COMPLEX
REACTOME_SYNTHESIS_OF_PROSTAGLANDINS_PG_AND_THROMBOXANES_TX	0.0177123	0.159061	0.352488	0.677019	1.63267	10	HPGD, PTGS1, CBR1, HPGDS, PTGES	REACTOME	SYNTHESIS_OF_PROSTAGLANDINS_PG_AND_THROMBOXANES_TX
REACTOME_SYNTHESIS_SECRETION_AND_DEACYLATION_OF_GHRELIN	0.0159635	0.159061	0.352488	-0.709495	-1.64798	10	KLF4, ACHE, PLA2G7, SPCS3	REACTOME	SYNTHESIS_SECRETION_AND_DEACYLATION_OF_GHRELIN
REACTOME_WNT_LIGAND_BIOGENESIS_AND_TRAFFICKING	0.0168872	0.159061	0.352488	-0.548571	-1.57168	23	TMED5, WNT7B, WNT1, WNT5A, VPS29, WNT10B, WNT10A, WLS, WNT16, SNX3, VPS26A	REACTOME	WNT_LIGAND_BIOGENESIS_AND_TRAFFICKING
BIOCARTA_LAIR_PATHWAY	0.0185389	0.161217	0.352488	-0.603647	-1.58977	16	TNF, ITGA4, IL6, ICAM1, CXCL8, ITGAL, KNG1, C3, SELPLG	BIOCARTA	LAIR_PATHWAY
BIOCARTA_LYM_PATHWAY	0.0188636	0.161217	0.352488	-0.664843	-1.66095	13	PECAM1, ITGA4, ICAM1, SELL, CXCL8, ITGAL	BIOCARTA	LYM_PATHWAY
BIOCARTA_NO2IL12_PATHWAY	0.0183945	0.161217	0.352488	0.597195	1.62944	15	CD4, CCR5, CD3G, CD247, CD3E, STAT4, IL12RB1, IL12RB2, CD2	BIOCARTA	NO2IL12_PATHWAY
KEGG_INTESTINAL_IMMUNE_NETWORK_FOR_IGA_PRODUCTION	0.0187308	0.161217	0.352488	-0.494519	-1.546	33	TNFRSF13B, CD40, CCR9, IL15, TNFRSF13C, ITGA4, IL6, TNFSF13B, MAP3K14, TNFRSF17, CD86, CCL25, IL10, IL15RA	KEGG	INTESTINAL_IMMUNE_NETWORK_FOR_IGA_PRODUCTION
KEGG_MAPK_SIGNALING_PATHWAY	0.0182853	0.161217	0.352488	-0.325487	-1.38121	227	MEF2C, DUSP5, RASGRF1, FAS, MAPKAPK5, NF1, RASGRP4, CHUK, HSPA1L, MAPK1, MAP2K4, MRAS, NR4A1, TNF, MAP3K1, IL1R1, GRB2, CHP1, TGFBR1, FOS, SRF, RRAS2, PAK1, FGFR3, MAP4K3, ELK1, PPP3CC, MAP3K8, CACNA2D2, ARRB1, IKBKB, PPP3R1, PRKACA, RASA1, MAP3K3, MAP3K14, TAB2, RPS6KA5, AKT3, RPS6KA3, RAP1B, CRKL, TGFB2, MKNK1, MECOM, DDIT3, MAPK14, NRAS, CRK, RASGRP1, STK3, MAP3K2, NFKB1, MAP2K5, MAPK12, DUSP6…	KEGG	MAPK_SIGNALING_PATHWAY
REACTOME_LEISHMANIA_INFECTION	0.0183499	0.161217	0.352488	-0.331127	-1.38935	203	VAV2, LYN, PLK2, PLCG2, ABI1, ADM, ENTPD5, PTGER2, HCK, AVPR2, WNT5A, MAPK1, NCKAP1L, CASP1, FGR, BTK, ACTR3, GRB2, ADAM17, ACTR2, FCGR2A, CGA, RAMP2, CD163, CREB1, IL6, VAV3, CYSLTR1, GNG3, MYO1C, FURIN, PRKACA, ADCY5, MEFV, WIPF1, CYFIP1, APP, DVL1, GPR20, DVL3, RHBDF2, RLN3, AHCYL1, ADRB1, MAPK14, ADCY8, CRK, DRD1, NCK1, WASF3, IL10, HTR7, NFKB1, PRKACB, IL1B, ITPR1, WIPF2, HRH2, GNB4, VIPR1, …	REACTOME	LEISHMANIA_INFECTION
REACTOME_PRE_NOTCH_EXPRESSION_AND_PROCESSING	0.0188491	0.161217	0.352488	-0.449177	-1.51084	48	ST3GAL6, ATP2A2, ELF3, TMED2, NOTCH2, AGO4, KAT2A, EP300, RAB6A, ST3GAL4, E2F1, MAML2, FURIN, SEL1L	REACTOME	PRE_NOTCH_EXPRESSION_AND_PROCESSING
REACTOME_SHC1_EVENTS_IN_ERBB4_SIGNALING	0.018602	0.161217	0.352488	-0.698963	-1.62352	10	NRG2, EREG, GRB2, HBEGF, NRAS	REACTOME	SHC1_EVENTS_IN_ERBB4_SIGNALING
REACTOME_ANTIGEN_PROCESSING_CROSS_PRESENTATION	0.0196556	0.166049	0.352488	-0.40256	-1.4915	81	TLR2, CYBB, CTSS, LY96, S100A1, TLR1, CHUK, MYD88, ITGAV, BTK, TAPBP, MRC2, IKBKB, LNPEP, TLR4, PSMD1, PSMD14, PDIA3, SEC22B, B2M, CD36	REACTOME	ANTIGEN_PROCESSING_CROSS_PRESENTATION
REACTOME_ERK_MAPK_TARGETS	0.0197571	0.166049	0.352488	-0.537637	-1.53059	22	MEF2C, MEF2A, MAPK1, ELK1, PPP2CB, RPS6KA5, RPS6KA3, MAPK14, DUSP6, PPP2R1B	REACTOME	ERK_MAPK_TARGETS
REACTOME_INTERLEUKIN_6_FAMILY_SIGNALING	0.0198537	0.166049	0.352488	-0.556561	-1.55084	20	SOCS3, IL6, JAK2, OSM, STAT1, CBL, STAT3	REACTOME	INTERLEUKIN_6_FAMILY_SIGNALING
REACTOME_METAL_ION_SLC_TRANSPORTERS	0.0196391	0.166049	0.352488	-0.54275	-1.555	23	SLC31A1, SLC11A2, SLC30A1, SLC30A6, SLC30A5, SLC11A1, SLC41A2, SLC39A6, CP, SLC39A14, SLC39A10	REACTOME	METAL_ION_SLC_TRANSPORTERS
REACTOME_GOLGI_ASSOCIATED_VESICLE_BIOGENESIS	0.0200346	0.166671	0.352488	-0.443355	-1.51319	52	SNX2, RAB5C, NECAP1, VAMP7, SNX5, ARRB1, TXNDC5, AP1S1, SH3D19, IGF2R, AP4E1, AP3B1, PIK3C2A, BLOC1S6, CLTC, TPD52L1, TGOLN2	REACTOME	GOLGI_ASSOCIATED_VESICLE_BIOGENESIS
BIOCARTA_P27_PATHWAY	0.0204256	0.168135	0.352488	-0.66641	-1.61495	12	RB1, CDKN1B, CKS1B, E2F1, SKP2	BIOCARTA	P27_PATHWAY
REACTOME_FGFR2_MUTANT_RECEPTOR_ACTIVATION	0.0203842	0.168135	0.352488	0.498511	1.49874	22	POLR2I, FGF18, GTF2F1, POLR2F, GTF2F2, POLR2C, FGF22, NCBP2, FGF7, POLR2L, POLR2G	REACTOME	FGFR2_MUTANT_RECEPTOR_ACTIVATION
REACTOME_CONSTITUTIVE_SIGNALING_BY_AKT1_E17K_IN_CANCER	0.0205963	0.168495	0.352488	-0.544993	-1.59502	25	CHUK, CDKN1B, NR4A1, GSK3B, CREB1, CDKN1A, AKT3, AKT1S1, PDPK1, FOXO1	REACTOME	CONSTITUTIVE_SIGNALING_BY_AKT1_E17K_IN_CANCER
REACTOME_INTERLEUKIN_15_SIGNALING	0.0206849	0.168495	0.352488	-0.659687	-1.64807	13	GAB2, IL15, GRB2, STAT3, IL15RA, JAK3, IL2RB	REACTOME	INTERLEUKIN_15_SIGNALING
BIOCARTA_HER2_PATHWAY	0.020925	0.169374	0.352488	-0.556314	-1.56863	21	MAPK1, GRB2, EP300, IL6, ERBB3, CARM1, STAT3, PIK3CG	BIOCARTA	HER2_PATHWAY
REACTOME_SYNTHESIS_OF_PIPS_AT_THE_LATE_ENDOSOME_MEMBRANE	0.0210093	0.169374	0.352488	-0.676488	-1.60628	11	MTM1, PIKFYVE, MTMR2, VAC14, PIK3C2A, FIG4, MTMR9, PIK3R4, MTMR4	REACTOME	SYNTHESIS_OF_PIPS_AT_THE_LATE_ENDOSOME_MEMBRANE
REACTOME_GROWTH_HORMONE_RECEPTOR_SIGNALING	0.0219274	0.175869	0.352488	-0.554678	-1.56402	21	SOCS3, LYN, MAPK1, PTPN6, ADAM17, JAK2, STAT1, STAT3	REACTOME	GROWTH_HORMONE_RECEPTOR_SIGNALING
BIOCARTA_FCER1_PATHWAY	0.0223701	0.178163	0.352488	-0.488833	-1.56137	37	LYN, MAPK1, MAP2K4, BTK, MAP3K1, GRB2, FOS, ELK1, PPP3CC	BIOCARTA	FCER1_PATHWAY
REACTOME_TRANSCRIPTION_OF_THE_HIV_GENOME	0.0224413	0.178163	0.352488	0.387007	1.4694	59	TAF13, RNMT, POLR2I, CDK9, GTF2F1, POLR2F, SUPT5H, ELOB, GTF2F2, NELFA, TAF4, TAF3, NELFB, POLR2C, GTF2E2, ELOA, TAF6, TAF1, NCBP2, SUPT16H, POLR2L, TAF12, MNAT1, POLR2G, GTF2H4, ERCC2, NELFE, SSRP1	REACTOME	TRANSCRIPTION_OF_THE_HIV_GENOME
REACTOME_INTRACELLULAR_SIGNALING_BY_SECOND_MESSENGERS	0.0226683	0.179057	0.352488	-0.308703	-1.32866	265	CD19, PIK3AP1, PTEN, GAB1, GAB2, FRS2, RNF2, KIT, NRG2, CHUK, CDKN1B, KDM1A, MYD88, TGFA, MAPK1, NR4A1, IL1RAP, AGO4, EREG, GSK3B, MET, GRB2, PHC3, HBEGF, CREB1, RBBP4, FGFR3, ATN1, HDAC2, RING1, CDKN1A, ERBB3, PRKCE, PPP2CB, PRKACA, RRAGD, ADCY5, AKT3, PIP5K1B, TNKS, CAMK2G, PHC1, MECOM, AKT1S1, MKRN1, PSMD1, AHCYL1, CD86, PSMD14, PDPK1, ADCY8, KLB, MTA3, FOXO1, PRKACB, CAMKK1, PIP4K2C, PPP2R1B,…	REACTOME	INTRACELLULAR_SIGNALING_BY_SECOND_MESSENGERS
REACTOME_ARACHIDONIC_ACID_METABOLISM	0.0240087	0.187339	0.352488	0.419537	1.4826	42	GPX4, DPEP1, ALOX12, HPGD, GPX2, MAPKAPK2, PTGS1, CYP4F22, ALOX5AP, GPX1, ABCC1, PON1, EPHX2, CBR1, HPGDS, ALOX12B	REACTOME	ARACHIDONIC_ACID_METABOLISM
REACTOME_AURKA_ACTIVATION_BY_TPX2	0.0240138	0.187339	0.352488	0.365867	1.4188	66	CSNK1D, HAUS8, CETN2, PCM1, TUBA4A, CEP290, HAUS6, CEP41, ACTR1A, SSNA1, DYNC1I2, CEP135, HAUS5, PRKAR2B, PPP2R1A, DYNC1H1, CDK5RAP2, CDK1, CCP110, TUBA1A, NEK2, CEP131, HSP90AA1, TUBB4B, CEP192, AKAP9, SFI1, HAUS7, NDE1, HAUS1, DCTN2, TPX2, CNTRL, PAFAH1B1, HAUS3	REACTOME	AURKA_ACTIVATION_BY_TPX2
REACTOME_TRIGLYCERIDE_CATABOLISM	0.0240762	0.187339	0.352488	-0.577153	-1.56055	18	PPP1CB, PPP1CC, FABP3, PRKACA, FABP4, PNPLA4, PRKACB	REACTOME	TRIGLYCERIDE_CATABOLISM
BIOCARTA_IL3_PATHWAY	0.0243274	0.188357	0.352488	-0.647511	-1.61765	13	CSF2RB, PTPN6, GRB2, FOS, JAK2	BIOCARTA	IL3_PATHWAY
REACTOME_REGULATION_OF_LIPID_METABOLISM_BY_PPARALPHA	0.0244961	0.188649	0.352488	-0.382124	-1.46633	103	MED13L, RGL1, PPARGC1B, CCNC, MTF1, ACSL1, NCOA6, CPT1A, TNFRSF21, G0S2, CLOCK, HMGCS1, FDFT1, EP300, MED10, SREBF2, ARNT, MED23, MED12, CDK8, ACOX1, CARM1, TXNRD1, SP1, NCOA1, CHD9, RXRA, RXRB, NFYC, CD36, NCOA3, CDK19, FAM120B	REACTOME	REGULATION_OF_LIPID_METABOLISM_BY_PPARALPHA
REACTOME_SIGNALING_BY_TGFB_FAMILY_MEMBERS	0.0246064	0.188649	0.352488	-0.37247	-1.40915	94	NEDD4L, SMAD1, PPP1CB, CCNC, SKIL, MAPK1, PPP1CC, FOXH1, TGFBR1, UBE2D1, FSTL3, ZFYVE16, JUNB, SMAD3, SMAD2, FURIN, RNF111, PARD6A, SMAD4, CBL, SMURF1, CCNT2, CDK8, SP1, XPO1, ACVR2A, PMEPA1, USP9X, RHOA, PPM1A, ZFYVE9, E2F4, MTMR4, SMAD5	REACTOME	SIGNALING_BY_TGFB_FAMILY_MEMBERS
REACTOME_TRANSPORT_OF_CONNEXONS_TO_THE_PLASMA_MEMBRANE	0.0248235	0.189385	0.352488	0.632867	1.63507	12	TUBA4A, TUBB1, TUBB2A, TUBB2B, TUBA8, TUBA1A, GJB2, TUBB4B	REACTOME	TRANSPORT_OF_CONNEXONS_TO_THE_PLASMA_MEMBRANE
REACTOME_SYNTHESIS_OF_BILE_ACIDS_AND_BILE_SALTS_VIA_7ALPHA_HYDROXYCHOLESTEROL	0.025108	0.190626	0.352488	-0.6114	-1.58421	15	HSD17B4, SCP2, ACOX2, HSD3B7, NCOA1, BAAT, AMACR, RXRA	REACTOME	SYNTHESIS_OF_BILE_ACIDS_AND_BILE_SALTS_VIA_7ALPHA_HYDROXYCHOLESTEROL
REACTOME_METABOLISM_OF_AMINO_ACIDS_AND_DERIVATIVES	0.0253018	0.191169	0.352488	0.262115	1.24505	262	TPH1, FAH, IVD, RPL13A, AGMAT, PSMA7, PSAT1, GAMT, RPS19, SMOX, ECHS1, SLC25A15, PYCR2, OCA2, RPS21, RPS15, RPL26L1, PSMD7, RPS20, PSMD4, RPL18A, GRHPR, RPL18, UROC1, RPL8, MPST, RPL3, RPS14, TST, RPL11, RPL37A, RPLP2, GPT2, ODC1, MTAP, RPL27, PCBD1, RPL36A, ASL, RPS11, RPL10A, RIMKLA, RPS28, RPS13, RPL27A, RPL38, KYAT1, AHCY, HSD17B10, PSMC5, PSPH, BCAT2, RPL24, RPL28, OAZ1, SMS, PSMB10, PSTK, P…	REACTOME	METABOLISM_OF_AMINO_ACIDS_AND_DERIVATIVES
REACTOME_NUCLEAR_ENVELOPE_NE_REASSEMBLY	0.0262883	0.197668	0.352488	0.38225	1.45134	59	LMNA, CHMP7, CCNB1, TUBA4A, NUP85, NUP37, SPAST, CHMP4B, CHMP2A, CC2D1B, IST1, TUBB1, CHMP6, TUBB2A, TUBB2B, PPP2R1A, RANGAP1, TUBA8, NUP54, KPNB1, CDK1, TUBA1A, LEMD3	REACTOME	NUCLEAR_ENVELOPE_NE_REASSEMBLY
KEGG_CYTOSOLIC_DNA_SENSING_PATHWAY	0.0267969	0.198587	0.352488	-0.474762	-1.50443	35	TBK1, AIM2, CHUK, CXCL10, CASP1, POLR3F, POLR3A, IL6, RIPK1, IKBKB, DDX58, IRF7, NFKBIB, NFKB1, IKBKE, IL1B	KEGG	CYTOSOLIC_DNA_SENSING_PATHWAY
REACTOME_ABORTIVE_ELONGATION_OF_HIV_1_TRANSCRIPT_IN_THE_ABSENCE_OF_TAT	0.0265773	0.198587	0.352488	0.52658	1.53674	19	POLR2I, GTF2F1, POLR2F, SUPT5H, GTF2F2, NELFA, NELFB, POLR2C, NCBP2, POLR2L, POLR2G, NELFE	REACTOME	ABORTIVE_ELONGATION_OF_HIV_1_TRANSCRIPT_IN_THE_ABSENCE_OF_TAT
REACTOME_DOWNREGULATION_OF_ERBB2_ERBB3_SIGNALING	0.0267815	0.198587	0.352488	-0.680687	-1.58107	10	NRG2, ERBB3, AKT3	REACTOME	DOWNREGULATION_OF_ERBB2_ERBB3_SIGNALING
REACTOME_GRB2_EVENTS_IN_ERBB2_SIGNALING	0.0269185	0.198587	0.352488	-0.650311	-1.57594	12	NRG2, EREG, GRB2, HBEGF	REACTOME	GRB2_EVENTS_IN_ERBB2_SIGNALING
REACTOME_GLUTATHIONE_SYNTHESIS_AND_RECYCLING	0.0273118	0.200543	0.352488	-0.678508	-1.57601	10	CNDP2, CHAC2, GCLC	REACTOME	GLUTATHIONE_SYNTHESIS_AND_RECYCLING
KEGG_PROSTATE_CANCER	0.027601	0.201719	0.352488	-0.391106	-1.45654	83	PTEN, RB1, CHUK, CDKN1B, TGFA, MAPK1, GSK3B, GRB2, EP300, CREB1, CDKN1A, E2F1, IKBKB, AKT3, TCF7L2, PIK3CG, CREB3L2, PDPK1, NRAS, TCF7, FOXO1, NFKB1	KEGG	PROSTATE_CANCER
REACTOME_IRF3_MEDIATED_INDUCTION_OF_TYPE_I_IFN	0.0278421	0.202535	0.352488	-0.677694	-1.57412	10	TBK1, DTX4, XRCC5	REACTOME	IRF3_MEDIATED_INDUCTION_OF_TYPE_I_IFN
REACTOME_ACTIVATION_OF_GENE_EXPRESSION_BY_SREBF_SREBP	0.0284893	0.204692	0.352488	-0.461606	-1.49283	39	SC5D, TM7SF2, MTF1, NCOA6, IDI1, HMGCS1, FDFT1, SREBF2, CARM1, SP1, NCOA1, CHD9, RXRA, NFYC, FASN	REACTOME	ACTIVATION_OF_GENE_EXPRESSION_BY_SREBF_SREBP
REACTOME_COMPLEX_I_BIOGENESIS	0.0283531	0.204692	0.352488	0.414225	1.47713	44	NDUFV1, NDUFA9, NDUFS8, NDUFS3, TIMMDC1, NDUFA11, NDUFS7, NDUFA2, NDUFS6, NDUFB8, TMEM186, NDUFAF1, ECSIT, NDUFC1, NDUFAB1, NDUFA8, NDUFA10, NDUFA13, NDUFAF5, NDUFB7, NDUFB10, NDUFS4, NDUFAF3, NDUFA1, NDUFB4, NDUFB9	REACTOME	COMPLEX_I_BIOGENESIS
REACTOME_TRANSCRIPTIONAL_REGULATION_OF_GRANULOPOIESIS	0.0285312	0.204692	0.352488	-0.512849	-1.53807	27	SPI1, FLI1, RARA, CBFB, EP300, CREB1, CSF3R, CDKN1A, E2F1, CEBPB, MYB, STAT3, RXRA	REACTOME	TRANSCRIPTIONAL_REGULATION_OF_GRANULOPOIESIS
BIOCARTA_CSK_PATHWAY	0.0289054	0.205301	0.352488	0.57962	1.58149	15	CD4, CD3G, CD247, PRKAR1B, LCK, CD3E, ZAP70, PRKAR2B	BIOCARTA	CSK_PATHWAY
BIOCARTA_TOLL_PATHWAY	0.0290099	0.205301	0.352488	-0.539724	-1.5627	24	CHUK, MYD88, MAP2K4, MAP3K1, FOS, ELK1, IKBKB, MAP3K14, EIF2AK2, MAPK14, NFKB1, TLR7, MAP2K6, MAP3K7	BIOCARTA	TOLL_PATHWAY
REACTOME_INTERLEUKIN_1_FAMILY_SIGNALING	0.0289799	0.205301	0.352488	-0.353716	-1.38615	118	PELI1, TBK1, IRAK3, TAB3, FBXW11, CHUK, PTPN9, IL18RAP, MYD88, PTPN13, MAP2K4, IL1RAP, PTPN6, CASP1, NOD2, IL1R1, ALOX5, SMAD3, MAP3K8, IKBKB, MAP3K3, TAB2, UBE2V1, APP, STAT3, PSMD1, PSMD14, NFKBIB, PTPN2, NFKB1, NOD1, IRAK1, IL1B, MAP2K6, PSMA1, IL18R1, MAP3K7, PSMD3, PELI3, NFKB2	REACTOME	INTERLEUKIN_1_FAMILY_SIGNALING
BIOCARTA_PTDINS_PATHWAY	0.029465	0.206651	0.352488	-0.539442	-1.52105	21	VAV2, LYN, JAG1, BTK, GSK3B, PRKCE, ARHGEF2, PDPK1	BIOCARTA	PTDINS_PATHWAY
REACTOME_INTERLEUKIN_4_AND_INTERLEUKIN_13_SIGNALING	0.0293523	0.206651	0.352488	-0.367753	-1.406	99	SOCS3, FCER2, ITGAX, OPRM1, MCL1, TNF, S1PR1, HIF1A, ALOX5, CCL22, FOS, JUNB, IL6, FN1, JAK2, CDKN1A, ANXA1, ICAM1, IL23R, OSM, STAT1, IRF4, CXCL8, STAT3, STAT6, CD36, IL10, FOXO1, RHOU, JAK3, IL1B	REACTOME	INTERLEUKIN_4_AND_INTERLEUKIN_13_SIGNALING
BIOCARTA_PS1_PATHWAY	0.0300694	0.209949	0.352488	-0.638597	-1.59538	13	WNT1, GSK3B, ADAM17, PSEN1, DVL1, NOTCH1	BIOCARTA	PS1_PATHWAY
KEGG_RENAL_CELL_CARCINOMA	0.0306219	0.211481	0.352488	-0.411593	-1.45999	62	GAB1, TGFA, MAPK1, HIF1A, MET, GRB2, EGLN1, PAK1, EP300, ARNT, PAK3, FH, AKT3, RAP1B, CRKL, CUL2, VHL, TGFB2, PIK3CG, NRAS, CRK	KEGG	RENAL_CELL_CARCINOMA
REACTOME_GLYCOSPHINGOLIPID_METABOLISM	0.0306879	0.211481	0.352488	-0.473863	-1.51355	37	GLB1, ARSB, STS, GM2A, SUMF1, GBA, ARSK, ASAH1, GBA2, GLB1L, PSAP, HEXB, SMPD3, ESYT2	REACTOME	GLYCOSPHINGOLIPID_METABOLISM
REACTOME_RESPONSE_TO_ELEVATED_PLATELET_CYTOSOLIC_CA2	0.0308298	0.211481	0.352488	0.318611	1.36339	113	HABP4, F8, CD109, FERMT3, CD63, A1BG, RARRES2, SERPINE1, SYTL4, TUBA4A, TMSB4X, CLU, ECM1, TIMP1, TEX264, TIMP3, WDR1, ENDOD1, TLN1, VTI1B, ITIH4, TAGLN2, TGFB1, ACTN1, VEGFA, CLEC3B, SERPINF2, SOD1, CYB5R1, PCYOX1L, PFN1, CHID1, THBS1, ITGA2B, CDC37L1, CALM1, SERPING1, ACTN4, SRGN, PPBP	REACTOME	RESPONSE_TO_ELEVATED_PLATELET_CYTOSOLIC_CA2
REACTOME_SIGNALING_BY_NOTCH1_HD_DOMAIN_MUTANTS_IN_CANCER	0.0307219	0.211481	0.352488	-0.6444	-1.56161	12	MIB1, JAG1, ADAM10, ADAM17, NEURL1B, NOTCH1	REACTOME	SIGNALING_BY_NOTCH1_HD_DOMAIN_MUTANTS_IN_CANCER
BIOCARTA_LEPTIN_PATHWAY	0.0315543	0.212397	0.321776	-0.671137	-1.55889	10	CPT1A, PRKAG2, PRKAG3, PRKAG1, PRKAA1	BIOCARTA	LEPTIN_PATHWAY
REACTOME_CARNITINE_METABOLISM	0.0318094	0.212397	0.321776	-0.644077	-1.56083	12	SLC22A5, CPT1A, PRKAG2, RXRA	REACTOME	CARNITINE_METABOLISM
REACTOME_DEFECTIVE_INTRINSIC_PATHWAY_FOR_APOPTOSIS	0.0319786	0.212397	0.321776	0.472609	1.42087	22	LMNA, FASLG, CDKN2A, PRDX2, CDK5, GOLGA2, CAPNS1, PRDX1, FOXO3	REACTOME	DEFECTIVE_INTRINSIC_PATHWAY_FOR_APOPTOSIS
REACTOME_HIV_TRANSCRIPTION_ELONGATION	0.031741	0.212397	0.321776	0.431793	1.48007	37	POLR2I, CDK9, GTF2F1, POLR2F, SUPT5H, ELOB, GTF2F2, NELFA, NELFB, POLR2C, ELOA, NCBP2, SUPT16H, POLR2L, MNAT1, POLR2G, GTF2H4, ERCC2, NELFE, SSRP1, GTF2H5	REACTOME	HIV_TRANSCRIPTION_ELONGATION
REACTOME_NOTCH2_ACTIVATION_AND_TRANSMISSION_OF_SIGNAL_TO_THE_NUCLEUS	0.0320497	0.212397	0.321776	-0.551801	-1.52089	19	MIB1, JAG1, ADAM10, NOTCH2, PSEN1, NEURL1B, PSEN2, NCSTN	REACTOME	NOTCH2_ACTIVATION_AND_TRANSMISSION_OF_SIGNAL_TO_THE_NUCLEUS
REACTOME_NOTCH2_INTRACELLULAR_DOMAIN_REGULATES_TRANSCRIPTION	0.0318094	0.212397	0.321776	-0.644008	-1.56066	12	FCER2, NOTCH2, EP300, CREB1, MAML2	REACTOME	NOTCH2_INTRACELLULAR_DOMAIN_REGULATES_TRANSCRIPTION
REACTOME_TGF_BETA_RECEPTOR_SIGNALING_ACTIVATES_SMADS	0.0313324	0.212397	0.321776	-0.490654	-1.49616	29	NEDD4L, PPP1CB, PPP1CC, TGFBR1, SMAD3, SMAD2, FURIN, SMAD4, CBL, SMURF1, XPO1, PMEPA1, ZFYVE9, MTMR4, USP15	REACTOME	TGF_BETA_RECEPTOR_SIGNALING_ACTIVATES_SMADS
REACTOME_TRAFFICKING_AND_PROCESSING_OF_ENDOSOMAL_TLR	0.0320059	0.212397	0.321776	-0.659736	-1.5665	11	CTSS, UNC93B1, TLR8, CTSB, LGMN, CTSK, TLR7	REACTOME	TRAFFICKING_AND_PROCESSING_OF_ENDOSOMAL_TLR
BIOCARTA_STRESS_PATHWAY	0.0339411	0.223983	0.321776	-0.519626	-1.48875	23	CHUK, MAP2K4, TNF, MAP3K1, TANK, RIPK1, IKBKB, MAP3K14, ATF1, MAPK14, NFKB1, MAP2K6, MAP4K2	BIOCARTA	STRESS_PATHWAY
REACTOME_RECRUITMENT_OF_MITOTIC_CENTROSOME_PROTEINS_AND_COMPLEXES	0.0342396	0.225003	0.321776	0.355572	1.39895	71	CSNK1D, HAUS8, CETN2, PCM1, TUBA4A, TUBG2, CEP290, HAUS6, CEP41, ACTR1A, SSNA1, DYNC1I2, CEP135, HAUS5, PRKAR2B, TUBGCP2, PPP2R1A, DYNC1H1, CDK5RAP2, CDK1, CCP110, TUBA1A, NEK2, CEP131, HSP90AA1, TUBB4B, CEP192, AKAP9, SFI1, HAUS7, NDE1, HAUS1, DCTN2, TUBGCP5, TUBGCP6, CNTRL, PAFAH1B1, HAUS3	REACTOME	RECRUITMENT_OF_MITOTIC_CENTROSOME_PROTEINS_AND_COMPLEXES
REACTOME_THE_ROLE_OF_GTSE1_IN_G2_M_PROGRESSION_AFTER_G2_CHECKPOINT	0.0347679	0.227519	0.321776	0.372099	1.39985	57	FKBPL, PSMA7, CCNB1, PSMD7, PSMD4, TUBA4A, GTSE1, PSMC5, TUBB1, TUBB2A, TUBB2B, PSMB10, PSMD13, PSMB6, TUBA8, CDK1, TUBA1A, PSMB4, PSME1, HSP90AA1, TUBB4B, PSMB8, PSMD8, PSMA5, PSMD6, PSMC4	REACTOME	THE_ROLE_OF_GTSE1_IN_G2_M_PROGRESSION_AFTER_G2_CHECKPOINT
REACTOME_CELL_CELL_COMMUNICATION	0.0378457	0.246628	0.282013	-0.349665	-1.36035	112	PARD6B, DST, SIRPA, SIRPB1, CD47, CTNND1, CDH13, PTPN6, CDH2, COL17A1, GRB2, SDK2, ARHGEF6, IQGAP1, CDH17, CASK, CTNNA1, CLDN3, VASP, CLDN12, JUP, PARD6A, CDH24, LIMS2, LAMA3	REACTOME	CELL_CELL_COMMUNICATION
REACTOME_MAPK_TARGETS_NUCLEAR_EVENTS_MEDIATED_BY_MAP_KINASES	0.0385565	0.250217	0.321776	-0.486377	-1.49999	30	MEF2C, MEF2A, MAPK1, FOS, CREB1, ELK1, PPP2CB, RPS6KA5, RPS6KA3, ATF1, MAPK14, DUSP6, PPP2R1B	REACTOME	MAPK_TARGETS_NUCLEAR_EVENTS_MEDIATED_BY_MAP_KINASES
KEGG_FC_GAMMA_R_MEDIATED_PHAGOCYTOSIS	0.039039	0.252302	0.282013	-0.380849	-1.41106	81	VAV2, LYN, ASAP3, PLCG2, GAB2, HCK, PLD2, MAPK1, MARCKS, FCGR2A, PAK1, VAV3, PRKCE, INPP5D, PIKFYVE, VASP, AKT3, PIP5K1B, CRKL, DOCK2, PIK3CG, ASAP1, CRK, WASF3	KEGG	FC_GAMMA_R_MEDIATED_PHAGOCYTOSIS
REACTOME_COOPERATION_OF_PDCL_PHLP1_AND_TRIC_CCT_IN_G_PROTEIN_BETA_FOLDING	0.0401187	0.258212	0.321776	0.443059	1.46336	31	RGS9, GNAQ, CCT4, GNG8, CCT7, GNGT2, PDCL, GNG2, CCT5, CCT3, CCT8, RGS11, GNG7, GNB5, GNG11, CCT6B	REACTOME	COOPERATION_OF_PDCL_PHLP1_AND_TRIC_CCT_IN_G_PROTEIN_BETA_FOLDING
KEGG_CELL_ADHESION_MOLECULES_CAMS	0.0403587	0.258693	0.276501	-0.355474	-1.36407	103	CD22, PDCD1LG2, CD40, SDC3, ALCAM, PTPRM, CTLA4, ITGAV, PECAM1, CDH2, ITGA4, CD58, GLG1, SPN, ICAM1, CD274, CLDN3, NFASC, SELL, ITGAL, CD86, PTPRF, NLGN3, PTPRC, ITGA8, CD28, NRXN2	KEGG	CELL_ADHESION_MOLECULES_CAMS
REACTOME_HIV_LIFE_CYCLE	0.0413451	0.263934	0.321776	0.289312	1.25103	123	RAE1, TAF13, RNMT, CD4, POLR2I, CDK9, CHMP7, CCR5, GTF2F1, POLR2F, SUPT5H, ELOB, GTF2F2, NELFA, TAF4, TAF3, NUP85, NELFB, NUP37, VPS37D, VPS28, CHMP4B, CHMP2A, FEN1, POLR2C, CXCR4, NMT2, GTF2E2, ELOA, NUP50, CHMP6, TAF6, TAF1, PSIP1, RANGAP1, NCBP2, SUPT16H, NUP54, POLR2L, TAF12, MNAT1	REACTOME	HIV_LIFE_CYCLE
KEGG_CYTOKINE_CYTOKINE_RECEPTOR_INTERACTION	0.0416667	0.264905	0.257206	-0.306841	-1.28802	205	TNFRSF13B, CD40, RELT, CXCR5, KIT, CCR9, FAS, CSF2RB, TNFRSF10A, IL15, TNFRSF13C, CXCL16, IL18RAP, TNF, IL1RAP, CXCL10, IL1R1, MET, TGFBR1, TNFRSF21, CCL22, TNFRSF8, CSF1R, CCR4, IL6, TNFSF13B, CSF3R, IFNGR1, IL23R, OSM, TNFSF11, CXCR3, TNFRSF9, CXCL8, TGFB2, IL17RA, TNFRSF17, IFNGR2, CSF1, CXCL2, CCR6, CCL25, ACVR2A, TNFRSF19, MPL, IL20, IL10, IL15RA	KEGG	CYTOKINE_CYTOKINE_RECEPTOR_INTERACTION
REACTOME_FC_EPSILON_RECEPTOR_FCERI_SIGNALING	0.0419075	0.265358	0.266351	-0.344083	-1.3436	114	VAV2, LYN, PLCG2, GAB2, TAB3, FBXW11, RASGRP4, CHUK, MAPK1, MAP2K4, BTK, MAP3K1, GRB2, UBE2D1, FOS, PAK1, VAV3, IKBKB, MALT1, PPP3R1, TAB2, UBE2V1, LAT2, PSMD1, AHCYL1, PSMD14, PDPK1, NRAS, RASGRP1, NFATC1, NFKB1	REACTOME	FC_EPSILON_RECEPTOR_FCERI_SIGNALING
BIOCARTA_INSULIN_PATHWAY	0.0430293	0.271168	0.287857	-0.562601	-1.5212	18	GRB2, FOS, SRF, ELK1, RASA1, PIK3CG	BIOCARTA	INSULIN_PATHWAY
KEGG_CITRATE_CYCLE_TCA_CYCLE	0.0431894	0.271168	0.282013	-0.519597	-1.47923	22	CS, IDH3A, IDH1, SDHB, FH, OGDH, DLD, MDH1, ACLY	KEGG	CITRATE_CYCLE_TCA_CYCLE
REACTOME_SIGNALING_BY_FGFR1_IN_DISEASE	0.0433452	0.271168	0.321776	-0.48543	-1.49745	32	GAB1, GAB2, FRS2, TRIM24, GRB2, CPSF6, STAT1, STAT3, NRAS, ZMYM2, FGFR1OP2, MYO18A	REACTOME	SIGNALING_BY_FGFR1_IN_DISEASE
BIOCARTA_RACCYCD_PATHWAY	0.0439932	0.273649	0.282013	-0.496187	-1.46329	26	RB1, CHUK, CDKN1B, MAPK1, PAK1, CDKN1A, E2F1, IKBKB	BIOCARTA	RACCYCD_PATHWAY
REACTOME_ACTIVATION_OF_PPARGC1A_PGC_1ALPHA_BY_PHOSPHORYLATION	0.0440917	0.273649	0.287857	-0.665507	-1.54581	10	PRKAG2, PRKAG3, PRKAG1, MAPK14, MAPK12	REACTOME	ACTIVATION_OF_PPARGC1A_PGC_1ALPHA_BY_PHOSPHORYLATION
REACTOME_RETROGRADE_TRANSPORT_AT_THE_TRANS_GOLGI_NETWORK	0.0447284	0.276503	0.271289	-0.430351	-1.43744	47	USP6NL, NAPB, VPS54, ARL1, RGP1, RAB6A, IGF2R, COG3, VTI1A, RAB43, TGOLN2, COG1, COG2, TMF1, VAMP3, COG6, STX16, VPS53, GCC2, M6PR, NAPG	REACTOME	RETROGRADE_TRANSPORT_AT_THE_TRANS_GOLGI_NETWORK
REACTOME_ERYTHROPOIETIN_ACTIVATES_RAS	0.0452174	0.277333	0.282013	-0.61848	-1.54513	13	LYN, GRB2, JAK2, CRKL, NRAS, IRS2, RAPGEF1	REACTOME	ERYTHROPOIETIN_ACTIVATES_RAS
REACTOME_SIGNAL_REGULATORY_PROTEIN_FAMILY_INTERACTIONS	0.0452174	0.277333	0.282013	-0.626468	-1.56508	13	SIRPA, SIRPB1, CD47, PTPN6, GRB2	REACTOME	SIGNAL_REGULATORY_PROTEIN_FAMILY_INTERACTIONS
HALLMARK_MYC_TARGETS_V1	0.0457414	0.278162	0.321776	0.276547	1.22145	148	TARDBP, MYC, RUVBL2, FBL, PSMA7, IMPDH2, PABPC4, PHB, EXOSC7, PSMD7, EIF4A1, PRPF31, EIF3D, RPL18, NOP56, NOP16, FAM120A, CCT4, TRIM28, CCT7, ODC1, EIF2S2, NAP1L1, TYMS, MRPL9, SRSF3, DDX18, MCM4, IFRD1, G3BP1, NHP2, CCT5, CSTF2, HDGF, PA2G4, EIF3J, CCT3, SRSF7, NDUFAB1, CYC1, NCBP2, PPM1G, SNRPD1, SYNCRIP, RSL1D1, KPNB1, RACK1, LSM7, DDX21, TUFM, MRPS18B, CCNA2, RANBP1, SNRPD3	HALLMARK	MYC_TARGETS_V1
REACTOME_ERBB2_REGULATES_CELL_MOTILITY	0.0458554	0.278162	0.282013	-0.664636	-1.54379	10	NRG2, EREG, HBEGF, ERBB3, RHOA	REACTOME	ERBB2_REGULATES_CELL_MOTILITY
REACTOME_RHOU_GTPASE_CYCLE	0.0458861	0.278162	0.266351	-0.449321	-1.43517	37	DST, ARHGAP31, STAM, GRB2, DEPDC1B, ARHGEF6, PAK1, IQGAP1, GIT2, PAK3, PARD6A, ITSN2, CLTC, NCK1, USP9X, RHOU, SPTBN1	REACTOME	RHOU_GTPASE_CYCLE
REACTOME_MRNA_SPLICING_MINOR_PATHWAY	0.0462297	0.279163	0.321776	0.40162	1.39779	40	PRPF6, POLR2I, PDCD7, DDX23, GTF2F1, POLR2F, GTF2F2, SF3B2, RNPC3, POLR2C, ZRSR2, SNRNP25, SRSF7, NCBP2, SNRPD1, SNRNP200, POLR2L, ZMAT5, SNRPD3, POLR2G	REACTOME	MRNA_SPLICING_MINOR_PATHWAY
REACTOME_TICAM1_RIP1_MEDIATED_IKK_COMPLEX_RECRUITMENT	0.0469565	0.282462	0.276501	-0.589366	-1.52711	15	CHUK, UBE2D1, RIPK1, IKBKB, UBE2V1, BIRC2	REACTOME	TICAM1_RIP1_MEDIATED_IKK_COMPLEX_RECRUITMENT
REACTOME_MAPK_FAMILY_SIGNALING_CASCADES	0.0473146	0.283525	0.234393	-0.291275	-1.25709	275	DUSP5, PPP1CB, FRS2, KIT, NRG2, DLG1, RASGRF1, MAPKAPK5, RGL1, NF1, RASGRP4, CSF2RB, TGFA, MAPK1, PPP1CC, MRAS, AGO4, EREG, MET, GRB2, HBEGF, GOLGA7, PAK1, IL6, FGFR3, FN1, IQGAP1, JAK2, ARRB1, ERBB3, PAK3, PPP2CB, PRKACA, RASA1, CDC14A, RANBP9, RAP1B, CAMK2G, SHOC2, XPO1, KALRN, SPRED3, PSMD1, PSMD14, NRAS, KLB, NCOA3, RGL2, RASAL1, RASGRP1, BRAP, MARK3, FOXO1, MAPK12, DUSP6, PRKACB, SPRED1, DUS…	REACTOME	MAPK_FAMILY_SIGNALING_CASCADES
REACTOME_PARASITE_INFECTION	0.047619	0.28426	0.261664	-0.427888	-1.46361	53	VAV2, LYN, ABI1, HCK, MAPK1, NCKAP1L, FGR, BTK, ACTR3, GRB2, ACTR2, VAV3, MYO1C, WIPF1, CYFIP1, CRK, NCK1, WASF3	REACTOME	PARASITE_INFECTION
BIOCARTA_CTCF_PATHWAY	0.0481813	0.284428	0.321776	-0.519273	-1.50349	24	CD79A, CD79B, PTEN, SMAD1, CDKN1B, TGFBR1, SMAD4, TGFB2, PIK3CG	BIOCARTA	CTCF_PATHWAY
REACTOME_PYRUVATE_METABOLISM_AND_CITRIC_ACID_TCA_CYCLE	0.048	0.284428	0.261664	-0.44019	-1.44721	42	ME2, NNT, CS, IDH3A, SDHB, FH, OGDH, DLD, RXRA, MPC2, PDP1, PDHX, PDP2, PDK4, LDHC, ME3, PDK2	REACTOME	PYRUVATE_METABOLISM_AND_CITRIC_ACID_TCA_CYCLE
REACTOME_REGULATION_OF_SIGNALING_BY_CBL	0.0481928	0.284428	0.271289	-0.555778	-1.50275	18	LYN, BLNK, HCK, GRB2, CBL, CRKL, CRK, RAPGEF1, SYK	REACTOME	REGULATION_OF_SIGNALING_BY_CBL
BIOCARTA_HCMV_PATHWAY	0.0486957	0.285243	0.271289	-0.585728	-1.51769	15	RB1, MAPK1, MAP3K1, CREB1, SP1, PIK3CG, MAPK14, NFKB1, MAP2K6	BIOCARTA	HCMV_PATHWAY
REACTOME_OVARIAN_TUMOR_DOMAIN_PROTEASES	0.0486656	0.285243	0.257206	-0.453869	-1.44777	36	PTEN, TRAF3, YOD1, TRIM25, NOD2, UBE2D1, IFIH1, TNIP3, RIPK1, DDX58, ZRANB1, VCPIP1, RHOA, NOD1	REACTOME	OVARIAN_TUMOR_DOMAIN_PROTEASES
REACTOME_TRP_CHANNELS	0.049505	0.288902	0.261664	-0.478946	-1.43639	27	MLKL, TRPM1, TRPM4, TRPC1, RIPK1, TRPM2, TRPV6, TRPC6, TRPM7	REACTOME	TRP_CHANNELS
REACTOME_NOD1_2_SIGNALING_PATHWAY	0.049785	0.289456	0.321776	-0.481806	-1.48628	32	TAB3, CHUK, CASP1, NOD2, IKBKB, TAB2, UBE2V1, BIRC2, MAPK14, CASP4, MAPK12, NOD1, IRAK1, ITCH, MAP2K6, MAP3K7	REACTOME	NOD1_2_SIGNALING_PATHWAY
BIOCARTA_IL2RB_PATHWAY	0.0504732	0.292371	0.252961	-0.447506	-1.41806	35	SOCS3, FAS, MAPK1, PTPN6, GRB2, FOS, IKZF3, E2F1, CBL, CRKL, PIK3CG, JAK3, IL2RB	BIOCARTA	IL2RB_PATHWAY
KEGG_STEROID_BIOSYNTHESIS	0.0508475	0.293452	0.261664	-0.554332	-1.48884	17	SC5D, TM7SF2, CYP27B1, MSMO1, FDFT1, LIPA, NSDHL	KEGG	STEROID_BIOSYNTHESIS
BIOCARTA_IGF1_PATHWAY	0.0516351	0.294148	0.261664	-0.550754	-1.48917	18	GRB2, FOS, SRF, ELK1, RASA1, PIK3CG	BIOCARTA	IGF1_PATHWAY
BIOCARTA_TNFR2_PATHWAY	0.0512195	0.294148	0.321776	-0.566852	-1.52247	17	TRAF3, CHUK, MAP3K1, TANK, RIPK1, IKBKB, MAP3K14, ELP1	BIOCARTA	TNFR2_PATHWAY
KEGG_HYPERTROPHIC_CARDIOMYOPATHY_HCM	0.0519084	0.294148	0.245042	-0.370724	-1.34842	73	DMD, ATP2A2, MYBPC3, TNF, ITGAV, ITGA4, ITGA3, PRKAG2, DES, PRKAG3, IL6, CACNA2D2, ACTC1, DAG1, TGFB2, TTN, SGCD, PRKAG1, TPM3, SGCB, PRKAA1, TPM2, ITGA8	KEGG	HYPERTROPHIC_CARDIOMYOPATHY_HCM
REACTOME_G_PROTEIN_BETA_GAMMA_SIGNALLING	0.05176	0.294148	0.321776	-0.496753	-1.50169	28	BTK, ARHGEF6, PAK1, GNG3, PLCB1, PIK3R6, AKT3, PIK3CG, PLCB2, PDPK1, RHOA, PIK3R5, GNB4	REACTOME	G_PROTEIN_BETA_GAMMA_SIGNALLING
REACTOME_HS_GAG_DEGRADATION	0.0516351	0.294148	0.261664	-0.551404	-1.49093	18	GLB1, SDC3, GPC4, GLB1L, IDUA	REACTOME	HS_GAG_DEGRADATION
REACTOME_TRNA_PROCESSING	0.052353	0.295596	0.321776	0.308477	1.27948	94	RAE1, TSEN34, WDR4, DUS2, TRMT1, DDX1, TYW3, RPP30, NUP85, CDKAL1, NUP37, LAGE3, POP7, TRMT61B, ADAT2, QTRT1, CTU1, HSD17B10, TRMT112, POP4, NUP50, PUS3, CSTF2, QTRT2, C2orf49, POP5, TSEN54, ELAC2, ADAT3, NUP54, GTPBP3, RTCB	REACTOME	TRNA_PROCESSING
REACTOME_RND1_GTPASE_CYCLE	0.0525478	0.295628	0.248911	-0.442069	-1.42965	39	FRS2, DST, DSP, PTPN13, ALDH3A2, STMN2, DEPDC1B, UBXN11, RRAS2, FAM135A	REACTOME	RND1_GTPASE_CYCLE
REACTOME_FORMATION_OF_FIBRIN_CLOT_CLOTTING_CASCADE	0.0530874	0.297594	0.321776	0.421322	1.40477	34	F8, F2, SERPIND1, GP1BB, F12, SERPINA5, PF4V1, CD177, GP1BA, GP9, SERPING1, PRTN3, VWF, TFPI, F13A1, PF4, F7, FGA, KLKB1	REACTOME	FORMATION_OF_FIBRIN_CLOT_CLOTTING_CASCADE
REACTOME_REGULATION_OF_KIT_SIGNALING	0.0537262	0.300099	0.257206	-0.568782	-1.49795	16	LYN, KIT, SH2B3, PTPN6, GRB2, CBL	REACTOME	REGULATION_OF_KIT_SIGNALING
REACTOME_CARGO_RECOGNITION_FOR_CLATHRIN_MEDIATED_ENDOCYTOSIS	0.0547337	0.302948	0.234393	-0.34942	-1.33417	96	GRK3, SCARB2, UBQLN2, AVPR2, SYT9, WNT5A, TGFA, EPS15L1, STAM, NECAP1, FCHO2, LDLR, EREG, GRB2, VAMP7, HBEGF, ARRB1, IGF2R, CBL, SGIP1, COPS8, REPS2, ITSN2, AP2A2, CLTC, AP2B1	REACTOME	CARGO_RECOGNITION_FOR_CLATHRIN_MEDIATED_ENDOCYTOSIS
REACTOME_POST_CHAPERONIN_TUBULIN_FOLDING_PATHWAY	0.0545753	0.302948	0.321776	0.57655	1.52475	13	TUBA4A, TUBB1, TUBB2A, TUBB2B, TUBA8, TUBA1A, TUBB4B	REACTOME	POST_CHAPERONIN_TUBULIN_FOLDING_PATHWAY
REACTOME_SIGNALING_BY_ERBB2_IN_CANCER	0.0548173	0.302948	0.248911	-0.503994	-1.43481	22	GAB1, NRG2, EREG, GRB2, HBEGF, ERBB3	REACTOME	SIGNALING_BY_ERBB2_IN_CANCER
REACTOME_CLATHRIN_MEDIATED_ENDOCYTOSIS	0.0555556	0.304873	0.231127	-0.323991	-1.28431	132	GRK3, SCARB2, RAB5C, UBQLN2, AVPR2, SYT9, WNT5A, TGFA, EPS15L1, SYNJ1, STAM, NECAP1, FCHO2, LDLR, ACTR3, EREG, GRB2, ACTR2, VAMP7, HBEGF, GAPVD1, ARRB1, IGF2R, CBL, SGIP1, PIK3C2A, COPS8, REPS2, ITSN2, AP2A2, CLTC, AP2B1	REACTOME	CLATHRIN_MEDIATED_ENDOCYTOSIS
REACTOME_PECAM1_INTERACTIONS	0.0554562	0.304873	0.257206	-0.635195	-1.50823	11	LYN, PTPN6, ITGAV, PECAM1, INPP5D	REACTOME	PECAM1_INTERACTIONS
BIOCARTA_P38MAPK_PATHWAY	0.0558214	0.305261	0.24134	-0.458863	-1.43453	33	MAPKAPK5, MAP2K4, MAP3K1, GRB2, TGFBR1, CREB1, ELK1, RIPK1, RPS6KA5, STAT1, TGFB2, MKNK1, DDIT3, MAPK14, MAP2K6, MAP3K5, MAP3K7, RAPGEF2	BIOCARTA	P38MAPK_PATHWAY
REACTOME_HIV_INFECTION	0.0561027	0.30573	0.321776	0.260892	1.19362	190	RAE1, TAF13, RNMT, CD4, POLR2I, CDK9, CHMP7, CCR5, PSMA7, GTF2F1, POLR2F, AP1M1, SUPT5H, CD247, ELOB, GTF2F2, NELFA, PSMD7, TAF4, RAC1, PSMD4, LCK, TAF3, NUP85, NELFB, NUP37, VPS37D, AP2S1, VPS28, CHMP4B, CHMP2A, FEN1, POLR2C, CXCR4, NMT2, AP2M1, SLC25A6, GTF2E2, ELOA, PSMC5, NUP50, CHMP6, TAF6, TAF1, PSIP1, PSMB10, PSMD13, PSMB6, RANGAP1, NCBP2, SUPT16H, NUP54, POLR2L, KPNB1, RBX1, TAF12, MNAT1,…	REACTOME	HIV_INFECTION
REACTOME_ANTIVIRAL_MECHANISM_BY_IFN_STIMULATED_GENES	0.0565749	0.307233	0.234393	-0.388545	-1.39137	65	TRIM25, ARIH1, HERC5, NUP107, UBE2E1, ABCE1, NUP155, EIF4G2, DDX58, OASL, NUP205, STAT1, MX2, EIF2AK2, KPNA5, MX1, NUP58, OAS2, NUP210, NUP153, NUP35	REACTOME	ANTIVIRAL_MECHANISM_BY_IFN_STIMULATED_GENES
BIOCARTA_NKT_PATHWAY	0.0569381	0.308135	0.321776	0.469524	1.43364	23	CCR7, CD4, CCR5, CD40LG, IL5, CXCR4, IL12RB1, IL4, TGFB1, IL12RB2	BIOCARTA	NKT_PATHWAY
REACTOME_PROCESSING_OF_CAPPED_INTRON_CONTAINING_PRE_MRNA	0.0574745	0.308977	0.321776	0.270285	1.24055	198	RAE1, BUD31, WBP4, CD2BP2, PQBP1, SYF2, TFIP11, PRPF6, THOC3, POLR2I, SNRPN, RBM5, DDX46, PRPF4, LSM4, ISY1, PDCD7, DDX23, GTF2F1, PPIL4, POLR2F, GTF2F2, XAB2, SF3B2, PRPF31, RNPC3, NUP85, NUP37, SRSF4, CDC40, PPIE, PRCC, PHF5A, CHTOP, POLR2C, SRSF3, CDC5L, ZRSR2, POLDIP3, SART1, SNW1, CWC27, NUP50, CSTF2, SF3A2, SNRNP25, HNRNPM, SRSF7, DDX39A, HSPA8, DHX16, NCBP2, SNRPD1, NUP54, SNRNP200, POLR2L…	REACTOME	PROCESSING_OF_CAPPED_INTRON_CONTAINING_PRE_MRNA
REACTOME_RHOG_GTPASE_CYCLE	0.0574887	0.308977	0.231127	-0.369532	-1.33925	70	VAV2, DOCK5, ARHGAP32, RAB7A, DOCK4, DEPDC1B, NDUFA5, VAV3, MPP7, CDC42EP1, TMPO, VAPB, CYFIP1, DOCK2, KALRN, VRK2, ARFGAP3, ARHGAP1, VAMP3, TFRC, ARHGEF16, KTN1, ARHGAP35	REACTOME	RHOG_GTPASE_CYCLE
BIOCARTA_HES_PATHWAY	0.0582011	0.309614	0.248911	-0.65221	-1.51492	10	WNT1, NOTCH2, GSK3B, DVL1, NOTCH1	BIOCARTA	HES_PATHWAY
KEGG_HEDGEHOG_SIGNALING_PATHWAY	0.0578778	0.309614	0.237794	-0.420921	-1.39569	46	FBXW11, WNT7B, WNT1, WNT5A, GSK3B, STK36, WNT10B, CSNK1G3, WNT10A, PRKACA, SMO	KEGG	HEDGEHOG_SIGNALING_PATHWAY
REACTOME_INTERLEUKIN_20_FAMILY_SIGNALING	0.0581395	0.309614	0.24134	-0.499118	-1.42093	22	SOCS3, STAT2, JAK2, STAT1, STAT3, IL20, IL20RA, JAK3, IFNLR1, IL20RB, IL10RB	REACTOME	INTERLEUKIN_20_FAMILY_SIGNALING
BIOCARTA_MONOCYTE_PATHWAY	0.059034	0.312092	0.248911	-0.6319	-1.50041	11	PECAM1, ITGA4, ICAM1, SELL, ITGAL	BIOCARTA	MONOCYTE_PATHWAY
REACTOME_PHOSPHOLIPID_METABOLISM	0.0590659	0.312092	0.216543	-0.303004	-1.25334	184	PLA2G4C, MTM1, PTEN, PLD4, CEPT1, PLBD1, GPCPD1, OSBPL10, PLD2, MTMR1, PTPN13, SYNJ1, LPGAT1, MFSD2A, PLB1, PITPNB, PIK3R6, LPCAT2, INPPL1, RUFY1, ACHE, INPP5D, STARD7, GPAT3, PIKFYVE, PIP4P1, PLEKHA4, PNPLA8, PIP5K1B, MTMR2, VAC14, PIK3C2A, GDPD1, PLEKHA1, CPNE3, GDPD3, FIG4, PIK3CG, MTMR9, ABHD3, PLA2G15, LPCAT4, AGPAT1, PIP4K2C, PIK3R4, PIK3R5, GNPAT, MTMR4, PIK3C2B, PTDSS1, BMX, ACP6, HADHB, …	REACTOME	PHOSPHOLIPID_METABOLISM
REACTOME_EPHRIN_SIGNALING	0.0593824	0.312707	0.287857	0.498082	1.42774	18	MYL12A, RAC1, EFNB1, NCK2, GIT1, EPHB6, SRC, EFNB2, EPHB3	REACTOME	EPHRIN_SIGNALING
BIOCARTA_RANKL_PATHWAY	0.0596745	0.312883	0.248911	-0.62056	-1.50384	12	FOS, TNFSF11, EIF2AK2, IRF9, NFKB1	BIOCARTA	RANKL_PATHWAY
REACTOME_COPII_MEDIATED_VESICLE_TRANSPORT	0.059816	0.312883	0.227987	-0.392543	-1.38543	59	SEC24D, TGFA, TMED2, SEC24B, NAPB, SEC23A, CTSC, TFG, SCFD1, CNIH1, PPP6C, SAR1B, SEC16A, CTSZ, SEC31A, SEC24A, TMED10	REACTOME	COPII_MEDIATED_VESICLE_TRANSPORT
BIOCARTA_BARRESTIN_SRC_PATHWAY	0.0607639	0.314432	0.24134	-0.594718	-1.51093	14	HCK, MAPK1, FGR, PLCB1, ARRB1	BIOCARTA	BARRESTIN_SRC_PATHWAY
KEGG_SMALL_CELL_LUNG_CANCER	0.0607903	0.314432	0.224966	-0.360714	-1.329	79	PTEN, RB1, TRAF3, CHUK, CDKN1B, ITGAV, CKS1B, PIAS1, ITGA3, FN1, RARB, PIAS3, E2F1, IKBKB, AKT3, BIRC2, LAMA3, SKP2, PIK3CG, RXRA, RXRB, TRAF4, LAMB2, NFKB1, TRAF5, PIK3R5	KEGG	SMALL_CELL_LUNG_CANCER
KEGG_VEGF_SIGNALING_PATHWAY	0.0609163	0.314432	0.321776	0.348728	1.34242	64	PLA2G2F, SPHK2, SH2D2A, NOS3, PLA2G6, PLA2G2D, PIK3R1, MAPKAPK2, PIK3R3, RAC1, CHP2, SRC, CASP9, VEGFA, NFATC2, KDR	KEGG	VEGF_SIGNALING_PATHWAY
REACTOME_GAB1_SIGNALOSOME	0.0606586	0.314432	0.24134	-0.559665	-1.47394	16	GAB1, TGFA, EREG, GRB2, HBEGF	REACTOME	GAB1_SIGNALOSOME
REACTOME_VEGFR2_MEDIATED_VASCULAR_PERMEABILITY	0.0626058	0.32209	0.234393	-0.474623	-1.3997	26	VAV2, CTNND1, PAK1, VAV3, PAK3, CTNNA1, JUP, AKT3	REACTOME	VEGFR2_MEDIATED_VASCULAR_PERMEABILITY
REACTOME_RHOQ_GTPASE_CYCLE	0.0630915	0.323525	0.224966	-0.407542	-1.40123	54	ARHGAP32, RAB7A, STEAP3, SLC1A5, DEPDC1B, ARHGAP17, CDC42BPB, PAK1, IQGAP1, GIT2, MPP7, CDC42EP1, JUP, STOM, CPNE8, ARHGAP1, VAMP3, OBSCN, SNAP23, TFRC, ARHGAP35, GFOD1	REACTOME	RHOQ_GTPASE_CYCLE
BIOCARTA_TPO_PATHWAY	0.0636516	0.324432	0.231127	-0.514107	-1.44962	21	GRB2, FOS, JAK2, RASA1, STAT1, STAT3, PIK3CG, MPL	BIOCARTA	TPO_PATHWAY
REACTOME_TRAF6_MEDIATED_IRF7_ACTIVATION	0.0636833	0.324432	0.234393	-0.536588	-1.45087	18	TBK1, TRIM25, IFIH1, EP300, TANK, SIKE1, DDX58, IRF7, IKBKE	REACTOME	TRAF6_MEDIATED_IRF7_ACTIVATION
REACTOME_CELL_JUNCTION_ORGANIZATION	0.0641221	0.325607	0.21925	-0.358303	-1.31514	78	PARD6B, DST, CTNND1, CDH13, CDH2, COL17A1, SDK2, ARHGEF6, CDH17, CTNNA1, CLDN3, VASP, CLDN12, JUP, PARD6A, CDH24, LIMS2, LAMA3	REACTOME	CELL_JUNCTION_ORGANIZATION
REACTOME_NUCLEOTIDE_BINDING_DOMAIN_LEUCINE_RICH_REPEAT_CONTAINING_RECEPTOR_NLR_SIGNALING_PATHWAYS	0.0645669	0.326805	0.222056	-0.407844	-1.37598	49	TAB3, AIM2, CHUK, NLRP1, CASP1, NOD2, IKBKB, TAB2, UBE2V1, MEFV, BIRC2, APP, MAPK14, NFKB1, CASP4, MAPK12, NOD1, IRAK1, ITCH, MAP2K6, MAP3K7, NFKB2, NLRP3	REACTOME	NUCLEOTIDE_BINDING_DOMAIN_LEUCINE_RICH_REPEAT_CONTAINING_RECEPTOR_NLR_SIGNALING_PATHWAYS
KEGG_ANTIGEN_PROCESSING_AND_PRESENTATION	0.0648734	0.327297	0.222056	-0.429763	-1.3727	37	CTSS, HSPA1L, RFX5, CIITA, TAPBP, CREB1, HSPA5, CTSB, RFXAP, LGMN, PDIA3, HSPA4, B2M, NFYC	KEGG	ANTIGEN_PROCESSING_AND_PRESENTATION
REACTOME_C_TYPE_LECTIN_RECEPTORS_CLRS	0.0655022	0.329406	0.2114	-0.334636	-1.30188	112	LYN, PLCG2, CLEC7A, TAB3, FBXW11, CHUK, CCL22, UBE2D1, UBA3, PAK1, EP300, IKBKB, MALT1, PAK3, PPP3R1, PRKACA, MAP3K14, TAB2, UBE2V1, RPS6KA5, PSMD1, AHCYL1, PSMD14, PDPK1, NRAS, NFATC1, NFKB1, PRKACB, RELB, IL1B, ITPR1, PSMA1, MAP3K7, PSMD3, NFKB2, PSME2, SYK, PSMA4	REACTOME	C_TYPE_LECTIN_RECEPTORS_CLRS
REACTOME_RIP_MEDIATED_NFKB_ACTIVATION_VIA_ZBP1	0.0661017	0.331356	0.227987	-0.544002	-1.4611	17	CHUK, MYD88, RIPK1, IKBKB, DHX9, NFKBIB, NFKB1, NFKB2	REACTOME	RIP_MEDIATED_NFKB_ACTIVATION_VIA_ZBP1
BIOCARTA_IL12_PATHWAY	0.0667807	0.331825	0.287805	0.503557	1.44343	18	ETV5, CCR5, CD3G, CD247, CD3E, STAT4, IL12RB1, IL12RB2	BIOCARTA	IL12_PATHWAY
REACTOME_ASPARAGINE_N_LINKED_GLYCOSYLATION	0.0664928	0.331825	0.197822	-0.288799	-1.2388	258	ST3GAL6, TMED7, GLB1, ACTR10, NGLY1, SEC24D, DPAGT1, RNF139, TGFA, TMED2, SEC24B, NAPB, MIA3, STT3A, SEC23A, GBF1, CGA, CTSC, EDEM3, TFG, RAD23B, DPM1, MGAT3, GNPNAT1, CAPZA1, SCFD1, UGGT1, CNIH1, PPP6C, ST3GAL4, DCTN4, PMM2, ST8SIA4, SAR1B, ALG8, SEC16A, MAGT1, SEL1L, EDEM1, COPG2, ALG5, PGM3, CTSZ, FUCA1, ALG13, B4GALT5, COG3, SEC31A, FUT8, SEC24A, TMED10, GFPT1, DCTN6, KDELR2, PDIA3, SEC22B, C…	REACTOME	ASPARAGINE_N_LINKED_GLYCOSYLATION
REACTOME_GENERATION_OF_SECOND_MESSENGER_MOLECULES	0.0668317	0.331825	0.276501	0.451777	1.37945	23	CD4, LAT, CD3G, CD247, GRAP2, LCK, ITK, CD3E, ZAP70, FYB1	REACTOME	GENERATION_OF_SECOND_MESSENGER_MOLECULES
HALLMARK_P53_PATHWAY	0.0680272	0.334637	0.199915	-0.297589	-1.23176	180	PLK2, TOB1, PLK3, KLF4, ATF3, RB1, PLXNB2, FAS, BTG2, VDR, TGFA, CDH13, STEAP3, CASP1, GM2A, POLH, FOS, HBEGF, HEXIM1, CDKN1A, ZMAT3, CDK5R1, KIF13B, TCHH, FUCA1, ELP1, APP, STOM, SP1, FBXW7, RHBDF2, ABAT, CCNG1, DRAM1, NOTCH1, DDIT3, NINJ1, RXRA, TPD52L1, TRAF4, TRAFD1	HALLMARK	P53_PATHWAY
KEGG_ETHER_LIPID_METABOLISM	0.0681265	0.334637	0.271289	0.444604	1.41195	26	PLA2G2F, PLA2G6, PLA2G2D, PLPP2, PAFAH2	KEGG	ETHER_LIPID_METABOLISM
KEGG_NON_SMALL_CELL_LUNG_CANCER	0.068254	0.334637	0.216543	-0.403926	-1.37341	51	PLCG2, RB1, TGFA, MAPK1, GRB2, RASSF5, RARB, E2F1, AKT3, PIK3CG, RXRA, RXRB, PDPK1, NRAS	KEGG	NON_SMALL_CELL_LUNG_CANCER
REACTOME_EXTRACELLULAR_MATRIX_ORGANIZATION	0.0678617	0.334637	0.193813	-0.28542	-1.2293	260	DMD, CTSS, ITGAX, SDC3, DST, EFEMP1, COL12A1, MMP11, ACAN, EMILIN3, ADAM10, CD47, EMILIN2, MMP17, ADAMTS2, ITGAV, PECAM1, ADAM9, ITGA4, COL17A1, ADAM17, PTPRS, ITGA3, LOXL1, MMP8, ADAM19, FN1, ICAM4, PSEN1, COL6A1, CASK, ICAM1, FURIN, COL21A1, COL5A2, CTSB, P4HA3, COL4A5, DAG1, LOX, COL27A1, CAPN7, ADAM12, APP, CTSK, TGFB2, LAMA3, ITGAL, COL23A1, NCSTN, ADAMTS8, MFAP3, ITGAD, LAMB2, COLGALT2, MAT…	REACTOME	EXTRACELLULAR_MATRIX_ORGANIZATION
REACTOME_MRNA_CAPPING	0.0689655	0.337069	0.271289	0.455473	1.40751	24	RNMT, POLR2I, GTF2F1, POLR2F, SUPT5H, GTF2F2, POLR2C, NCBP2, POLR2L, MNAT1, POLR2G, GTF2H4, ERCC2, GTF2H5	REACTOME	MRNA_CAPPING
REACTOME_TAK1_ACTIVATES_NFKB_BY_PHOSPHORYLATION_AND_ACTIVATION_OF_IKKS_COMPLEX	0.0693739	0.338009	0.222056	-0.471737	-1.39119	26	TAB3, CHUK, NOD2, IKBKB, TAB2, UBE2V1, APP, NFKBIB, NFKB1, NOD1, IRAK1, MAP3K7, NFKB2	REACTOME	TAK1_ACTIVATES_NFKB_BY_PHOSPHORYLATION_AND_ACTIVATION_OF_IKKS_COMPLEX
BIOCARTA_ALK_PATHWAY	0.0708402	0.339515	0.216543	-0.444481	-1.37114	32	MEF2C, SMAD1, WNT1, GSK3B, TGFBR1, SMAD4, DVL1, TGFB2	BIOCARTA	ALK_PATHWAY
BIOCARTA_GH_PATHWAY	0.0709459	0.339515	0.21925	-0.468994	-1.3726	25	MAPK1, PTPN6, GRB2, SRF, JAK2, PIK3CG	BIOCARTA	GH_PATHWAY
REACTOME_DISEASES_OF_PROGRAMMED_CELL_DEATH	0.0702703	0.339515	0.282013	0.403958	1.38466	37	LMNA, TRAF2, FASLG, FADD, CDKN2A, POLA1, PRDX2, DNMT3B, CDK5, GOLGA2, CAPNS1, PRDX1, FOXO3	REACTOME	DISEASES_OF_PROGRAMMED_CELL_DEATH
REACTOME_HEPARAN_SULFATE_HEPARIN_HS_GAG_METABOLISM	0.0712025	0.339515	0.2114	-0.425799	-1.39645	41	NDST1, GLB1, SDC3, CSPG5, XYLT1, GPC4, HS3ST1, GLB1L, IDUA, B3GAT1, HS6ST1	REACTOME	HEPARAN_SULFATE_HEPARIN_HS_GAG_METABOLISM
REACTOME_INTERLEUKIN_RECEPTOR_SHC_SIGNALING	0.0704698	0.339515	0.21925	-0.483518	-1.39997	24	GAB2, CSF2RB, PTPN6, GRB2, JAK2, INPPL1, INPP5D	REACTOME	INTERLEUKIN_RECEPTOR_SHC_SIGNALING
REACTOME_NEUREXINS_AND_NEUROLIGINS	0.0708661	0.339515	0.2114	-0.4057	-1.36875	49	EPB41L3, EPB41L2, SIPA1L1, DLGAP1, SYT9, LIN7C, CASK, STXBP1, APBA1, NLGN3, NRXN2, PDLIM5, DLG2, EPB41L1, NRXN3, DLGAP4, LRRTM2, DLGAP3, HOMER3, GRIN2C	REACTOME	NEUREXINS_AND_NEUROLIGINS
REACTOME_SIGNAL_TRANSDUCTION_BY_L1	0.0710572	0.339515	0.222056	-0.555285	-1.4624	16	VAV2, MAPK1, ITGAV, PAK1	REACTOME	SIGNAL_TRANSDUCTION_BY_L1
REACTOME_CHEMOKINE_RECEPTORS_BIND_CHEMOKINES	0.072	0.342274	0.2114	-0.421005	-1.38414	42	CXCR5, CCR9, CXCL16, CXCL10, ACKR3, CCL22, CCR4, CXCR3, CXCL8, CCRL2, CXCL2, CCR6, CCL25	REACTOME	CHEMOKINE_RECEPTORS_BIND_CHEMOKINES
REACTOME_SIGNALING_BY_FGFR3_FUSIONS_IN_CANCER	0.0723104	0.342707	0.222056	-0.637711	-1.48125	10	GAB1, FRS2, GRB2, FGFR3	REACTOME	SIGNALING_BY_FGFR3_FUSIONS_IN_CANCER
REACTOME_MET_ACTIVATES_RAP1_AND_RAC1	0.0733453	0.346164	0.222056	-0.620052	-1.47227	11	GAB1, MET, GRB2, RAP1B, CRKL, CRK	REACTOME	MET_ACTIVATES_RAP1_AND_RAC1
REACTOME_SIGNALING_BY_ALK_IN_CANCER	0.0734824	0.346164	0.208955	-0.405703	-1.35511	47	FRS2, BCL2A1, BCL11A, MAPK1, PPFIBP1, GRB2, TFG, JUNB, FN1, CEBPB, SEC31A, EIF2AK3, STAT3, CLTC, TPM3, LMO7, BIRC6, ATIC, KIF5B, GCC2, ALK	REACTOME	SIGNALING_BY_ALK_IN_CANCER
BIOCARTA_TID_PATHWAY	0.0745763	0.349134	0.213928	-0.542007	-1.45574	17	RB1, TNF, IFNGR1, JAK2, IKBKB, IFNGR2, NFKB1	BIOCARTA	TID_PATHWAY
REACTOME_ALPHA_LINOLENIC_OMEGA3_AND_LINOLEIC_OMEGA6_ACID_METABOLISM	0.0747826	0.349134	0.216543	-0.594689	-1.48569	13	HSD17B4, ELOVL5, ACSL1, SCP2, ELOVL1, ACOX1, ACAA1	REACTOME	ALPHA_LINOLENIC_OMEGA3_AND_LINOLEIC_OMEGA6_ACID_METABOLISM
REACTOME_INFECTION_WITH_MYCOBACTERIUM_TUBERCULOSIS	0.0745234	0.349134	0.216543	-0.522545	-1.44026	19	TLR2, RAB7A, MAPK1, ATP6V1H, LTF, B2M, DUSP16	REACTOME	INFECTION_WITH_MYCOBACTERIUM_TUBERCULOSIS
REACTOME_ADHERENS_JUNCTIONS_INTERACTIONS	0.0750408	0.349297	0.208955	-0.451457	-1.36476	28	CTNND1, CDH13, CDH2, CDH17, CTNNA1, JUP, CDH24	REACTOME	ADHERENS_JUNCTIONS_INTERACTIONS
KEGG_FC_EPSILON_RI_SIGNALING_PATHWAY	0.0753012	0.349469	0.199915	-0.359835	-1.30079	69	VAV2, LYN, PLCG2, GAB2, MAPK1, MAP2K4, TNF, BTK, GRB2, VAV3, PRKCE, INPP5D, AKT3, PIK3CG, PDPK1, MAPK14, NRAS, MAPK12, PIK3R5, MAP2K6	KEGG	FC_EPSILON_RI_SIGNALING_PATHWAY
BIOCARTA_ACH_PATHWAY	0.0757238	0.349883	0.245042	0.564225	1.45773	12	FASLG, PIK3R1, CHRNB1, YWHAH, FOXO3	BIOCARTA	ACH_PATHWAY
REACTOME_REGULATION_OF_GENE_EXPRESSION_BY_HYPOXIA_INDUCIBLE_FACTOR	0.0758377	0.349883	0.216543	-0.632506	-1.46916	10	HIGD1A, HIF1A, EP300, ARNT	REACTOME	REGULATION_OF_GENE_EXPRESSION_BY_HYPOXIA_INDUCIBLE_FACTOR
BIOCARTA_G1_PATHWAY	0.0795262	0.364748	0.206588	-0.460617	-1.35839	26	RB1, CDKN1B, GSK3B, SMAD3, CDKN1A, E2F1, SMAD4, TGFB2, SKP2	BIOCARTA	G1_PATHWAY
KEGG_GLIOMA	0.0794393	0.364748	0.197822	-0.379284	-1.32754	58	PTEN, PLCG2, RB1, TGFA, MAPK1, GRB2, CDKN1A, E2F1, AKT3, CAMK2G, PIK3CG, NRAS, CALM2, PIK3R5	KEGG	GLIOMA
BIOCARTA_UCALPAIN_PATHWAY	0.0801782	0.366663	0.237794	0.558245	1.44228	12	RAC1, TLN1, ACTN3, ACTN1, CAPNS1, SPTAN1, EZR	BIOCARTA	UCALPAIN_PATHWAY
REACTOME_RAF_ACTIVATION	0.0811688	0.370111	0.199915	-0.442828	-1.36935	31	PPP1CB, PPP1CC, MRAS, JAK2, PPP2CB, CAMK2G, SHOC2, NRAS, BRAP, MARK3, PPP2R1B	REACTOME	RAF_ACTIVATION
BIOCARTA_GRANULOCYTES_PATHWAY	0.0833333	0.371297	0.204295	-0.565964	-1.43788	14	TNF, PECAM1, ICAM1, SELL, CXCL8, ITGAL	BIOCARTA	GRANULOCYTES_PATHWAY
BIOCARTA_NFKB_PATHWAY	0.0837521	0.371297	0.199915	-0.500124	-1.41019	21	CHUK, MYD88, TNF, MAP3K1, IL1R1, RIPK1, IKBKB, MAP3K14	BIOCARTA	NFKB_PATHWAY
BIOCARTA_NUCLEARRS_PATHWAY	0.0829103	0.371297	0.202072	-0.459315	-1.35456	26	ABCD2, ABCC3, VDR, RARA, CYP27B1, RARB	BIOCARTA	NUCLEARRS_PATHWAY
BIOCARTA_TALL1_PATHWAY	0.0850694	0.371297	0.202072	-0.562609	-1.42936	14	TRAF3, CHUK, TNFRSF13C, TNFSF13B, MAP3K14, TNFRSF17, MAPK14, NFKB1	BIOCARTA	TALL1_PATHWAY
KEGG_PARKINSONS_DISEASE	0.0852273	0.371297	0.261664	0.317975	1.26869	76	COX4I1, NDUFV1, ATP5PD, NDUFA9, NDUFS8, NDUFS3, ATP5F1D, UBE2J2, NDUFS7, UQCRC1, PINK1, NDUFA2, NDUFS6, NDUFB8, SLC25A6, CASP9, UQCRB, NDUFC1, NDUFAB1, ATP5MC2, NDUFA8, CYC1, UQCR10, NDUFA10, UBA7, ATP5F1A, NDUFB7, COX8A, NDUFB10, COX6A2	KEGG	PARKINSONS_DISEASE
REACTOME_EARLY_PHASE_OF_HIV_LIFE_CYCLE	0.0835214	0.371297	0.234393	0.588831	1.47068	11	CD4, CCR5, FEN1, CXCR4, PSIP1	REACTOME	EARLY_PHASE_OF_HIV_LIFE_CYCLE
REACTOME_FORMATION_OF_THE_EARLY_ELONGATION_COMPLEX	0.0848329	0.371297	0.248911	0.419737	1.34169	28	POLR2I, GTF2F1, POLR2F, SUPT5H, GTF2F2, NELFA, NELFB, POLR2C, NCBP2, POLR2L, MNAT1, POLR2G, GTF2H4, ERCC2, NELFE, GTF2H5	REACTOME	FORMATION_OF_THE_EARLY_ELONGATION_COMPLEX
REACTOME_GPCR_LIGAND_BINDING	0.0826033	0.371297	0.172324	-0.274204	-1.19487	302	PNOC, KEL, F2RL1, BDKRB2, GRM4, CXCR5, OPRM1, ADM, CCR9, WNT7B, ADGRE2, WNT1, PTGER2, AVPR2, WNT5A, CXCL16, RXFP4, C5AR1, CXCL10, S1PR1, ACKR3, GPR183, CCL22, CGA, RAMP2, FFAR1, CCR4, GPR68, CYSLTR1, WNT10B, GNG3, PTAFR, NLN, ANXA1, WNT10A, ADRA2B, SMO, PTGER3, KISS1R, CXCR3, APP, CXCL8, CHRM4, ACKR1, FZD5, RLN3, CCRL2, CXCL2, CCR6, CCL25, LPAR3, ADRB1, PSAP, TAS1R3, TAS2R38, DRD1, HTR7, PTGDR2, …	REACTOME	GPCR_LIGAND_BINDING
REACTOME_INTERLEUKIN_1_SIGNALING	0.0832095	0.371297	0.188204	-0.349882	-1.30636	84	PELI1, IRAK3, TAB3, FBXW11, CHUK, MYD88, MAP2K4, IL1RAP, NOD2, IL1R1, MAP3K8, IKBKB, MAP3K3, TAB2, UBE2V1, APP, PSMD1, PSMD14, NFKBIB, NFKB1, NOD1, IRAK1, IL1B, MAP2K6, PSMA1, MAP3K7, PSMD3, PELI3, NFKB2, PSME2, PSMA4	REACTOME	INTERLEUKIN_1_SIGNALING
REACTOME_INTERLEUKIN_7_SIGNALING	0.0839506	0.371297	0.245042	0.454462	1.35329	21	CISH, IL7R, PIK3R1, PIK3R3, CRLF2, STAT5A	REACTOME	INTERLEUKIN_7_SIGNALING
REACTOME_REGULATION_OF_TP53_ACTIVITY	0.0851371	0.371297	0.183024	-0.311393	-1.24679	141	PLK3, ZNF385A, TP53INP1, MAPKAPK5, CHEK1, DYRK2, RFC4, BRD1, EXO1, PRKAG2, PRKAG3, EP300, RBBP4, RFC3, HDAC2, TOPBP1, TP53BP2, TAF9B, CDK5R1, PPP2CB, NBN, PIP4P1, AKT3, DNA2, PRMT5, BRPF1, CCNG1, PRKAG1, TBP, PDPK1, MAPK14, PRKAA1, RPA3, ATR, PIP4K2C, PPP2R1B, KMT5A, PPP1R13L, MAP2K6, TAF11, RFC2, PIP4K2A	REACTOME	REGULATION_OF_TP53_ACTIVITY
REACTOME_RNA_POLYMERASE_III_TRANSCRIPTION_TERMINATION	0.0831354	0.371297	0.24134	0.479301	1.3739	18	POLR1C, POLR3E, POLR3G, POLR2F, POLR3C, POLR2L, POLR3D, NFIA, SSB, NFIC	REACTOME	RNA_POLYMERASE_III_TRANSCRIPTION_TERMINATION
REACTOME_ROLE_OF_LAT2_NTAL_LAB_ON_CALCIUM_MOBILIZATION	0.0852174	0.371297	0.202072	-0.556798	-1.44273	15	LYN, GAB2, GRB2, LAT2, PDPK1	REACTOME	ROLE_OF_LAT2_NTAL_LAB_ON_CALCIUM_MOBILIZATION
REACTOME_SARS_COV_INFECTIONS	0.0826087	0.371297	0.186433	-0.315805	-1.25091	129	TBK1, RB1, DDX5, STAT2, PARP9, KDM1A, S1PR1, PARP6, STT3A, GSK3B, ITGA4, IL1R1, TMPRSS2, CYSLTR1, IFNGR1, RBBP4, HDAC2, ST3GAL4, JAK2, UVRAG, RIPK1, FURIN, MAGT1, PARP4, VHL, FUT8, ATP1B3, AP2A2, IFNGR2, AP2B1, MTA3, ST6GALNAC2, MAN2A1, PHF21A, JAK3, TLR7, PIK3R4, BRD4	REACTOME	SARS_COV_INFECTIONS
REACTOME_SUMOYLATION_OF_TRANSCRIPTION_COFACTORS	0.0843949	0.371297	0.193813	-0.41207	-1.33263	39	RNF2, DDX5, PHC3, PIAS1, SUMO3, EP300, PIAS3, RING1, PHC1, NCOA1, UHRF2	REACTOME	SUMOYLATION_OF_TRANSCRIPTION_COFACTORS
REACTOME_XENOBIOTICS	0.0852174	0.371297	0.202072	-0.586141	-1.46434	13	CYP3A5, ARNT, CYP2E1, CYP2F1, CYP1A1	REACTOME	XENOBIOTICS
KEGG_ENDOCYTOSIS	0.0857947	0.371698	0.179782	-0.303914	-1.23624	157	NEDD4L, PARD6B, ASAP3, GRK3, RAB5C, KIT, VPS36, HSPA1L, VTA1, PLD2, STAM, VPS37A, LDLR, MET, IQSEC1, PDCD6IP, CSF1R, VPS45, FGFR3, VPS37C, ARRB1, GIT2, ERBB3, RUFY1, ARAP1, PIKFYVE, EHD4, PARD6A, PIP5K1B, CBL, SMURF1, ARAP3, AP2A2, PSD4, CLTC, AP2B1, ADRB1, ASAP1, MVB12B, CHMP5, ARFGAP3, SMAP2, RAB5B, ACAP3, IL2RB, ITCH, EPN2, ACAP2, SH3GLB1, RAB11FIP1, RAB22A, ASAP2, EPS15	KEGG	ENDOCYTOSIS
REACTOME_RAF_INDEPENDENT_MAPK1_3_ACTIVATION	0.0856164	0.371698	0.199915	-0.50639	-1.41104	20	DUSP5, MAPK1, IL6, JAK2, DUSP6, DUSP16, PEA15, IL6R	REACTOME	RAF_INDEPENDENT_MAPK1_3_ACTIVATION
HALLMARK_HYPOXIA	0.086351	0.373074	0.17822	-0.297313	-1.21884	172	KLF7, PPFIA4, NEDD4L, WSB1, NDST1, ATF3, SDC3, ADM, CDKN1B, MXI1, NFIL3, MAP3K1, ACKR3, TGFBI, PLAC8, FOS, TKTL1, ERO1A, IL6, SLC37A4, ZFP36, CDKN1A, CHST3, TIPARP, HSPA5, PYGM, RRAGD, ANKZF1, HK2, LOX, CCNG2, MAFF, GPC4, VHL, HS3ST1	HALLMARK	HYPOXIA
REACTOME_BUTYRATE_RESPONSE_FACTOR_1_BRF1_BINDS_AND_DESTABILIZES_MRNA	0.0866511	0.37321	0.234393	0.507694	1.38524	15	EXOSC7, MAPKAPK2, EXOSC4, YWHAB, AKT1, EXOSC5, DCP2, EXOSC1	REACTOME	BUTYRATE_RESPONSE_FACTOR_1_BRF1_BINDS_AND_DESTABILIZES_MRNA
REACTOME_METABOLISM_OF_NITRIC_OXIDE_NOS3_ACTIVATION_AND_REGULATION	0.0868597	0.37321	0.227987	0.555206	1.43443	12	NOS3, NOSIP, CAV1, SPR, CALM1, HSP90AA1, DDAH2	REACTOME	METABOLISM_OF_NITRIC_OXIDE_NOS3_ACTIVATION_AND_REGULATION
REACTOME_RUNX1_INTERACTS_WITH_CO_FACTORS_WHOSE_PRECISE_EFFECT_ON_RUNX1_TARGETS_IS_NOT_KNOWN	0.0871632	0.373488	0.190023	-0.42963	-1.34665	34	RNF2, PHC3, PCGF5, CBFB, EP300, RING1, SMARCD1, AUTS2, PHC1, SMARCE1, PBRM1, CBX4, SMARCA2, SMARCC2, ARID1B	REACTOME	RUNX1_INTERACTS_WITH_CO_FACTORS_WHOSE_PRECISE_EFFECT_ON_RUNX1_TARGETS_IS_NOT_KNOWN
REACTOME_GP1B_IX_V_ACTIVATION_SIGNALLING	0.0880361	0.376198	0.227987	0.584435	1.4597	11	PIK3R1, GP1BB, SRC, GP1BA, GP9, VWF	REACTOME	GP1B_IX_V_ACTIVATION_SIGNALLING
REACTOME_CREB1_PHOSPHORYLATION_THROUGH_NMDA_RECEPTOR_MEDIATED_ACTIVATION_OF_RAS_SIGNALING	0.0891089	0.378713	0.191892	-0.448538	-1.3452	27	DLG1, RASGRF1, MAPK1, CREB1, RPS6KA3, CAMK2G, PDPK1, NRAS	REACTOME	CREB1_PHOSPHORYLATION_THROUGH_NMDA_RECEPTOR_MEDIATED_ACTIVATION_OF_RAS_SIGNALING
REACTOME_RNA_POLYMERASE_III_CHAIN_ELONGATION	0.088993	0.378713	0.231127	0.538882	1.42514	13	POLR1C, POLR3E, POLR3G, POLR2F, POLR3C	REACTOME	RNA_POLYMERASE_III_CHAIN_ELONGATION
KEGG_LONG_TERM_POTENTIATION	0.0903522	0.380389	0.183024	-0.370297	-1.31351	62	PPP1CB, MAPK1, PPP1CC, CHP1, EP300, PPP3CC, PLCB1, PPP3R1, PRKACA, RPS6KA3, RAP1B, CAMK2G, PLCB2, ADCY8, NRAS, CALM2, RAPGEF3, PRKACB, ITPR1	KEGG	LONG_TERM_POTENTIATION
REACTOME_CELLULAR_SENESCENCE	0.0899855	0.380389	0.17822	-0.319875	-1.2551	120	RB1, RNF2, MAPKAPK5, CDKN1B, MAPK1, MAP2K4, AGO4, UBE2E1, PHC3, UBE2D1, ANAPC7, FOS, IL6, RBBP4, RING1, CDKN1A, E2F1, CEBPB, ANAPC4, NBN, POT1, RPS6KA3, CDC16, PHC1, CXCL8, SP1, ASF1A, STAT3, MAPK14, NFKB1, UBE2S, CABIN1, TINF2, ACD, MAP2K6, MAPKAPK3, MAP3K5, MAP4K4, CBX4, AGO1, ERF, TNRC6B, SUZ12, MAPK9, AGO3, MAP2K7, HIRA, MDM2	REACTOME	CELLULAR_SENESCENCE
REACTOME_COLLAGEN_DEGRADATION	0.0904762	0.380389	0.186433	-0.387697	-1.32613	53	COL12A1, MMP11, ADAM10, ADAM9, COL17A1, ADAM17, MMP8, COL6A1, FURIN, COL5A2, CTSB, COL4A5, CTSK, COL23A1	REACTOME	COLLAGEN_DEGRADATION
REACTOME_DEACTIVATION_OF_THE_BETA_CATENIN_TRANSACTIVATING_COMPLEX	0.0903328	0.380389	0.186433	-0.42707	-1.33863	34	TLE1, CTNNBIP1, TLE4, TLE3, SOX6, XPO1, TCF7L2, TCF7, ASH2L, RBBP5, XIAP, YWHAZ, SOX4	REACTOME	DEACTIVATION_OF_THE_BETA_CATENIN_TRANSACTIVATING_COMPLEX
HALLMARK_MYC_TARGETS_V2	0.0913978	0.38119	0.245042	0.363417	1.34419	51	MYC, NOP2, PHB, FARSA, NOP56, NOP16, BYSL, RRP12, TCOF1, WDR74, PES1, DDX18, MCM4, TBRG4, PA2G4, GRWD1, NOC4L	HALLMARK	MYC_TARGETS_V2
REACTOME_ERYTHROPOIETIN_ACTIVATES_PHOSPHOINOSITIDE_3_KINASE_PI3K	0.0912343	0.38119	0.197822	-0.600457	-1.42575	11	LYN, GAB1, JAK2, PIK3CG, PIK3R5, IRS2	REACTOME	ERYTHROPOIETIN_ACTIVATES_PHOSPHOINOSITIDE_3_KINASE_PI3K
REACTOME_MET_ACTIVATES_RAS_SIGNALING	0.0912343	0.38119	0.197822	-0.601967	-1.42933	11	MET, GRB2, RANBP9, RANBP10, NRAS	REACTOME	MET_ACTIVATES_RAS_SIGNALING
KEGG_GLYCOSAMINOGLYCAN_BIOSYNTHESIS_HEPARAN_SULFATE	0.0921273	0.382349	0.190023	-0.492834	-1.38963	21	NDST1, EXTL2, XYLT1, HS3ST1, EXTL3, B3GAT1, HS6ST1, EXTL1, GLCE, EXT1, EXT2, B4GALT7, B3GAT3	KEGG	GLYCOSAMINOGLYCAN_BIOSYNTHESIS_HEPARAN_SULFATE
REACTOME_INCRETIN_SYNTHESIS_SECRETION_AND_INACTIVATION	0.0921739	0.382349	0.193813	-0.550779	-1.42713	15	FFAR1, DPP4, SPCS3, TCF7L2, GNB3, FFAR4, GATA4, CDX2, CTNNB1, SEC11C, GNB1	REACTOME	INCRETIN_SYNTHESIS_SECRETION_AND_INACTIVATION
REACTOME_PEROXISOMAL_LIPID_METABOLISM	0.0924092	0.382349	0.188204	-0.444926	-1.33436	27	HSD17B4, CROT, ALDH3A2, SCP2, ACOX2, ACBD5, ACOX1, ACAA1, AMACR	REACTOME	PEROXISOMAL_LIPID_METABOLISM
REACTOME_TRANSCRIPTIONAL_ACTIVATION_OF_MITOCHONDRIAL_BIOGENESIS	0.0930599	0.384026	0.183024	-0.384436	-1.30552	50	MEF2C, PPARGC1B, GABPB1, NCOA6, CREB1, GABPA, HCFC1, CARM1, NCOA1, CRTC3, CHD9, RXRA, SIRT3, CRTC2, TBL1XR1, CRTC1, NRF1, HELZ2, ATF2, ATP5F1B, TFB2M	REACTOME	TRANSCRIPTIONAL_ACTIVATION_OF_MITOCHONDRIAL_BIOGENESIS
REACTOME_RECEPTOR_TYPE_TYROSINE_PROTEIN_PHOSPHATASES	0.093913	0.385512	0.191892	-0.548437	-1.42107	15	PPFIA4, IL1RAP, PPFIBP1, PTPRS, PPFIA3, NTRK3	REACTOME	RECEPTOR_TYPE_TYROSINE_PROTEIN_PHOSPHATASES
REACTOME_SEMA3A_PLEXIN_REPULSION_SIGNALING_BY_INHIBITING_INTEGRIN_ADHESION	0.0938967	0.385512	0.224966	0.519893	1.40223	14	RAC1, TLN1, PLXNA2, PIP5K1C, PLXNA1, RND1	REACTOME	SEMA3A_PLEXIN_REPULSION_SIGNALING_BY_INHIBITING_INTEGRIN_ADHESION
REACTOME_PEROXISOMAL_PROTEIN_IMPORT	0.0941915	0.385643	0.181383	-0.379434	-1.31828	56	CAT, HSD17B4, AGPS, CROT, UBE2D1, LONP2, PEX1, SCP2, IDH1, ACOX2, IDE, ACOX1, ACAA1, BAAT, AMACR, PEX6, USP9X, GNPAT, ZFAND6	REACTOME	PEROXISOMAL_PROTEIN_IMPORT
HALLMARK_PI3K_AKT_MTOR_SIGNALING	0.0946746	0.386608	0.175204	-0.334193	-1.27603	96	TBK1, PTEN, STAT2, CDKN1B, MYD88, MAPK1, ACTR3, GSK3B, GRB2, ACTR2, DAPP1, VAV3, SMAD2, PLCB1, CDKN1A, E2F1, RIPK1, PIKFYVE, CAB39, RPS6KA3, MKNK1, AKT1S1, PRKAG1, CLTC, DDIT3, ATF1, NFKBIB, NCK1, NOD1, PPP2R1B	HALLMARK	PI3K_AKT_MTOR_SIGNALING
REACTOME_UPTAKE_AND_ACTIONS_OF_BACTERIAL_TOXINS	0.0956376	0.389524	0.186433	-0.464628	-1.34527	24	MAP2K4, PDCD6IP, HBEGF, FURIN, SV2A, ANTXR2, TXNRD1, PDZD3, MAP2K6	REACTOME	UPTAKE_AND_ACTIONS_OF_BACTERIAL_TOXINS
REACTOME_G_ALPHA_I_SIGNALLING_EVENTS	0.0964798	0.391933	0.161979	-0.283724	-1.20407	224	PNOC, BDKRB2, GRM4, CXCR5, OPRM1, CCR9, CXCL16, MAPK1, RXFP4, C5AR1, CXCL10, ACKR3, PDE4B, GPR183, CCR4, RGS1, CREB1, RGS19, GNG3, PPP3CC, RGS12, PLCB1, ANXA1, PPP3R1, PPP2CB, PRKACA, ADRA2B, PTGER3, ADCY5, CAMK2G, CXCR3, APP, CXCL8, GNAL, CHRM4, RLN3, AHCYL1, PCP2, CXCL2, CCR6, RGS13, CCL25, LPAR3, PLCB2, PSAP, TAS1R3, TAS2R38, ADCY8, RGS7, PTGDR2, TAS1R1, PRKACB, RGS17, CAMKK1, PPP2R1B, CNR2, N…	REACTOME	G_ALPHA_I_SIGNALLING_EVENTS
BIOCARTA_GATA3_PATHWAY	0.0979955	0.394504	0.213928	0.544363	1.40641	12	PRKAR1B, IL5, IL4, MAP2K3, GATA3, NFATC2, PRKAR2B	BIOCARTA	GATA3_PATHWAY
HALLMARK_ANGIOGENESIS	0.0988836	0.394504	0.17822	-0.425026	-1.32874	33	VAV2, JAG1, ITGAV, TNFRSF21, SLCO2A1, COL5A2, APP	HALLMARK	ANGIOGENESIS
HALLMARK_HEDGEHOG_SIGNALING	0.0988468	0.394504	0.181383	-0.432314	-1.3336	32	TLE1, RTN1, NF1, CELSR1, CDK5R1, TLE3, ACHE, RASA1, DPYSL2	HALLMARK	HEDGEHOG_SIGNALING
REACTOME_FCERI_MEDIATED_CA_2_MOBILIZATION	0.099026	0.394504	0.179782	-0.435198	-1.34575	31	VAV2, LYN, PLCG2, BTK, GRB2, VAV3, PPP3R1	REACTOME	FCERI_MEDIATED_CA_2_MOBILIZATION
REACTOME_INOSITOL_PHOSPHATE_METABOLISM	0.0990415	0.394504	0.17822	-0.400766	-1.3283	45	PTEN, PLCG2, PLD4, SYNJ1, PLCD3, PLCB1, INPPL1, INPP5D, PPIP5K1, PLCH2, PLCB2, MTMR9, PPIP5K2, PLCD4, IPMK, IMPA2, INPP5B, PLCH1	REACTOME	INOSITOL_PHOSPHATE_METABOLISM
REACTOME_METABOLISM_OF_FOLATE_AND_PTERINES	0.0991304	0.394504	0.186433	-0.56677	-1.41594	13	ALDH1L2, MTHFD1, SHMT1, SLC19A1, MTHFD1L, MTHFD2, SLC46A1, MTHFD2L	REACTOME	METABOLISM_OF_FOLATE_AND_PTERINES
REACTOME_NEURONAL_SYSTEM	0.0976514	0.394504	0.156312	-0.267172	-1.16922	328	PPFIA4, EPB41L3, EPB41L2, CHRNB2, KCNH3, SIPA1L1, CHRNA3, PPM1F, DLG1, KCNH2, RASGRF1, DLGAP1, SYT9, MAPK1, LIN7C, IL1RAP, PPFIBP1, RTN3, KCNK1, CHRNA5, PTPRS, PRKAG2, LRFN4, PRKAG3, CREB1, ALDH2, GNG3, PLCB1, CASK, CACNA2D2, KCNJ15, TSPOAP1, SLC38A1, ACHE, PRKACA, SLC1A3, STXBP1, PPFIA3, ABCC9, GLUL, ADCY5, KCNG3, RPS6KA3, CAMK2G, NTRK3, KCNMA1, GNAL, ABAT, PRKAG1, AP2A2, AP2B1, KCNK9, PLCB2, PD…	REACTOME	NEURONAL_SYSTEM
REACTOME_SHC1_EVENTS_IN_EGFR_SIGNALING	0.0991304	0.394504	0.186433	-0.572591	-1.43048	13	TGFA, EREG, GRB2, HBEGF	REACTOME	SHC1_EVENTS_IN_EGFR_SIGNALING
HALLMARK_OXIDATIVE_PHOSPHORYLATION	0.10101	0.397934	0.261664	0.262825	1.16764	152	COX17, COX4I1, NDUFV1, ATP5PD, ECHS1, POLR2F, GPX4, ALAS1, NDUFA9, NDUFS8, NDUFS3, ATP5F1D, MRPL11, ATP5ME, ECH1, RHOT2, IDH3B, NDUFS7, MFN2, UQCRC1, PMPCA, NDUFA2, NDUFS6, NDUFB8, SLC25A6, UQCRB, COX15, HSD17B10, FXN, MRPS15, ISCU, ACAA2, NDUFC1, OAT, NDUFAB1, ATP5MC2, NDUFA8, MRPL35, CYC1, UQCR10, HCCS, ATP6V0E1, COX11, SLC25A11, ATP5F1A, NDUFB7, COX8A, RETSAT	HALLMARK	OXIDATIVE_PHOSPHORYLATION
REACTOME_DOWNREGULATION_OF_TGF_BETA_RECEPTOR_SIGNALING	0.100334	0.397934	0.181383	-0.46929	-1.34453	23	NEDD4L, PPP1CB, PPP1CC, TGFBR1, SMAD3, SMAD2, SMURF1, XPO1, PMEPA1, ZFYVE9, MTMR4, USP15	REACTOME	DOWNREGULATION_OF_TGF_BETA_RECEPTOR_SIGNALING
REACTOME_NEGATIVE_REGULATION_OF_MAPK_PATHWAY	0.100946	0.397934	0.175204	-0.416447	-1.31964	35	DUSP5, MAPK1, PPP2CB, NRAS, BRAP, MARK3, MAPK12, DUSP6, DUSP16, PPP2R1B	REACTOME	NEGATIVE_REGULATION_OF_MAPK_PATHWAY
REACTOME_SIGNALING_BY_SCF_KIT	0.1008	0.397934	0.176694	-0.405055	-1.3317	42	LYN, GAB2, KIT, SH2B3, PTPN6, CHEK1, GRB2, JAK2, STAT1, CBL, STAT3, NRAS, SH2B2	REACTOME	SIGNALING_BY_SCF_KIT
KEGG_TRYPTOPHAN_METABOLISM	0.101426	0.39857	0.175204	-0.419887	-1.31611	34	KMO, CAT, KYNU, IDO1, ALDH3A2, TDO2, ALDH2, OGDH	KEGG	TRYPTOPHAN_METABOLISM
REACTOME_SIGNALING_BY_FGFR4_IN_DISEASE	0.101968	0.399693	0.186433	-0.588855	-1.3982	11	GAB1, FRS2, GRB2	REACTOME	SIGNALING_BY_FGFR4_IN_DISEASE
REACTOME_ACETYLCHOLINE_NEUROTRANSMITTER_RELEASE_CYCLE	0.106087	0.402968	0.179782	-0.55903	-1.3966	13	PPFIA4, TSPOAP1, STXBP1, PPFIA3	REACTOME	ACETYLCHOLINE_NEUROTRANSMITTER_RELEASE_CYCLE
REACTOME_AMINO_ACID_TRANSPORT_ACROSS_THE_PLASMA_MEMBRANE	0.106036	0.402968	0.173748	-0.431601	-1.30474	28	SLC36A4, SLC1A5, SLC38A1, SLC36A1, SLC7A7, SLC6A20, SLC1A4, SLC7A8, SLC25A29, SLC7A1, SLC6A6	REACTOME	AMINO_ACID_TRANSPORT_ACROSS_THE_PLASMA_MEMBRANE
REACTOME_ANTIGEN_PROCESSING_UBIQUITINATION_PROTEASOME_DEGRADATION	0.10641	0.402968	0.152145	-0.273538	-1.17987	277	SOCS3, UBE2J1, NEDD4L, WSB1, KBTBD8, TRIM36, RNF144B, FBXW11, FBXO4, ZNRF2, UBE2G1, RNF138, HERC5, FBXO40, UBE2E2, UBE2E1, UBE2D1, UBA3, BTBD1, ANAPC7, DTX3L, MEX3C, KLHL5, TRIM41, PJA2, FBXO27, LTN1, UBE2G2, RNF217, MGRN1, LNPEP, RNF115, ANAPC4, UBE2V1, RNF111, FBXO6, CDC16, SMURF1, FBXL18, CUL2, VHL, KBTBD6, HERC6, SKP2, UBE2A, FBXW7, TRIM37, UBR2, MKRN1, PSMD1, UBA5, RNF7, PRKN, PSMD14, DZIP3,…	REACTOME	ANTIGEN_PROCESSING_UBIQUITINATION_PROTEASOME_DEGRADATION
REACTOME_INTERLEUKIN_2_FAMILY_SIGNALING	0.105096	0.402968	0.172324	-0.400528	-1.2953	39	GAB2, CSF2RB, IL15, PTPN6, GRB2, JAK2, INPPL1, INPP5D, STAT1, HAVCR2, STAT3, IL15RA, JAK3, IL2RB	REACTOME	INTERLEUKIN_2_FAMILY_SIGNALING
REACTOME_KERATAN_SULFATE_BIOSYNTHESIS	0.105705	0.402968	0.176694	-0.457725	-1.32528	24	ST3GAL6, B3GNT7, ACAN, ST3GAL4, B4GALT5	REACTOME	KERATAN_SULFATE_BIOSYNTHESIS
REACTOME_LGI_ADAM_INTERACTIONS	0.106095	0.402968	0.206588	0.565399	1.41215	11	DLG4, ADAM11, ADAM23, LGI4, STX1A	REACTOME	LGI_ADAM_INTERACTIONS
REACTOME_NF_KB_ACTIVATION_THROUGH_FADD_RIP_1_PATHWAY_MEDIATED_BY_CASPASE_8_AND_10	0.104348	0.402968	0.181383	-0.562434	-1.40511	13	CHUK, TRIM25, IFIH1, RIPK1, IKBKB, DDX58	REACTOME	NF_KB_ACTIVATION_THROUGH_FADD_RIP_1_PATHWAY_MEDIATED_BY_CASPASE_8_AND_10
REACTOME_PERK_REGULATES_GENE_EXPRESSION	0.105611	0.402968	0.175204	-0.435102	-1.3049	27	ATF3, HSPA5, CEBPB, ATF6, HERPUD1, EIF2AK3, CXCL8, DDIT3, NFYC, EIF2S1, KHSRP, CCL2	REACTOME	PERK_REGULATES_GENE_EXPRESSION
REACTOME_RAB_GERANYLGERANYLATION	0.104596	0.402968	0.172324	-0.383668	-1.30948	52	RAB30, RAB5C, RAB33B, RAB7A, RAB8B, RAB2A, RAB15, RAB3B, RAB6A, RAB19, RAB3D, RAB43, RABGGTB, RAB10, RAB5B, RAB44, RAB22A, RAB21, RABGGTA, RAB39A	REACTOME	RAB_GERANYLGERANYLATION
REACTOME_REGULATION_OF_PTEN_GENE_TRANSCRIPTION	0.106181	0.402968	0.170932	-0.374181	-1.29358	55	PTEN, RNF2, KDM1A, MAPK1, PHC3, RBBP4, ATN1, HDAC2, RING1, RRAGD, PHC1, MECOM, MTA3, SLC38A9, CBX4, SUZ12, RRAGB, MTA2, ATF2, NR2E1, LAMTOR5, TP53	REACTOME	REGULATION_OF_PTEN_GENE_TRANSCRIPTION
REACTOME_SIGNALING_BY_FGFR2_IIIA_TM	0.103286	0.402968	0.213928	0.513684	1.38548	14	POLR2I, GTF2F1, POLR2F, GTF2F2, POLR2C, NCBP2, POLR2L, POLR2G	REACTOME	SIGNALING_BY_FGFR2_IIIA_TM
REACTOME_SPHINGOLIPID_DE_NOVO_BIOSYNTHESIS	0.105096	0.402968	0.172324	-0.400329	-1.29466	39	SGPP1, DEGS1, PPM1L, SGMS1, ALDH3A2, SGPL1, SPTLC2, PRKD3, VAPB, ALDH3B2, SAMD8	REACTOME	SPHINGOLIPID_DE_NOVO_BIOSYNTHESIS
REACTOME_TRAF6_MEDIATED_INDUCTION_OF_TAK1_COMPLEX_WITHIN_TLR4_COMPLEX	0.104348	0.402968	0.181383	-0.560898	-1.40127	13	LY96, TAB3, TICAM2, TAB2, TLR4	REACTOME	TRAF6_MEDIATED_INDUCTION_OF_TAK1_COMPLEX_WITHIN_TLR4_COMPLEX
REACTOME_TRANSCRIPTIONAL_ACTIVITY_OF_SMAD2_SMAD3_SMAD4_HETEROTRIMER	0.104	0.402968	0.173748	-0.402149	-1.32214	42	NEDD4L, CCNC, SKIL, MAPK1, UBE2D1, JUNB, SMAD3, SMAD2, RNF111, SMAD4, CCNT2, CDK8, SP1, USP9X, PPM1A, E2F4	REACTOME	TRANSCRIPTIONAL_ACTIVITY_OF_SMAD2_SMAD3_SMAD4_HETEROTRIMER
REACTOME_CHONDROITIN_SULFATE_DERMATAN_SULFATE_METABOLISM	0.1072	0.404978	0.170932	-0.397953	-1.30835	42	ARSB, SDC3, CHST15, CSPG5, CHST3, XYLT1, CSGALNACT2, GPC4, HYAL3, IDUA, CSGALNACT1, B3GAT1, HEXB	REACTOME	CHONDROITIN_SULFATE_DERMATAN_SULFATE_METABOLISM
KEGG_MELANOGENESIS	0.108631	0.406324	0.16318	-0.334696	-1.261	89	KIT, WNT7B, WNT1, WNT5A, MAPK1, GSK3B, EP300, CREB1, WNT10B, PLCB1, MITF, WNT10A, PRKACA, ADCY5, CAMK2G, DVL1, DVL3, FZD5, TCF7L2, CREB3L2, PLCB2, ADCY8, NRAS, TCF7, CALM2, WNT16, PRKACB	KEGG	MELANOGENESIS
REACTOME_ESTABLISHMENT_OF_SISTER_CHROMATID_COHESION	0.109123	0.406324	0.179782	-0.583427	-1.38531	11	STAG1, STAG2, PDS5A, PDS5B, WAPL	REACTOME	ESTABLISHMENT_OF_SISTER_CHROMATID_COHESION
REACTOME_NICOTINATE_METABOLISM	0.108291	0.406324	0.175204	-0.444407	-1.31059	26	NADK2, PARP9, PARP6, RNLS, PARP4, NMNAT1, NAMPT, PARP10, NNMT, SLC22A13	REACTOME	NICOTINATE_METABOLISM
REACTOME_N_GLYCAN_ANTENNAE_ELONGATION_IN_THE_MEDIAL_TRANS_GOLGI	0.107973	0.406324	0.173748	-0.472095	-1.344	22	CGA, MGAT3, ST3GAL4, FUCA1, B4GALT5, FUT8, CHST10, MAN2A1, MAN2A2	REACTOME	N_GLYCAN_ANTENNAE_ELONGATION_IN_THE_MEDIAL_TRANS_GOLGI
REACTOME_PROLONGED_ERK_ACTIVATION_EVENTS	0.108499	0.406324	0.181383	-0.576086	-1.39606	12	FRS2, MAPK1, CRKL, CRK, RAPGEF1, KIDINS220, BRAF	REACTOME	PROLONGED_ERK_ACTIVATION_EVENTS
REACTOME_RUNX3_REGULATES_NOTCH_SIGNALING	0.109375	0.406324	0.176694	-0.546165	-1.38758	14	JAG1, KAT2A, EP300, MAML2, NOTCH1	REACTOME	RUNX3_REGULATES_NOTCH_SIGNALING
REACTOME_TP53_REGULATES_TRANSCRIPTION_OF_GENES_INVOLVED_IN_G1_CELL_CYCLE_ARREST	0.109375	0.406324	0.176694	-0.547548	-1.39109	14	ZNF385A, CDKN1B, CDKN1A, E2F1, ARID3A	REACTOME	TP53_REGULATES_TRANSCRIPTION_OF_GENES_INVOLVED_IN_G1_CELL_CYCLE_ARREST
BIOCARTA_KERATINOCYTE_PATHWAY	0.1104	0.407644	0.168238	-0.396792	-1.30453	42	FAS, CHUK, MAPK1, MAP2K4, TNF, MAP3K1, FOS, RIPK1, IKBKB, PRKCE, MAP3K14, SP1, MAPK14, NFKB1, MAP2K6, MAP3K5	BIOCARTA	KERATINOCYTE_PATHWAY
REACTOME_FORMATION_OF_RNA_POL_II_ELONGATION_COMPLEX	0.110512	0.407644	0.222056	0.343723	1.27402	52	LEO1, POLR2I, CDK9, CDC73, GTF2F1, POLR2F, SUPT5H, ELOB, GTF2F2, NELFA, NELFB, POLR2C, ELOA, SUPT6H, MLLT3, NCBP2, SUPT16H, POLR2L, MNAT1, IWS1, POLR2G, GTF2H4, ERCC2, NELFE, SSRP1, GTF2H5	REACTOME	FORMATION_OF_RNA_POL_II_ELONGATION_COMPLEX
REACTOME_KINESINS	0.110512	0.407644	0.222056	0.351295	1.27432	48	KIF3C, KLC3, KIFAP3, TUBA4A, KLC4, KIF22, KIF15, KIFC2, TUBB1, TUBB2A, TUBB2B, TUBA8, KIF21A, TUBA1A, KIF2A, TUBB4B, KIFC1, KIF23, KIF4A	REACTOME	KINESINS
REACTOME_HIV_TRANSCRIPTION_INITIATION	0.110811	0.407784	0.222056	0.380102	1.30288	37	TAF13, POLR2I, GTF2F1, POLR2F, GTF2F2, TAF4, TAF3, POLR2C, GTF2E2, TAF6, TAF1, POLR2L, TAF12, MNAT1, POLR2G, GTF2H4, ERCC2, GTF2H5, TAF5	REACTOME	HIV_TRANSCRIPTION_INITIATION
HALLMARK_ESTROGEN_RESPONSE_EARLY	0.112022	0.408759	0.153159	-0.285904	-1.18088	176	SH3BP5, SLC22A5, TOB1, KLF4, KLF10, EGR3, GAB2, MED13L, CBFA2T3, MYBL1, ARL3, ELF3, ELOVL5, RARA, MYOF, ABHD2, CELSR1, TMEM164, FOS, FDFT1, TMPRSS3, CELSR2, JAK2, TIPARP, RAPGEFL1, IGFBP4, MYB, SYNGR1, NBL1, FCMR, ADD3, AFF1, ABAT, TPD52L1, FASN, SLC39A6, RASGRP1, SVIL, SNX24, BHLHE40, SLC1A4	HALLMARK	ESTROGEN_RESPONSE_EARLY
REACTOME_ANCHORING_OF_THE_BASAL_BODY_TO_THE_PLASMA_MEMBRANE	0.112121	0.408759	0.234393	0.298348	1.2092	88	CSNK1D, HAUS8, TMEM216, CEP162, CETN2, PCM1, TUBA4A, CEP290, HAUS6, CEP41, ACTR1A, SSNA1, DYNC1I2, CEP135, FBF1, HAUS5, PRKAR2B, TCTN3, PPP2R1A, MARK4, DYNC1H1, AHI1, CDK5RAP2, CDK1, CEP83, CCP110, TUBA1A, NEK2, CEP131, HSP90AA1, B9D2, TUBB4B, CEP192, AKAP9, SFI1, HAUS7, NDE1, HAUS1, DCTN2, RAB8A	REACTOME	ANCHORING_OF_THE_BASAL_BODY_TO_THE_PLASMA_MEMBRANE
REACTOME_CELLULAR_HEXOSE_TRANSPORT	0.111639	0.408759	0.206588	0.462002	1.32431	18	SLC2A11, SLC2A10	REACTOME	CELLULAR_HEXOSE_TRANSPORT
REACTOME_SIGNALING_BY_BRAF_AND_RAF1_FUSIONS	0.11146	0.408759	0.165657	-0.367131	-1.27554	56	TRIM24, TRAK1, MAPK1, FN1, IQGAP1, JAK2, ARRB1, RAP1B, CLCN6, AP3B1, CAMK2G, KIAA1549, NRAS, ATG7, MARK3, ZC3HAV1, KDM7A, CSK	REACTOME	SIGNALING_BY_BRAF_AND_RAF1_FUSIONS
REACTOME_REGULATION_OF_PLK1_ACTIVITY_AT_G2_M_TRANSITION	0.112392	0.408793	0.227987	0.307157	1.22677	77	CSNK1D, HAUS8, CCNB1, PPP1R12A, CETN2, PCM1, TUBA4A, CEP290, HAUS6, CEP41, ACTR1A, SSNA1, DYNC1I2, CEP135, HAUS5, PRKAR2B, PPP2R1A, DYNC1H1, CDK5RAP2, CDK1, CCP110, TUBA1A, NEK2, CEP131, HSP90AA1, TUBB4B, CEP192, AKAP9, OPTN, SFI1, HAUS7, NDE1, HAUS1, DCTN2, RAB8A	REACTOME	REGULATION_OF_PLK1_ACTIVITY_AT_G2_M_TRANSITION
BIOCARTA_ATRBRCA_PATHWAY	0.113597	0.411376	0.172324	-0.508188	-1.37408	18	FANCD2, FANCC, CHEK1, NBN, ATR, RAD17, TP53, HUS1	BIOCARTA	ATRBRCA_PATHWAY
BIOCARTA_HIF_PATHWAY	0.115732	0.411376	0.175204	-0.568904	-1.37866	12	ASPH, HIF1A, EP300, CREB1, ARNT, VHL	BIOCARTA	HIF_PATHWAY
REACTOME_CYCLIN_D_ASSOCIATED_EVENTS_IN_G1	0.11465	0.411376	0.164406	-0.393368	-1.27215	39	LYN, RB1, CDKN1B, CKS1B, JAK2, CDKN1A, E2F1, PPP2CB, SKP2, CDK7, RBL2, PPP2R1B, E2F4	REACTOME	CYCLIN_D_ASSOCIATED_EVENTS_IN_G1
REACTOME_DEFECTS_OF_CONTACT_ACTIVATION_SYSTEM_CAS_AND_KALLIKREIN_KININ_SYSTEM_KKS	0.115023	0.411376	0.202072	0.505859	1.36438	14	TPST2, F8, F2, GP1BB, F12, GP1BA, GP9, SERPING1, VWF	REACTOME	DEFECTS_OF_CONTACT_ACTIVATION_SYSTEM_CAS_AND_KALLIKREIN_KININ_SYSTEM_KKS
REACTOME_FREE_FATTY_ACIDS_REGULATE_INSULIN_SECRETION	0.11449	0.411376	0.175204	-0.577308	-1.37078	11	FFAR1, PLCB1, ACSL3, PLCB2, CD36, ACSL4, GNA15	REACTOME	FREE_FATTY_ACIDS_REGULATE_INSULIN_SECRETION
REACTOME_GLUTAMATE_NEUROTRANSMITTER_RELEASE_CYCLE	0.114618	0.411376	0.168238	-0.468916	-1.33495	22	PPFIA4, TSPOAP1, SLC1A3, STXBP1, PPFIA3	REACTOME	GLUTAMATE_NEUROTRANSMITTER_RELEASE_CYCLE
REACTOME_MITOTIC_G2_G2_M_PHASES	0.114765	0.411376	0.287805	0.262394	1.18028	166	LIN37, FKBPL, CSNK1D, HAUS8, PSMA7, CCNB1, CENPF, PPP1R12A, PSMD7, PSMD4, CETN2, PCM1, TUBA4A, TUBG2, CEP290, HAUS6, CEP41, PHLDA1, ACTR1A, SSNA1, GTSE1, DYNC1I2, CEP135, PSMC5, TUBB1, HAUS5, TUBB2A, LCMT1, PRKAR2B, TUBB2B, PSMB10, PSMD13, TUBGCP2, PSMB6, PPP2R1A, TUBA8, DYNC1H1, CDK5RAP2, CDK1, RBX1, CCP110, MNAT1, TUBA1A, NEK2, CCNA2, PSMB4, CEP131, PSME1, HSP90AA1, CDK2, TUBB4B, CEP192, AKAP9,…	REACTOME	MITOTIC_G2_G2_M_PHASES
REACTOME_POTENTIAL_THERAPEUTICS_FOR_SARS	0.114855	0.411376	0.160801	-0.34553	-1.25253	72	TBK1, STAT2, KDM1A, S1PR1, ITGA4, IL1R1, CYSLTR1, IFNGR1, RBBP4, HDAC2, JAK2, RIPK1, FURIN, ATP1B3, AP2A2, IFNGR2, AP2B1, MTA3, PHF21A, JAK3, TLR7, BRD4	REACTOME	POTENTIAL_THERAPEUTICS_FOR_SARS
REACTOME_SIGNALING_BY_CYTOSOLIC_FGFR1_FUSION_MUTANTS	0.115254	0.411376	0.169571	-0.518134	-1.39162	17	GAB2, TRIM24, GRB2, CPSF6, STAT1, STAT3, ZMYM2, FGFR1OP2, MYO18A	REACTOME	SIGNALING_BY_CYTOSOLIC_FGFR1_FUSION_MUTANTS
REACTOME_TELOMERE_MAINTENANCE	0.115591	0.411376	0.216543	0.330942	1.23428	53	DKC1, RPA2, POLR2I, RUVBL2, POLR2F, CHTF18, TERF2IP, NOP10, POLA1, FEN1, POLR2C, ANKRD28, NHP2, POLR2L, PIF1, CCNA2, DAXX, POLR2G, POLD4, ATRX, CDK2, PCNA, RUVBL1	REACTOME	TELOMERE_MAINTENANCE
REACTOME_REGULATION_OF_PYRUVATE_DEHYDROGENASE_PDH_COMPLEX	0.116522	0.411377	0.170932	-0.552969	-1.38146	13	DLD, RXRA, PDP1, PDHX, PDP2, PDK4, PDK2	REACTOME	REGULATION_OF_PYRUVATE_DEHYDROGENASE_PDH_COMPLEX
REACTOME_ROS_AND_RNS_PRODUCTION_IN_PHAGOCYTES	0.116129	0.411377	0.164406	-0.423349	-1.30561	30	HVCN1, CYBB, ATP6V1H, ATP6V1G1, SLC11A1, ATP6V0A4, MPO, ATP6V1B1, TCIRG1	REACTOME	ROS_AND_RNS_PRODUCTION_IN_PHAGOCYTES
REACTOME_TFAP2_AP_2_FAMILY_REGULATES_TRANSCRIPTION_OF_GROWTH_FACTORS_AND_THEIR_RECEPTORS	0.116402	0.411377	0.172324	-0.589648	-1.36961	10	KIT, TGFA, CGA	REACTOME	TFAP2_AP_2_FAMILY_REGULATES_TRANSCRIPTION_OF_GROWTH_FACTORS_AND_THEIR_RECEPTORS
KEGG_RNA_POLYMERASE	0.117647	0.414024	0.199915	0.456381	1.33188	19	POLR1C, POLR2I, POLR3G, POLR2F, POLR3C, POLR2C, POLR2L, POLR2G, POLR3D, POLR1A	KEGG	RNA_POLYMERASE
REACTOME_CLASS_A_1_RHODOPSIN_LIKE_RECEPTORS	0.117801	0.414024	0.145516	-0.277464	-1.17341	218	PNOC, KEL, F2RL1, BDKRB2, CXCR5, OPRM1, CCR9, PTGER2, AVPR2, CXCL16, RXFP4, C5AR1, CXCL10, S1PR1, ACKR3, GPR183, CCL22, CGA, FFAR1, CCR4, GPR68, CYSLTR1, PTAFR, NLN, ANXA1, ADRA2B, PTGER3, KISS1R, CXCR3, APP, CXCL8, CHRM4, ACKR1, RLN3, CCRL2, CXCL2, CCR6, CCL25, LPAR3, ADRB1, PSAP, DRD1, HTR7, PTGDR2, TACR2, CNR2, GNRH1	REACTOME	CLASS_A_1_RHODOPSIN_LIKE_RECEPTORS
BIOCARTA_GLEEVEC_PATHWAY	0.118928	0.415186	0.165657	-0.481152	-1.3567	21	MAP2K4, MAP3K1, GRB2, FOS, JAK2, STAT1, CRKL, PIK3CG	BIOCARTA	GLEEVEC_PATHWAY
BIOCARTA_VDR_PATHWAY	0.118729	0.415186	0.165657	-0.461837	-1.32318	23	VDR, EP300, SMARCD1, TOP2B, CARM1, NCOA1, SMARCE1, RXRA, COPS2	BIOCARTA	VDR_PATHWAY
REACTOME_AUTOPHAGY	0.11859	0.415186	0.234393	0.273156	1.17446	116	ATG16L1, SQSTM1, ATG101, CHMP7, ATG9B, PIK3C3, TSC1, TUBA4A, LAMTOR4, VPS37D, VPS28, VIM, CHMP4B, MFN2, CHMP2A, ATG4D, ARL13B, PINK1, SRC, RRAGA, DYNC1I2, WDR45B, ATM, EPAS1, TUBB1, PEX5, CHMP6, TUBB2A, WIPI2, TUBB2B, ATG4B, TUBA8, HSPA8, DYNC1H1	REACTOME	AUTOPHAGY
REACTOME_FGFR1_MUTANT_RECEPTOR_ACTIVATION	0.119932	0.417067	0.165657	-0.445605	-1.30414	25	GAB2, TRIM24, GRB2, CPSF6, STAT1, STAT3, ZMYM2, FGFR1OP2, MYO18A, FGF9, FGFR1, FGF23	REACTOME	FGFR1_MUTANT_RECEPTOR_ACTIVATION
REACTOME_SYNTHESIS_SECRETION_AND_INACTIVATION_OF_GLUCAGON_LIKE_PEPTIDE_1_GLP_1	0.12	0.417067	0.168238	-0.551174	-1.37698	13	FFAR1, DPP4, SPCS3, TCF7L2, GNB3, FFAR4, CDX2, CTNNB1, SEC11C, GNB1	REACTOME	SYNTHESIS_SECRETION_AND_INACTIVATION_OF_GLUCAGON_LIKE_PEPTIDE_1_GLP_1
REACTOME_REGULATION_OF_TP53_ACTIVITY_THROUGH_PHOSPHORYLATION	0.120611	0.41826	0.156312	-0.339429	-1.24587	78	PLK3, TP53INP1, MAPKAPK5, CHEK1, DYRK2, RFC4, EXO1, PRKAG2, PRKAG3, RFC3, TOPBP1, TAF9B, CDK5R1, NBN, DNA2, PRKAG1, TBP, MAPK14, PRKAA1, RPA3, ATR	REACTOME	REGULATION_OF_TP53_ACTIVITY_THROUGH_PHOSPHORYLATION
REACTOME_RHOBTB1_GTPASE_CYCLE	0.120988	0.418639	0.202072	0.431396	1.2846	21	STK38, RNF20, CCT7, VIM, TXNL1, RBBP6, ROCK1, PDE5A, DBN1, TRA2B, RHOBTB1	REACTOME	RHOBTB1_GTPASE_CYCLE
REACTOME_NEGATIVE_REGULATION_OF_FGFR3_SIGNALING	0.121575	0.419744	0.165657	-0.483667	-1.34772	20	FRS2, MAPK1, GRB2, FGFR3, PPP2CB, CBL, MKNK1	REACTOME	NEGATIVE_REGULATION_OF_FGFR3_SIGNALING
HALLMARK_ANDROGEN_RESPONSE	0.123123	0.424151	0.153159	-0.328918	-1.23775	90	UBE2J1, ZMIZ1, ELL2, NGLY1, SEC24D, GSR, APPBP2, ELOVL5, ITGAV, IDI1, ABHD2, PIAS1, HMGCS1, SRF, TMPRSS2, PGM3, ZBTB10, XRCC5, RPS6KA3, DNAJB9, SPCS3, ACSL3, B2M, PMEPA1, MAK, GUCY1A1, SORD, NDRG1	HALLMARK	ANDROGEN_RESPONSE
REACTOME_RHOD_GTPASE_CYCLE	0.124409	0.42764	0.156312	-0.372347	-1.25622	49	ARHGAP32, RAB7A, STEAP3, TOR1AIP1, DEPDC1B, ARHGAP17, MOSPD2, TMPO, VAPB, CPNE8, ADD3, DIAPH2, VRK2, ARHGAP1, ANKFY1, VAMP3, PLXNB1, ARHGAP35	REACTOME	RHOD_GTPASE_CYCLE
REACTOME_RNA_POLYMERASE_III_TRANSCRIPTION_INITIATION_FROM_TYPE_1_PROMOTER	0.125	0.42779	0.199915	0.434097	1.30508	22	POLR1C, POLR3E, POLR3G, GTF3C5, POLR2F, POLR3C, BRF1, GTF3C1, POLR2L, GTF3A, POLR3D	REACTOME	RNA_POLYMERASE_III_TRANSCRIPTION_INITIATION_FROM_TYPE_1_PROMOTER
REACTOME_SIGNALING_BY_NODAL	0.124783	0.42779	0.164406	-0.521614	-1.37373	16	MAPK1, FOXH1, SMAD3, SMAD2, FURIN, SMAD4, ACVR2A	REACTOME	SIGNALING_BY_NODAL
REACTOME_BILE_ACID_AND_BILE_SALT_METABOLISM	0.12601	0.430304	0.157403	-0.420357	-1.2818	29	ABCC3, HSD17B4, OSBPL2, SCP2, OSBPL9, ACOX2, HSD3B7, NCOA1, BAAT, AMACR, RXRA	REACTOME	BILE_ACID_AND_BILE_SALT_METABOLISM
REACTOME_CLASS_C_3_METABOTROPIC_GLUTAMATE_PHEROMONE_RECEPTORS	0.128391	0.437479	0.165657	-0.558598	-1.35368	12	GRM4, TAS1R3, TAS2R38, TAS1R1	REACTOME	CLASS_C_3_METABOTROPIC_GLUTAMATE_PHEROMONE_RECEPTORS
REACTOME_GPVI_MEDIATED_ACTIVATION_CASCADE	0.12987	0.440601	0.155242	-0.414569	-1.28196	31	VAV2, LYN, PLCG2, PTPN6, VAV3, PIK3R6, PIK3CG, PDPK1, RHOA, PIK3R5	REACTOME	GPVI_MEDIATED_ACTIVATION_CASCADE
REACTOME_RHOF_GTPASE_CYCLE	0.129747	0.440601	0.153159	-0.394122	-1.25886	37	ARHGAP32, BASP1, RAB7A, MTMR1, STEAP3, TOR1AIP1, DEPDC1B, TMPO, ADD3, DIAPH2, ARHGAP1, VAMP3, SNAP23	REACTOME	RHOF_GTPASE_CYCLE
BIOCARTA_AT1R_PATHWAY	0.130435	0.441558	0.157403	-0.457725	-1.3114	23	MAPK1, MAP2K4, MAP3K1, GRB2, PAK1, ELK1	BIOCARTA	AT1R_PATHWAY
REACTOME_INTERLEUKIN_12_SIGNALING	0.130915	0.442068	0.152145	-0.397066	-1.25822	35	HNRNPDL, PDCD4, VAMP7, HSPA9, CAPZA1, LCP1, SNRPA1, JAK2, PITPNA, RAP1B	REACTOME	INTERLEUKIN_12_SIGNALING
REACTOME_INTRINSIC_PATHWAY_OF_FIBRIN_CLOT_FORMATION	0.131579	0.442068	0.190023	0.434326	1.28832	20	F8, F2, SERPIND1, GP1BB, F12, SERPINA5, GP1BA, GP9, SERPING1, VWF	REACTOME	INTRINSIC_PATHWAY_OF_FIBRIN_CLOT_FORMATION
REACTOME_NOREPINEPHRINE_NEUROTRANSMITTER_RELEASE_CYCLE	0.131716	0.442068	0.159647	-0.516089	-1.35917	16	PPFIA4, TSPOAP1, STXBP1, PPFIA3	REACTOME	NOREPINEPHRINE_NEUROTRANSMITTER_RELEASE_CYCLE
REACTOME_RNA_POLYMERASE_III_TRANSCRIPTION_INITIATION_FROM_TYPE_3_PROMOTER	0.131188	0.442068	0.193813	0.426086	1.301	23	POLR1C, POLR3E, POLR3G, POLR2F, BRF2, SNAPC1, POLR3C	REACTOME	RNA_POLYMERASE_III_TRANSCRIPTION_INITIATION_FROM_TYPE_3_PROMOTER
REACTOME_CELL_CELL_JUNCTION_ORGANIZATION	0.133333	0.445019	0.151149	-0.365428	-1.24996	53	PARD6B, CTNND1, CDH13, CDH2, SDK2, CDH17, CTNNA1, CLDN3, CLDN12, JUP, PARD6A, CDH24	REACTOME	CELL_CELL_JUNCTION_ORGANIZATION
REACTOME_COSTIMULATION_BY_THE_CD28_FAMILY	0.133333	0.445019	0.151149	-0.363778	-1.24432	53	LYN, PDCD1LG2, BTLA, CTLA4, PTPN6, GRB2, PAK1, MAP3K8, PAK3, CD274, PPP2CB, MAP3K14, AKT3	REACTOME	COSTIMULATION_BY_THE_CD28_FAMILY
REACTOME_PLATELET_SENSITIZATION_BY_LDL	0.133449	0.445019	0.158514	-0.513638	-1.35272	16	PTPN6, PECAM1, FGR, PPP2CB, MAPK14, PPP2R1B	REACTOME	PLATELET_SENSITIZATION_BY_LDL
REACTOME_MET_PROMOTES_CELL_MOTILITY	0.133758	0.445101	0.151149	-0.387145	-1.25783	40	GAB1, TNS3, MET, GRB2, ITGA3, FN1, COL5A2, RAP1B, CRKL, COL27A1, LAMA3, CRK, LAMB2	REACTOME	MET_PROMOTES_CELL_MOTILITY
REACTOME_CYTOSOLIC_SENSORS_OF_PATHOGEN_ASSOCIATED_DNA	0.134921	0.445407	0.15017	-0.363382	-1.24296	53	TBK1, AIM2, CHUK, DTX4, MYD88, POLR3F, POLR3A, EP300, RIPK1, IKBKB, XRCC5, DHX9, IRF7, STAT6, DHX36, NFKBIB, NFKB1	REACTOME	CYTOSOLIC_SENSORS_OF_PATHOGEN_ASSOCIATED_DNA
REACTOME_INTERLEUKIN_12_FAMILY_SIGNALING	0.134185	0.445407	0.151149	-0.383646	-1.27156	45	HNRNPDL, EBI3, PDCD4, VAMP7, HSPA9, CAPZA1, LCP1, SNRPA1, JAK2, IL23R, PITPNA, STAT1, RAP1B, STAT3	REACTOME	INTERLEUKIN_12_FAMILY_SIGNALING
REACTOME_LYSOSOME_VESICLE_BIOGENESIS	0.13474	0.445407	0.152145	-0.411707	-1.27311	31	AP1G2, GNS, VAMP7, ARRB1, TXNDC5, AP1S1, CTSZ, AP4E1, APP, DNASE2, CLTC	REACTOME	LYSOSOME_VESICLE_BIOGENESIS
REACTOME_NOTCH4_INTRACELLULAR_DOMAIN_REGULATES_TRANSCRIPTION	0.135274	0.445407	0.156312	-0.474766	-1.32292	20	NOTCH2, KAT2A, EP300, SMAD3, MAML2, NOTCH1, ACTA2	REACTOME	NOTCH4_INTRACELLULAR_DOMAIN_REGULATES_TRANSCRIPTION
REACTOME_TRANSPORT_OF_INORGANIC_CATIONS_ANIONS_AND_AMINO_ACIDS_OLIGOPEPTIDES	0.135135	0.445407	0.145516	-0.322061	-1.21844	94	SLC36A4, SLC12A2, SLC9A1, SLC24A4, SLC26A11, SLC1A5, SLC4A10, SLC9A9, SLC38A1, SLC36A1, SLC1A3, SLC26A4, SLC7A7, SLC6A20, SLC24A1, SLC25A10, SLC26A1, SLC1A4, SLC7A8, SLC12A4, AHCYL2, SLC9A6, SLC25A29, SLC9A8, SLC7A1, SLC1A2, SLC5A5, SLC6A6, SLC17A5, SLC24A3, SLC12A6, SLC34A1, SLC38A2	REACTOME	TRANSPORT_OF_INORGANIC_CATIONS_ANIONS_AND_AMINO_ACIDS_OLIGOPEPTIDES
BIOCARTA_FIBRINOLYSIS_PATHWAY	0.135632	0.445649	0.183024	0.565633	1.36405	10	CPB2, F2, SERPINE1, SERPINB2, F13A1, FGA	BIOCARTA	FIBRINOLYSIS_PATHWAY
REACTOME_HDMS_DEMETHYLATE_HISTONES	0.137353	0.44954	0.153159	-0.465331	-1.31209	21	KDM1B, RIOX2, KDM1A, KDM4C, KDM2B	REACTOME	HDMS_DEMETHYLATE_HISTONES
REACTOME_SPRY_REGULATION_OF_FGF_SIGNALING	0.137391	0.44954	0.156312	-0.539233	-1.34715	13	MAPK1, GRB2, PPP2CB, CBL, MKNK1	REACTOME	SPRY_REGULATION_OF_FGF_SIGNALING
REACTOME_FGFR2_ALTERNATIVE_SPLICING	0.138272	0.451154	0.188204	0.426313	1.26947	21	ESRP2, POLR2I, GTF2F1, POLR2F, GTF2F2, POLR2C, HNRNPM, NCBP2, POLR2L, POLR2G	REACTOME	FGFR2_ALTERNATIVE_SPLICING
REACTOME_MUSCLE_CONTRACTION	0.138462	0.451154	0.138022	-0.287244	-1.16907	162	ASPH, DMD, GUCY1B1, ATP2A2, KCNH2, TNNI2, MYBPC3, KCNIP4, KCNK1, DES, PAK1, TRPC1, CACNA2D2, SCN4A, ANXA1, ACTC1, KCNK12, PRKACA, ABCC9, DYSF, CAMK2G, LMOD1, CLIC2, TMOD4, KCNIP3, ATP1B3, TTN, AHCYL1, KCNK9, TPM3, ORAI2, KCNIP1, ACTA2, GUCY1A1, TPM2, ATP2A1, ITPR1	REACTOME	MUSCLE_CONTRACTION
REACTOME_METABOLISM_OF_WATER_SOLUBLE_VITAMINS_AND_COFACTORS	0.140325	0.456275	0.141225	-0.31501	-1.20917	100	ACP5, NADK2, PARP9, MOCOS, MOCS3, MOCS1, PARP6, ALDH1L2, VNN1, MTHFD1, SHMT1, RNLS, ABCD4, MMACHC, PARP4, LMBRD1, CTRC, SLC19A1, FASN, TPK1, THTPA, NMNAT1, SLC2A3, NAMPT, SLC25A16, PARP10, MTHFD1L, MTHFD2, NNMT, MCCC1, SLC22A13	REACTOME	METABOLISM_OF_WATER_SOLUBLE_VITAMINS_AND_COFACTORS
BIOCARTA_ARF_PATHWAY	0.142857	0.458234	0.179782	0.473708	1.29251	15	POLR1C, MYC, PIK3R1, CDKN2A, RAC1	BIOCARTA	ARF_PATHWAY
REACTOME_BASE_EXCISION_REPAIR	0.143236	0.458234	0.191892	0.354029	1.2511	42	TDG, RPA2, PNKP, PARG, MUTYH, TERF2IP, XRCC1, NEIL3, NTHL1, POLB, FEN1	REACTOME	BASE_EXCISION_REPAIR
REACTOME_FOXO_MEDIATED_TRANSCRIPTION_OF_CELL_CYCLE_GENES	0.142609	0.458234	0.153159	-0.521876	-1.35224	15	KLF4, CDKN1B, SMAD3, SMAD2, CDKN1A, SMAD4, CCNG2, RBL2, FOXO1	REACTOME	FOXO_MEDIATED_TRANSCRIPTION_OF_CELL_CYCLE_GENES
REACTOME_INTRA_GOLGI_TRAFFIC	0.142405	0.458234	0.145516	-0.380002	-1.24625	41	RAB30, RAB33B, NAPB, VPS45, RGP1, COG3, VTI1A, MAN2A1, COG1, COG2, MAN2A2, COG6, STX16, NAPG, RAB39A, MAN1A1, CYTH4, TRIP11	REACTOME	INTRA_GOLGI_TRAFFIC
REACTOME_NEGATIVE_REGULATORS_OF_DDX58_IFIH1_SIGNALING	0.143328	0.458234	0.148262	-0.410021	-1.26483	32	TBK1, TRAF3, TRIM25, HERC5, UBE2D1, IFIH1, RNF125, DDX58	REACTOME	NEGATIVE_REGULATORS_OF_DDX58_IFIH1_SIGNALING
REACTOME_PYROPTOSIS	0.143564	0.458234	0.184706	0.420016	1.28247	23	CHMP7, CASP5, GZMB, ELANE, CHMP4B, CHMP2A, CHMP6, GSDMD, HMGB1	REACTOME	PYROPTOSIS
REACTOME_RHO_GTPASES_ACTIVATE_WASPS_AND_WAVES	0.143328	0.458234	0.148262	-0.410337	-1.26581	32	ABI1, MAPK1, NCKAP1L, BTK, ACTR3, GRB2, ACTR2, WIPF1, CYFIP1, NCK1, WASF3, WIPF2, WASF1	REACTOME	RHO_GTPASES_ACTIVATE_WASPS_AND_WAVES
REACTOME_SIGNALING_BY_EGFR_IN_CANCER	0.142379	0.458234	0.15017	-0.461559	-1.30145	21	GAB1, TGFA, EREG, GRB2, HBEGF, CBL	REACTOME	SIGNALING_BY_EGFR_IN_CANCER
REACTOME_SIGNALING_BY_FGFR4	0.143328	0.458234	0.148262	-0.41048	-1.26625	32	GAB1, FRS2, MAPK1, GRB2, PPP2CB, CBL, MKNK1, NRAS, KLB	REACTOME	SIGNALING_BY_FGFR4
BIOCARTA_FMLP_PATHWAY	0.145396	0.458946	0.145516	-0.414234	-1.26313	29	MAPK1, MAP3K1, PAK1, ELK1, PPP3CC, PLCB1, MAPK14, NFATC1, CALM2, NFKB1, MAP2K6, GNA15	BIOCARTA	FMLP_PATHWAY
KEGG_INOSITOL_PHOSPHATE_METABOLISM	0.144216	0.458946	0.144631	-0.360999	-1.23211	52	PTEN, PLCG2, SYNJ1, PLCD3, PLCB1, INPPL1, PIKFYVE, PIP5K1B, PIK3C2A, PIK3CG, PLCB2, PIP4K2C, PIK3C2B, PLCD4, PI4KA, PIP4K2A, IPMK, IMPA2, INPP5B	KEGG	INOSITOL_PHOSPHATE_METABOLISM
KEGG_VASCULAR_SMOOTH_MUSCLE_CONTRACTION	0.145511	0.458946	0.206588	0.289531	1.18875	91	PLA2G2F, PLA2G6, PLA2G2D, ADCY4, KCNMB1, ADORA2B, ADCY7, ARHGEF1, ADORA2A, PRKG1, PPP1R12A, GNAQ, PTGIR, GNAS, CALM3, ITPR2	KEGG	VASCULAR_SMOOTH_MUSCLE_CONTRACTION
REACTOME_DOPAMINE_NEUROTRANSMITTER_RELEASE_CYCLE	0.145548	0.458946	0.15017	-0.465502	-1.29711	20	PPFIA4, LIN7C, CASK, TSPOAP1, STXBP1, PPFIA3	REACTOME	DOPAMINE_NEUROTRANSMITTER_RELEASE_CYCLE
REACTOME_INTRAFLAGELLAR_TRANSPORT	0.145161	0.458946	0.191892	0.34177	1.21875	44	KIF3C, KIFAP3, DYNLRB1, TUBA4A, WDR19, TTC21B, DYNC2H1, TUBB1, TUBB2A, CLUAP1, TUBB2B	REACTOME	INTRAFLAGELLAR_TRANSPORT
REACTOME_TRNA_MODIFICATION_IN_THE_NUCLEUS_AND_CYTOSOL	0.145503	0.458946	0.190023	0.358343	1.23539	38	WDR4, DUS2, TRMT1, TYW3, CDKAL1, LAGE3, ADAT2, QTRT1, CTU1, TRMT112, PUS3, QTRT2	REACTOME	TRNA_MODIFICATION_IN_THE_NUCLEUS_AND_CYTOSOL
REACTOME_DISEASES_OF_METABOLISM	0.146309	0.460416	0.130777	-0.278342	-1.16055	193	GLB1, ARSB, SDC3, ACAN, C1GALT1, DPAGT1, CSF2RB, ADAMTS2, NOTCH2, GNS, C1GALT1C1, CYP27B1, CYP17A1, CSPG5, GCLC, DPM1, SLC37A4, ABCD4, IDH1, PMM2, CHST3, ALG8, MMACHC, ADAMTSL4, EPM2A, DAG1, ALG13, LMBRD1, GPC4, GALNT12, GFPT1, IDUA, NOTCH1, B3GLCT, ADAMTS8, LCT, SEMA5A, FDX1, GBE1, GALNS, HEXB, THSD7A, ADAMTS6	REACTOME	DISEASES_OF_METABOLISM
REACTOME_ACTIVATION_OF_ATR_IN_RESPONSE_TO_REPLICATION_STRESS	0.147385	0.461343	0.142901	-0.395561	-1.23986	34	ORC3, CHEK1, MCM8, RFC4, RFC3, CDC25C, MCM10, CLSPN, RPA3, ATR, CDC6, RFC2	REACTOME	ACTIVATION_OF_ATR_IN_RESPONSE_TO_REPLICATION_STRESS
REACTOME_SUMOYLATION	0.147518	0.461343	0.134273	-0.287665	-1.16604	152	SMC6, RNF2, DDX5, NR3C2, SP3, VDR, RARA, NUP107, RWDD3, STAG1, PHC3, STAG2, PIAS1, HNRNPK, SUMO3, EP300, UBA2, HDAC2, PIAS3, RING1, MITF, NUP155, NUP205, SP100, VHL, PHC1, NUP58, TOP2B, NCOA1, SENP2, THRB, NUP210, NUP153, NUP35, SENP5, NR4A2, UHRF2, RXRA	REACTOME	SUMOYLATION
REACTOME_THE_PHOTOTRANSDUCTION_CASCADE	0.147783	0.461343	0.181383	0.416693	1.28767	24	RGS9, NMT2, RGS9BP, METAP2, PRKCQ, CALM1, PDE6B, GNB5, SAG, PRKCA, GUCA1B, PDE6A, PDE6G, NMT1	REACTOME	THE_PHOTOTRANSDUCTION_CASCADE
REACTOME_TRISTETRAPROLIN_TTP_ZFP36_BINDS_AND_DESTABILIZES_MRNA	0.147541	0.461343	0.176694	0.469815	1.28188	15	EXOSC7, MAPKAPK2, EXOSC4, YWHAB	REACTOME	TRISTETRAPROLIN_TTP_ZFP36_BINDS_AND_DESTABILIZES_MRNA
REACTOME_GAP_JUNCTION_ASSEMBLY	0.148148	0.461561	0.181383	0.424268	1.26337	21	TUBA4A, TUBB1, TUBB2A, TUBB2B, TUBA8, GJA8, TUBA1A, GJB2, TUBB4B, GJA9	REACTOME	GAP_JUNCTION_ASSEMBLY
REACTOME_PLATELET_ACTIVATION_SIGNALING_AND_AGGREGATION	0.148936	0.462518	0.24134	0.242127	1.12297	228	DAGLB, HABP4, F8, ABHD6, LAT, AAMP, CD109, FERMT3, PIK3R1, GNAQ, F2, DGKZ, PIK3R3, RAC1, CD63, A1BG, RARRES2, LCK, SERPINE1, SYTL4, TUBA4A, P2RY1, TMSB4X, CLU, ECM1, RASGRP2, TIMP1, ITPR2, GNG8, TEX264, TIMP3, WDR1, GP1BB, ENDOD1, TLN1, VTI1B, SRC, ITIH4, GNGT2, TAGLN2, TGFB1, PTPN1, ACTN1, PRKCQ, VEGFA, CLEC3B, GNG2, BCAR1, SERPINF2, ADRA2A, SOD1, ARRB2, CYB5R1, GP6, PCYOX1L, TBXA2R, PFN1, GP1BA…	REACTOME	PLATELET_ACTIVATION_SIGNALING_AND_AGGREGATION
REACTOME_TNF_RECEPTOR_SUPERFAMILY_TNFSF_MEMBERS_MEDIATING_NON_CANONICAL_NF_KB_PATHWAY	0.149047	0.462518	0.149208	-0.506914	-1.33501	16	CD40, TRAF3, TNFRSF13C, TNFSF13B, MAP3K14, TNFSF11, BIRC2	REACTOME	TNF_RECEPTOR_SUPERFAMILY_TNFSF_MEMBERS_MEDIATING_NON_CANONICAL_NF_KB_PATHWAY
REACTOME_PHASE_I_FUNCTIONALIZATION_OF_COMPOUNDS	0.149856	0.464108	0.195789	0.305519	1.18298	67	BPHL, CYP2R1, ALDH1B1, AIP, SMOX, CYP27A1, PTGS1, CYP46A1, CYP4F22, CES1	REACTOME	PHASE_I_FUNCTIONALIZATION_OF_COMPOUNDS
REACTOME_REGULATION_OF_TP53_ACTIVITY_THROUGH_ACETYLATION	0.150165	0.464146	0.144631	-0.421336	-1.26362	27	BRD1, EP300, RBBP4, HDAC2, PIP4P1, AKT3, BRPF1, PIP4K2C, MAP2K6, PIP4K2A, MTA2, PML, BRPF3, TP53, KAT6A	REACTOME	REGULATION_OF_TP53_ACTIVITY_THROUGH_ACETYLATION
REACTOME_GAP_JUNCTION_TRAFFICKING_AND_REGULATION	0.150943	0.464715	0.188204	0.372555	1.24218	34	TUBA4A, SRC, AP2M1, TUBB1, TUBB2A, CLTB, TUBB2B, TUBA8, GJA8, TUBA1A, CLTA, GJB2, TUBB4B, GJA9, ACTB, ACTG1	REACTOME	GAP_JUNCTION_TRAFFICKING_AND_REGULATION
REACTOME_TP53_REGULATES_TRANSCRIPTION_OF_DNA_REPAIR_GENES	0.150943	0.464715	0.188204	0.315271	1.18402	55	DDB2, POLR2I, CDK9, MLH1, GTF2F1, POLR2F, SUPT5H, ELOB, GTF2F2, NELFA, NELFB, CDK12, POLR2C, ELOA, ATM	REACTOME	TP53_REGULATES_TRANSCRIPTION_OF_DNA_REPAIR_GENES
REACTOME_SIGNALING_BY_NOTCH3	0.151757	0.466303	0.141225	-0.37274	-1.23541	45	MIB1, JAG1, ADAM10, KAT2A, EP300, PSEN1, MAML2, STAT1, NEURL1B, PSEN2, NOTCH1, NCSTN	REACTOME	SIGNALING_BY_NOTCH3
REACTOME_MITOTIC_PROMETAPHASE	0.152174	0.466667	0.21925	0.248519	1.12	174	MAD1L1, NUDC, CSNK1D, HAUS8, NDEL1, CDCA5, EML4, CCNB1, CENPF, SMC2, CETN2, PCM1, ITGB3BP, TUBA4A, TUBG2, NUP85, NUP37, CEP290, INCENP, HAUS6, CEP41, AURKB, CENPL, ACTR1A, SSNA1, DYNC1I2, CEP135, CENPO, TUBB1, HAUS5, TUBB2A, CENPC, PRKAR2B, TUBB2B, NUMA1, TUBGCP2, PPP2R1A, SPC24, RANGAP1, TUBA8, CENPQ, CENPU, NUF2, DYNC1H1, ERCC6L, CDK5RAP2, NCAPH, CDK1, CCP110, TUBA1A, NEK2, CEP131, KIF2A, HSP90…	REACTOME	MITOTIC_PROMETAPHASE
BIOCARTA_RNA_PATHWAY	0.153439	0.4677	0.148262	-0.573035	-1.33102	10	CHUK, MAP3K14, EIF2AK2, NFKB1, EIF2S1, DNAJC3, RELA, TP53	BIOCARTA	RNA_PATHWAY
REACTOME_NERVOUS_SYSTEM_DEVELOPMENT	0.153374	0.4677	0.287857	0.216775	1.08304	456	ITGA10, SCN9A, LAMB1, DOK2, MBP, ITGA1, CACNB1, TREM2, RPL13A, SH3KBP1, TRPC5, PSMA7, RPS19, SCN1B, UNC5A, PIK3R1, ELOB, APH1B, ABLIM3, RPS21, RPS15, MYL12A, RPL26L1, DLG4, PSMD7, LYPLA2, ARPC1B, PIK3R3, RAC1, EFNB1, NCK2, RPS20, PSMD4, RPL18A, RPL18, ROBO3, MYO10, GIT1, TUBA4A, RPL8, TIAM1, NTN4, RPL3, RPS14, RPL11, RPL37A, RPLP2, SPTBN4, AP2S1, RPL27, RPL36A, RPS11, MAPK7, EPHB6, RPL10A, CACNA1…	REACTOME	NERVOUS_SYSTEM_DEVELOPMENT
REACTOME_PI_3K_CASCADE_FGFR3	0.153707	0.4677	0.15017	-0.544888	-1.32046	12	GAB1, FRS2, GRB2, FGFR3	REACTOME	PI_3K_CASCADE_FGFR3
REACTOME_SIGNALING_BY_ACTIVIN	0.153043	0.4677	0.147331	-0.515223	-1.335	15	MAPK1, FOXH1, FSTL3, SMAD3, SMAD2, SMAD4, ACVR2A	REACTOME	SIGNALING_BY_ACTIVIN
KEGG_ONE_CARBON_POOL_BY_FOLATE	0.15625	0.469976	0.145516	-0.51967	-1.32027	14	MTFMT, MTHFD1, SHMT1, MTHFD1L, MTHFD2, ATIC	KEGG	ONE_CARBON_POOL_BY_FOLATE
REACTOME_METABOLISM_OF_PORPHYRINS	0.155502	0.469976	0.173748	0.42444	1.259	20	ALAS1, PPOX, HMOX2, FLVCR1, COX15, ABCC1, UROS, ABCC2, HMBS	REACTOME	METABOLISM_OF_PORPHYRINS
REACTOME_NOTCH_HLH_TRANSCRIPTION_PATHWAY	0.155668	0.469976	0.143759	-0.42229	-1.24536	26	NOTCH2, KAT2A, HDAC2, HDAC9, MAML2, HDAC6, NOTCH1	REACTOME	NOTCH_HLH_TRANSCRIPTION_PATHWAY
REACTOME_SIGNALING_BY_FGFR3	0.155844	0.469976	0.140406	-0.401895	-1.24277	31	GAB1, FRS2, MAPK1, GRB2, FGFR3, PPP2CB, CBL, MKNK1, NRAS	REACTOME	SIGNALING_BY_FGFR3
REACTOME_SYNTHESIS_OF_PIPS_AT_THE_EARLY_ENDOSOME_MEMBRANE	0.156522	0.469976	0.145516	-0.512104	-1.32692	15	MTM1, PIKFYVE, MTMR2, VAC14, PIK3C2A, FIG4, PIK3R4, MTMR4	REACTOME	SYNTHESIS_OF_PIPS_AT_THE_EARLY_ENDOSOME_MEMBRANE
REACTOME_THE_CITRIC_ACID_TCA_CYCLE_AND_RESPIRATORY_ELECTRON_TRANSPORT	0.15655	0.469976	0.202072	0.263651	1.14007	123	COX4I1, NDUFV1, UCP3, ATP5PD, NDUFA9, HAGH, NDUFS8, NDUFS3, ATP5F1D, TIMMDC1, D2HGDH, NDUFA11, ATP5ME, IDH3B, NDUFS7, UQCRC1, NDUFA2, NDUFS6, NDUFB8, TMEM186, UQCRB, NDUFAF1, ECSIT, NDUFC1, NDUFAB1, COX16, ATP5MC2, NDUFA8, CYC1, UQCR10, NDUFA10, COX11, PPARD, NDUFA13, NDUFAF5, ATP5F1A, NDUFB7, COX8A, NDUFB10	REACTOME	THE_CITRIC_ACID_TCA_CYCLE_AND_RESPIRATORY_ELECTRON_TRANSPORT
REACTOME_TRANSPORT_TO_THE_GOLGI_AND_SUBSEQUENT_MODIFICATION	0.156559	0.469976	0.129443	-0.284567	-1.15627	156	TMED7, ACTR10, SEC24D, TGFA, TMED2, SEC24B, NAPB, MIA3, SEC23A, GBF1, CGA, CTSC, TFG, MGAT3, CAPZA1, SCFD1, CNIH1, PPP6C, ST3GAL4, DCTN4, SAR1B, SEC16A, COPG2, CTSZ, FUCA1, B4GALT5, COG3, SEC31A, FUT8, SEC24A, TMED10, DCTN6, KDELR2, SEC22B, CHST10, ANK3, DYNC1LI1, COPB2, MAN2A1, ARFGAP3, COG1, COG2, STX17, SPTBN1, SPTBN5, MAN2A2, COG6	REACTOME	TRANSPORT_TO_THE_GOLGI_AND_SUBSEQUENT_MODIFICATION
BIOCARTA_PRC2_PATHWAY	0.156966	0.470298	0.146416	-0.568985	-1.32161	10	RBBP4, HDAC2, RING1, PHC1, CBX4, SUZ12	BIOCARTA	PRC2_PATHWAY
BIOCARTA_CTLA4_PATHWAY	0.162353	0.472606	0.168238	0.454976	1.26314	16	CD3G, PIK3R1, CD247, LCK, ITK, CD3E	BIOCARTA	CTLA4_PATHWAY
BIOCARTA_FAS_PATHWAY	0.159869	0.472606	0.138805	-0.414809	-1.25397	28	RB1, FAS, PTPN13, MAP2K4, MAP3K1, PAK1	BIOCARTA	FAS_PATHWAY
KEGG_ACUTE_MYELOID_LEUKEMIA	0.161905	0.472606	0.135741	-0.352108	-1.2044	53	KIT, CHUK, MAPK1, SPI1, RARA, GRB2, IKBKB, JUP, AKT3, STAT3, TCF7L2, PIK3CG, NRAS, TCF7, NFKB1, PIK3R5	KEGG	ACUTE_MYELOID_LEUKEMIA
KEGG_GLYCOSAMINOGLYCAN_DEGRADATION	0.159445	0.472606	0.143759	-0.499569	-1.31567	16	GLB1, ARSB, GNS, HYAL3, IDUA, GALNS, HEXB	KEGG	GLYCOSAMINOGLYCAN_DEGRADATION
KEGG_JAK_STAT_SIGNALING_PATHWAY	0.15919	0.472606	0.130106	-0.298185	-1.16982	119	SOCS3, STAT2, CSF2RB, IL15, STAM, PTPN6, GRB2, PIAS1, EP300, IL6, CSF3R, IFNGR1, PIAS3, JAK2, IL23R, OSM, AKT3, STAT1, CBL, IRF9, STAT3, STAT6, IFNGR2, PIK3CG, MPL, IL20, IL10, IL15RA, IL20RA, SPRED1, JAK3, PIK3R5, IL2RB	KEGG	JAK_STAT_SIGNALING_PATHWAY
REACTOME_ANTIMICROBIAL_PEPTIDES	0.160063	0.472606	0.13649	-0.389045	-1.21944	34	TLR2, TLR1, LYZ, LEAP2, RNASE6, ITLN1, SLC11A1, CCR6, LTF	REACTOME	ANTIMICROBIAL_PEPTIDES
REACTOME_ANTI_INFLAMMATORY_RESPONSE_FAVOURING_LEISHMANIA_PARASITE_INFECTION	0.159652	0.472606	0.130106	-0.297023	-1.17319	127	LYN, PLK2, PLCG2, ADM, PTGER2, HCK, AVPR2, FGR, ADAM17, FCGR2A, CGA, RAMP2, CD163, CREB1, IL6, CYSLTR1, GNG3, FURIN, PRKACA, ADCY5, GPR20, RHBDF2, RLN3, AHCYL1, ADRB1, MAPK14, ADCY8, DRD1, IL10, HTR7, PRKACB, ITPR1, HRH2, GNB4, VIPR1, SCT, SYK, ADCY6, CALCRL	REACTOME	ANTI_INFLAMMATORY_RESPONSE_FAVOURING_LEISHMANIA_PARASITE_INFECTION
REACTOME_DECTIN_2_FAMILY	0.161739	0.472606	0.142901	-0.509533	-1.32026	15	LYN, PLCG2	REACTOME	DECTIN_2_FAMILY
REACTOME_GLUCOSE_METABOLISM	0.161538	0.472606	0.133555	-0.328832	-1.20211	76	SLC37A2, NUP107, SLC37A4, GNPDA2, ADPGK, NUP155, PPP2CB, PRKACA, HK3, HK2, NUP205, BPGM, NUP58, NUP210, SLC25A10, NUP153, NUP35, PFKFB3, MDH1, ENO3, PRKACB, PPP2R1B, FBP2, PGAM2, NUP93, NUP133, PGM2L1, GCK	REACTOME	GLUCOSE_METABOLISM
REACTOME_MISCELLANEOUS_TRANSPORT_AND_BINDING_EVENTS	0.162791	0.472606	0.138805	-0.443204	-1.26175	22	NIPAL2, LRRC8B, MMGT1, NIPA2, MAGT1, LRRC8D, ADD3, MRS2	REACTOME	MISCELLANEOUS_TRANSPORT_AND_BINDING_EVENTS
REACTOME_NEGATIVE_REGULATION_OF_FGFR1_SIGNALING	0.162207	0.472606	0.1396	-0.439201	-1.25833	23	FRS2, MAPK1, GRB2, PPP2CB, CBL, MKNK1, FGF9, FGFR1, FGF23, BRAF	REACTOME	NEGATIVE_REGULATION_OF_FGFR1_SIGNALING
REACTOME_NOTCH4_ACTIVATION_AND_TRANSMISSION_OF_SIGNAL_TO_THE_NUCLEUS	0.162791	0.472606	0.144631	-0.550748	-1.30771	11	JAG1, ADAM10, PSEN1, PSEN2, NCSTN	REACTOME	NOTCH4_ACTIVATION_AND_TRANSMISSION_OF_SIGNAL_TO_THE_NUCLEUS
REACTOME_PI_3K_CASCADE_FGFR1	0.163478	0.472606	0.142057	-0.507577	-1.31519	15	GAB1, FRS2, GRB2	REACTOME	PI_3K_CASCADE_FGFR1
REACTOME_RORA_ACTIVATES_GENE_EXPRESSION	0.160069	0.472606	0.142901	-0.485603	-1.31301	18	NCOA6, CPT1A, EP300, CARM1, NCOA1, CHD9, RXRA, TBL1XR1, HELZ2, CREBBP, SREBF1	REACTOME	RORA_ACTIVATES_GENE_EXPRESSION
REACTOME_SIGNALING_BY_ALK	0.162791	0.472606	0.138805	-0.442869	-1.2608	22	FRS2, PTPN6, HIF1A, EP300, HDAC2, CD274, STAT3, JAK3, ALK, MYCN	REACTOME	SIGNALING_BY_ALK
REACTOME_SIGNALLING_TO_ERKS	0.161551	0.472606	0.137251	-0.407926	-1.24389	29	FRS2, MAPK1, GRB2, CRKL, MAPK14, NRAS, CRK, MAPK12, MAPKAPK3, RAPGEF1, KIDINS220, MAPK13, BRAF	REACTOME	SIGNALLING_TO_ERKS
REACTOME_SLC_MEDIATED_TRANSMEMBRANE_TRANSPORT	0.163347	0.472606	0.122108	-0.270937	-1.14015	211	SLC22A5, SLC36A4, SLCO4A1, SLC12A2, SLC31A1, SLC9A1, SLC47A1, EMB, SLC24A4, SLC26A11, SLC1A5, SLC35B2, SLC4A10, SLC11A2, SLCO2A1, SLC30A1, SLC9A9, SLC38A1, SLC36A1, SLC1A3, SLC26A4, SLC2A9, SLC30A6, SLC7A7, SLC30A5, SLC11A1, SLC6A20, SLC24A1, SLC25A10, SLC41A2, SLC39A6, CP, SLC39A14, SLC29A4, SLC26A1, SLC1A4, SLC2A3, SLC16A7, SLC7A8, SLC2A6, SLC39A10, SLC6A9, SLC12A4, AHCYL2, SLC9A6, SLC25A29, SL…	REACTOME	SLC_MEDIATED_TRANSMEMBRANE_TRANSPORT
REACTOME_STING_MEDIATED_INDUCTION_OF_HOST_IMMUNE_RESPONSES	0.163478	0.472606	0.142057	-0.528479	-1.32028	13	TBK1, DTX4, XRCC5, STAT6	REACTOME	STING_MEDIATED_INDUCTION_OF_HOST_IMMUNE_RESPONSES
REACTOME_TRANSCRIPTIONAL_REGULATION_BY_TP53	0.163342	0.472606	0.117766	-0.259802	-1.13395	310	PLK2, PLK3, PTEN, ZNF385A, TP53INP1, FAS, MAPKAPK5, FANCD2, GSR, TNFRSF10A, BTG2, CDKN1B, FANCC, STEAP3, CHEK1, CASP1, AGO4, DYRK2, RFC4, BRD1, EXO1, FOS, BCL2L14, PRKAG2, PRKAG3, EP300, RBBP4, RFC3, HDAC2, TOPBP1, LRPPRC, TP53BP2, CDKN1A, TAF9B, E2F1, MSH2, CNOT2, CDK5R1, ARID3A, PPP2CB, CNOT10, NBN, PIP4P1, CDC25C, RRAGD, AKT3, DNA2, CNOT6, CNOT7, PRMT5, CCNT2, BRPF1, GTF2H1, CARM1, TXNRD1, PMS…	REACTOME	TRANSCRIPTIONAL_REGULATION_BY_TP53
REACTOME_CLEC7A_DECTIN_1_SIGNALING	0.164671	0.473428	0.130106	-0.321778	-1.20312	85	PLCG2, CLEC7A, TAB3, FBXW11, CHUK, CCL22, UBE2D1, UBA3, IKBKB, MALT1, PPP3R1, MAP3K14, TAB2, UBE2V1, PSMD1, AHCYL1, PSMD14, PDPK1, NFATC1, NFKB1, RELB, IL1B, ITPR1, PSMA1, MAP3K7, PSMD3, NFKB2, PSME2, SYK, PSMA4	REACTOME	CLEC7A_DECTIN_1_SIGNALING
REACTOME_DNA_DAMAGE_BYPASS	0.164557	0.473428	0.134273	-0.373955	-1.22642	41	TRIM25, RFC4, POLH, RFC3, SPRTN, USP1, REV3L, CUL4B, CUL4A, POLE2, RPA3, POLK, RFC2, NPLOC4	REACTOME	DNA_DAMAGE_BYPASS
REACTOME_RAB_GEFS_EXCHANGE_GTP_FOR_GDP_ON_RABS	0.164615	0.473428	0.132147	-0.327428	-1.19698	76	DENND5B, DENND3, DENND1A, RAB5C, RAB3IP, RAB7A, RAB8B, RGP1, GAPVD1, RAB6A, GDI2, TRAPPC11, AKT3, DENND6A, DENND6B, DENND5A, ALS2, ULK1, RAB10, DENND4A, RAB5B, RAB21, DENND2C, RAB3GAP1, TRAPPC8, RAB3GAP2, RAB39A, RIN2	REACTOME	RAB_GEFS_EXCHANGE_GTP_FOR_GDP_ON_RABS
BIOCARTA_STATHMIN_PATHWAY	0.166271	0.473675	0.166934	0.439356	1.2594	18	STMN1, CD3G, CCNB1, CD247, PRKAR1B, CD3E, PRKAR2B, CD2, CDK1, CD3D, CAMK4	BIOCARTA	STATHMIN_PATHWAY
KEGG_P53_SIGNALING_PATHWAY	0.166189	0.473675	0.184706	0.305629	1.17152	62	DDB2, CCNB1, CDKN2A, CCND3, CCND1, SERPINE1, TNFRSF10B, MDM4, BBC3, SFN, GADD45A, PIDD1, CASP9, GTSE1, ATM, RRM2, THBS1, TP53I3, CDK1, CCNE2, SESN1, CDK6, SHISA5, TP73, CDK2, GADD45G, SESN2	KEGG	P53_SIGNALING_PATHWAY
REACTOME_ACETYLCHOLINE_BINDING_AND_DOWNSTREAM_EVENTS	0.165785	0.473675	0.142057	-0.566233	-1.31522	10	CHRNB2, CHRNA3, CHRNA5	REACTOME	ACETYLCHOLINE_BINDING_AND_DOWNSTREAM_EVENTS
REACTOME_IRAK1_RECRUITS_IKK_COMPLEX	0.165785	0.473675	0.142057	-0.565382	-1.31324	10	PELI1, CHUK, IKBKB, UBE2V1, IRAK1, PELI3	REACTOME	IRAK1_RECRUITS_IKK_COMPLEX
REACTOME_OXIDATIVE_STRESS_INDUCED_SENESCENCE	0.165109	0.473675	0.132846	-0.34354	-1.20244	58	RNF2, MAPKAPK5, MAPK1, MAP2K4, AGO4, PHC3, FOS, RBBP4, RING1, E2F1, PHC1, MAPK14, MAP2K6, MAPKAPK3, MAP3K5, MAP4K4, CBX4, AGO1, TNRC6B, SUZ12, MAPK9, AGO3, MAP2K7, MDM2, TFDP1, E2F2, TP53	REACTOME	OXIDATIVE_STRESS_INDUCED_SENESCENCE
REACTOME_ER_QUALITY_CONTROL_COMPARTMENT_ERQC	0.167797	0.475424	0.138022	-0.481167	-1.29233	17	RNF139, EDEM3, UGGT1, SEL1L, EDEM1, RNF103, SYVN1, DERL2, EDEM2	REACTOME	ER_QUALITY_CONTROL_COMPARTMENT_ERQC
REACTOME_GASTRIN_CREB_SIGNALLING_PATHWAY_VIA_PKC_AND_MAPK	0.167797	0.475424	0.138022	-0.481248	-1.29255	17	MAPK1, GRB2, HBEGF, CREB1, RPS6KA3, NRAS	REACTOME	GASTRIN_CREB_SIGNALLING_PATHWAY_VIA_PKC_AND_MAPK
REACTOME_SUMOYLATION_OF_RNA_BINDING_PROTEINS	0.167197	0.475424	0.133555	-0.373966	-1.21501	40	RNF2, NUP107, PHC3, HNRNPK, RING1, NUP155, NUP205, PHC1, NUP58, NUP210, NUP153, NUP35	REACTOME	SUMOYLATION_OF_RNA_BINDING_PROTEINS
REACTOME_ACYL_CHAIN_REMODELLING_OF_PS	0.168618	0.476888	0.164406	0.460089	1.25535	15	PLA2G2F, PLA2G2D, PLA1A	REACTOME	ACYL_CHAIN_REMODELLING_OF_PS
REACTOME_COMMON_PATHWAY_OF_FIBRIN_CLOT_FORMATION	0.169856	0.478564	0.165657	0.416516	1.23549	20	F8, F2, SERPIND1, SERPINA5, PF4V1, CD177, PRTN3, F13A1, PF4, FGA	REACTOME	COMMON_PATHWAY_OF_FIBRIN_CLOT_FORMATION
REACTOME_REGULATION_OF_TP53_ACTIVITY_THROUGH_ASSOCIATION_WITH_CO_FACTORS	0.170435	0.478564	0.138805	-0.523637	-1.30818	13	ZNF385A, TP53BP2, AKT3, PPP1R13L, TP63, TP53, PPP1R13B	REACTOME	REGULATION_OF_TP53_ACTIVITY_THROUGH_ASSOCIATION_WITH_CO_FACTORS
REACTOME_RNA_POLYMERASE_I_TRANSCRIPTION_TERMINATION	0.169951	0.478564	0.168238	0.404297	1.24936	24	POLR1C, POLR2F, TTF1, CAVIN1, TAF1B, POLR2L, UBTF, MNAT1, GTF2H4, POLR1A, ERCC2, GTF2H5	REACTOME	RNA_POLYMERASE_I_TRANSCRIPTION_TERMINATION
REACTOME_ZINC_TRANSPORTERS	0.170435	0.478564	0.138805	-0.504443	-1.30707	15	SLC30A1, SLC30A6, SLC30A5, SLC39A6, SLC39A14, SLC39A10, SLC39A8	REACTOME	ZINC_TRANSPORTERS
BIOCARTA_ACTINY_PATHWAY	0.171492	0.47981	0.158514	0.493042	1.27382	12	NCKAP1, PSMA7, RAC1, PIR	BIOCARTA	ACTINY_PATHWAY
REACTOME_RNA_POLYMERASE_III_TRANSCRIPTION	0.171196	0.47981	0.176694	0.36555	1.22601	35	POLR1C, POLR3E, POLR3G, GTF3C5, POLR2F, BRF2, SNAPC1, POLR3C, BRF1, GTF3C1, POLR2L, SNAPC4, GTF3A, POLR3D, NFIA, SSB, NFIC	REACTOME	RNA_POLYMERASE_III_TRANSCRIPTION
BIOCARTA_CTL_PATHWAY	0.173719	0.485173	0.157403	0.491685	1.27032	12	FASLG, CD3G, CD247, CD3E, PRF1, GZMB	BIOCARTA	CTL_PATHWAY
REACTOME_HEDGEHOG_OFF_STATE	0.174312	0.485961	0.186433	0.280766	1.16068	93	GLI3, ADCY4, PSMA7, ADCY7, PSMD7, PRKAR1B, PSMD4, GNAS, TUBA4A, INTU, WDR19, FUZ, TTC21B, ADCY9, DYNC2H1, PSMC5, TUBB1, TUBB2A, PRKAR2B, TUBB2B, PSMB10, PSMD13, PSMB6, GLI1, CSNK1A1, RBX1, TUBA1A, PSMB4, PSME1, TUBB4B, PSMB8, PTCH1, PSMD8, PSMA5	REACTOME	HEDGEHOG_OFF_STATE
KEGG_WNT_SIGNALING_PATHWAY	0.175362	0.487909	0.123257	-0.292915	-1.16024	129	CTBP2, FBXW11, WNT7B, WNT1, WNT5A, GSK3B, CHP1, CTNNBIP1, EP300, SMAD3, WNT10B, PPP3CC, SMAD2, PSEN1, PLCB1, WNT10A, PPP3R1, PPP2CB, PRKACA, SMAD4, CAMK2G, DVL1, DVL3, FZD5, SENP2, TCF7L2, PLCB2, NFAT5, TCF7, SIAH1, NFATC1, RHOA, WNT16, PRKACB, PPP2R1B	KEGG	WNT_SIGNALING_PATHWAY
REACTOME_BMAL1_CLOCK_NPAS2_ACTIVATES_CIRCADIAN_GENE_EXPRESSION	0.175676	0.487909	0.134273	-0.42379	-1.2403	25	BHLHE41, NCOA6, CLOCK, CARM1, NCOA1, CHD9, RXRA, BHLHE40, NAMPT, TBL1XR1	REACTOME	BMAL1_CLOCK_NPAS2_ACTIVATES_CIRCADIAN_GENE_EXPRESSION
REACTOME_DISSOLUTION_OF_FIBRIN_CLOT	0.175947	0.487909	0.156312	0.490577	1.26745	12	PLAUR, SERPINB6, SERPINE1, SERPINF2, ANXA2, SERPINB2, S100A10, SERPINE2	REACTOME	DISSOLUTION_OF_FIBRIN_CLOT
BIOCARTA_PCAF_PATHWAY	0.177215	0.488378	0.138805	-0.528578	-1.28094	12	IRF4, IRF7, NFKB1, IRF5, ATF2, IRF1, RELA, CREBBP	BIOCARTA	PCAF_PATHWAY
KEGG_PRION_DISEASES	0.177365	0.488378	0.133555	-0.421702	-1.23419	25	MAPK1, IL6, ELK1, HSPA5, PRKACA, NOTCH1, PRKACB, IL1B	KEGG	PRION_DISEASES
REACTOME_FORMATION_OF_ATP_BY_CHEMIOSMOTIC_COUPLING	0.177011	0.488378	0.158514	0.533616	1.28684	10	ATP5PD, ATP5F1D, ATP5ME, ATP5MC2, ATP5F1A	REACTOME	FORMATION_OF_ATP_BY_CHEMIOSMOTIC_COUPLING
REACTOME_TRANSLATION_OF_REPLICASE_AND_ASSEMBLY_OF_THE_REPLICATION_TRANSCRIPTION_COMPLEX	0.177011	0.488378	0.158514	0.532509	1.28417	10	CHMP7, PIK3C3, CHMP4B, CHMP2A, CHMP6	REACTOME	TRANSLATION_OF_REPLICASE_AND_ASSEMBLY_OF_THE_REPLICATION_TRANSCRIPTION_COMPLEX
REACTOME_AKT_PHOSPHORYLATES_TARGETS_IN_THE_NUCLEUS	0.178131	0.488765	0.13649	-0.558793	-1.29794	10	NR4A1, CREB1, AKT3, FOXO1	REACTOME	AKT_PHOSPHORYLATES_TARGETS_IN_THE_NUCLEUS
REACTOME_FCGR_ACTIVATION	0.178131	0.488765	0.13649	-0.558616	-1.29753	10	LYN, HCK, FGR, FCGR2A	REACTOME	FCGR_ACTIVATION
BIOCARTA_PML_PATHWAY	0.17913	0.490648	0.135002	-0.500975	-1.29808	15	RB1, FAS, TNF, RARA, SP100	BIOCARTA	PML_PATHWAY
BIOCARTA_MTOR_PATHWAY	0.181176	0.49076	0.158514	0.425402	1.24147	19	EIF3A, PIK3R1, EIF4EBP1, TSC1, EIF4A1	BIOCARTA	MTOR_PATHWAY
KEGG_ADHERENS_JUNCTION	0.180723	0.49076	0.123842	-0.330635	-1.19523	69	PTPRM, CTNND1, MAPK1, PTPN6, MET, TGFBR1, EP300, SMAD3, IQGAP1, SMAD2, CTNNA1, SMAD4, TCF7L2, TCF7, WASF3, RHOA, LMO7, PTPRF, MAP3K7, WASF1, PTPRJ, CDH1, FGFR1	KEGG	ADHERENS_JUNCTION
KEGG_ARRHYTHMOGENIC_RIGHT_VENTRICULAR_CARDIOMYOPATHY_ARVC	0.180428	0.49076	0.125033	-0.334001	-1.19133	64	DMD, ATP2A2, DSP, ITGAV, CDH2, ITGA4, ITGA3, DES, CACNA2D2, CTNNA1, JUP, DAG1, SGCD, TCF7L2, DSC2, TCF7, SGCB	KEGG	ARRHYTHMOGENIC_RIGHT_VENTRICULAR_CARDIOMYOPATHY_ARVC
KEGG_NATURAL_KILLER_CELL_MEDIATED_CYTOTOXICITY	0.181682	0.49076	0.123257	-0.311173	-1.17097	90	VAV2, PLCG2, FAS, TNFRSF10A, MAPK1, TNF, PTPN6, GRB2, CHP1, PAK1, VAV3, IFNGR1, PPP3CC, PPP3R1, ICAM1, ITGAL, IFNGR2, PIK3CG, NFAT5, NRAS, NFATC1	KEGG	NATURAL_KILLER_CELL_MEDIATED_CYTOTOXICITY
REACTOME_CHROMOSOME_MAINTENANCE	0.181556	0.49076	0.176694	0.288145	1.15255	78	DKC1, RPA2, POLR2I, HJURP, RUVBL2, POLR2F, MIS18A, CHTF18, TERF2IP, ITGB3BP, NOP10, POLA1, FEN1, POLR2C, ANKRD28, CENPL, NHP2, CENPO, CENPC, CENPQ, CENPU, POLR2L, RSF1, PIF1, CCNA2, DAXX, POLR2G, POLD4, ATRX, CDK2	REACTOME	CHROMOSOME_MAINTENANCE
REACTOME_ENERGY_DEPENDENT_REGULATION_OF_MTOR_BY_LKB1_AMPK	0.180937	0.49076	0.128789	-0.400634	-1.22166	29	STRADB, PRKAG2, PRKAG3, RRAGD, CAB39, PRKAG1, PRKAA1, PPM1A, SLC38A9, RRAGB, CAB39L, LAMTOR5	REACTOME	ENERGY_DEPENDENT_REGULATION_OF_MTOR_BY_LKB1_AMPK
REACTOME_INTERLEUKIN_37_SIGNALING	0.181507	0.49076	0.132846	-0.449644	-1.25292	20	TBK1, PTPN9, PTPN13, PTPN6, CASP1, SMAD3	REACTOME	INTERLEUKIN_37_SIGNALING
REACTOME_MITOCHONDRIAL_BIOGENESIS	0.180153	0.49076	0.125033	-0.324191	-1.18865	77	MEF2C, PPARGC1B, GABPB1, NCOA6, PRKAG2, PRKAG3, CREB1, HSPA9, GABPA, HCFC1, CARM1, NCOA1, IMMT, PRKAG1, CRTC3, CHD9, RXRA, MAPK14, MAPK12, SIRT3, CRTC2, DMAC2L, TBL1XR1, CRTC1, DNAJC11, NRF1, HELZ2, ATF2, ATP5F1B, TFB2M	REACTOME	MITOCHONDRIAL_BIOGENESIS
REACTOME_BIOSYNTHESIS_OF_THE_N_GLYCAN_PRECURSOR_DOLICHOL_LIPID_LINKED_OLIGOSACCHARIDE_LLO_AND_TRANSFER_TO_A_NASCENT_PROTEIN	0.183206	0.492327	0.123842	-0.329702	-1.18565	67	ST3GAL6, GLB1, DPAGT1, DPM1, GNPNAT1, ST3GAL4, PMM2, ST8SIA4, ALG8, ALG5, PGM3, ALG13	REACTOME	BIOSYNTHESIS_OF_THE_N_GLYCAN_PRECURSOR_DOLICHOL_LIPID_LINKED_OLIGOSACCHARIDE_LLO_AND_TRANSFER_TO_A_NASCENT_PROTEIN
REACTOME_FOXO_MEDIATED_TRANSCRIPTION_OF_OXIDATIVE_STRESS_METABOLIC_AND_NEURONAL_GENES	0.182724	0.492327	0.130106	-0.435579	-1.24004	22	CAT, SMAD3, HDAC2, SMAD2, SMAD4, FOXO1, SIRT3, GCK, TRIM63	REACTOME	FOXO_MEDIATED_TRANSCRIPTION_OF_OXIDATIVE_STRESS_METABOLIC_AND_NEURONAL_GENES
REACTOME_MHC_CLASS_II_ANTIGEN_PRESENTATION	0.183183	0.492327	0.122679	-0.308901	-1.16865	94	CTSS, ACTR10, SEC24D, RAB7A, SEC24B, SEC23A, CTSC, CAPZA1, CTSH, CTSO, DCTN4, SAR1B, AP1S1, CTSB, KIF26A, KIF20A, LGMN, SEC31A, CTSK, SEC24A, AP2A2, DCTN6, CLTC, AP2B1	REACTOME	MHC_CLASS_II_ANTIGEN_PRESENTATION
HALLMARK_ESTROGEN_RESPONSE_LATE	0.184466	0.49259	0.116739	-0.275092	-1.12862	171	SLC22A5, TOB1, KLF4, EGR3, ARL3, ELOVL5, SNX10, PTPN6, ALDH3A2, MYOF, ABHD2, PDCD4, FOS, FDFT1, METTL3, TMPRSS3, ZFP36, FGFR3, TSPAN13, CELSR2, JAK2, CACNA2D2, ACOX2, RAPGEFL1, IGFBP4, MYB, CYP4F11, PTGER3, KIF20A, NBL1, ADD3, AFF1, STIL, LTF, TPD52L1, XRCC3, ST6GALNAC2, SLC1A4, HPRT1	HALLMARK	ESTROGEN_RESPONSE_LATE
HALLMARK_GLYCOLYSIS	0.184466	0.49259	0.116739	-0.275305	-1.1295	171	PPFIA4, ME2, SDC3, ELF3, TGFA, MXI1, MET, TGFBI, TKTL1, ERO1A, GCLC, TPST1, SLC37A4, IDH1, PMM2, HSPA5, PPP2CB, CLDN3, RRAGD, ANKZF1, HK2, NSDHL, DEPDC1, KIF20A, GPC4, FUT8, DLD, CLN6, GFPT1, IDUA, SLC25A10, LCT, DSC2, B3GAT1, COPB2, MDH1, COG2, FBP2, QSOX1, IGFBP3, PGAM2, PRPS1	HALLMARK	GLYCOLYSIS
REACTOME_SMAD2_SMAD3_SMAD4_HETEROTRIMER_REGULATES_TRANSCRIPTION	0.184339	0.49259	0.128143	-0.404033	-1.2214	28	CCNC, MAPK1, JUNB, SMAD3, SMAD2, RNF111, SMAD4, CCNT2, CDK8, SP1	REACTOME	SMAD2_SMAD3_SMAD4_HETEROTRIMER_REGULATES_TRANSCRIPTION
REACTOME_SYNTHESIS_OF_BILE_ACIDS_AND_BILE_SALTS	0.184564	0.49259	0.130106	-0.423608	-1.22651	24	HSD17B4, OSBPL2, SCP2, OSBPL9, ACOX2, HSD3B7, NCOA1, BAAT, AMACR, RXRA	REACTOME	SYNTHESIS_OF_BILE_ACIDS_AND_BILE_SALTS
REACTOME_SARS_COV_1_INFECTION	0.185127	0.49325	0.12564	-0.364672	-1.19598	41	RB1, DDX5, PARP9, PARP6, GSK3B, TMPRSS2, ST3GAL4, UVRAG, PARP4, VHL, ST6GALNAC2, PIK3R4, PARP10, BECN1	REACTOME	SARS_COV_1_INFECTION
REACTOME_CALNEXIN_CALRETICULIN_CYCLE	0.186047	0.494018	0.128789	-0.434746	-1.23767	22	RNF139, EDEM3, UGGT1, SEL1L, EDEM1, PDIA3, RNF103, GANAB, SYVN1, DERL2, EDEM2	REACTOME	CALNEXIN_CALRETICULIN_CYCLE
REACTOME_METABOLISM_OF_VITAMINS_AND_COFACTORS	0.185816	0.494018	0.117766	-0.281067	-1.13929	152	ACP5, SDC3, NADK2, PARP9, MOCOS, MOCS3, LDLR, MOCS1, PARP6, ALDH1L2, VNN1, PLB1, MTHFD1, SHMT1, RNLS, ABCD4, IDH1, MMACHC, COQ6, PARP4, LMBRD1, GPC4, CTRC, COQ5, SLC19A1, LRP1, FASN, TPK1, THTPA, NMNAT1, SLC2A3, GCH1, NAMPT, SLC25A16, COQ2, PARP10, MTHFD1L, LPL, MTHFD2, NNMT, MCCC1, PDSS2, SLC22A13	REACTOME	METABOLISM_OF_VITAMINS_AND_COFACTORS
KEGG_SPHINGOLIPID_METABOLISM	0.186709	0.494937	0.125033	-0.371918	-1.18794	37	SGPP1, GLB1, DEGS1, SGMS1, SGPL1, SPTLC2, GBA, ASAH1, ACER3	KEGG	SPHINGOLIPID_METABOLISM
BIOCARTA_IL10_PATHWAY	0.187826	0.496216	0.131458	-0.515841	-1.28871	13	TNF, IL6, STAT1, STAT3, IL10	BIOCARTA	IL10_PATHWAY
REACTOME_TP53_REGULATES_TRANSCRIPTION_OF_SEVERAL_ADDITIONAL_CELL_DEATH_GENES_WHOSE_SPECIFIC_ROLES_IN_P53_DEPENDENT_APOPTOSIS_REMAIN_UNCERTAIN	0.187826	0.496216	0.131458	-0.515271	-1.28728	13	BCL2L14, TP53BP2, RABGGTB, NDRG1, TP63, RABGGTA, BCL6, TP53, PPP1R13B	REACTOME	TP53_REGULATES_TRANSCRIPTION_OF_SEVERAL_ADDITIONAL_CELL_DEATH_GENES_WHOSE_SPECIFIC_ROLES_IN_P53_DEPENDENT_APOPTOSIS_REMAIN_UNCERTAIN
REACTOME_MITOCHONDRIAL_FATTY_ACID_BETA_OXIDATION	0.188482	0.497108	0.164406	0.370007	1.20201	30	MCAT, ECHS1, ACOT11, MECR, ACSF2, PCTP, ACBD6, ACAA2, NDUFAB1	REACTOME	MITOCHONDRIAL_FATTY_ACID_BETA_OXIDATION
REACTOME_CTLA4_INHIBITORY_SIGNALING	0.190068	0.5	0.129443	-0.444812	-1.23946	20	LYN, CTLA4, PPP2CB, AKT3, CD86, PPP2R1B	REACTOME	CTLA4_INHIBITORY_SIGNALING
REACTOME_RESOLUTION_OF_ABASIC_SITES_AP_SITES	0.190217	0.5	0.166934	0.35751	1.19905	35	TDG, RPA2, PNKP, PARG, MUTYH, XRCC1, NTHL1, POLB, FEN1, NEIL2, SMUG1, POLE4, POLD4, PARP2	REACTOME	RESOLUTION_OF_ABASIC_SITES_AP_SITES
BIOCARTA_EDG1_PATHWAY	0.191781	0.500743	0.128789	-0.44247	-1.23293	20	MAPK1, S1PR1, ITGAV, PLCB1, ASAH1, PIK3CG, RHOA	BIOCARTA	EDG1_PATHWAY
BIOCARTA_GSK3_PATHWAY	0.191525	0.500743	0.128143	-0.46932	-1.26051	17	WNT1, MYD88, GSK3B, EIF2AK2, DVL1, PDPK1, NFKB1	BIOCARTA	GSK3_PATHWAY
REACTOME_MITOTIC_PROPHASE	0.191718	0.500743	0.120985	-0.322398	-1.17475	74	RB1, BLZF1, MAPK1, RAB2A, NEK6, NUP107, NUP155, TMPO, PPP2CB, NUP205, NCAPG2, NUP58, MASTL, MCPH1, NUP210, GORASP2, NUP153, NUP35, VRK2, PPP2R1B, NEK9, KMT5A, CTDNEP1, NUP93, ARPP19, NUP133, CNEP1R1	REACTOME	MITOTIC_PROPHASE
REACTOME_TRANSCRIPTIONAL_REGULATION_BY_MECP2	0.190852	0.500743	0.123257	-0.349629	-1.18732	50	MEF2C, PTEN, OPRM1, AGO4, MET, CREB1, HDAC2, PRKACA, CAMK2G, NOTCH1, SLC2A3, IRAK1, TBL1XR1, AGO1, TNRC6B, AGO3	REACTOME	TRANSCRIPTIONAL_REGULATION_BY_MECP2
HALLMARK_ADIPOGENESIS	0.192837	0.502097	0.113313	-0.274132	-1.12737	174	SSPN, TOB1, DRAM2, CAT, PIM3, CHUK, SLC1A5, CS, PPP1R15B, RREB1, RTN3, PDCD4, NDUFA5, SCP2, CD302, ALDH2, TANK, IFNGR1, MAP4K3, IDH3A, IDH1, SDHB, PTCD3, PTGER3, DNAJB9, BAZ2A, CCNG2, CHCHD10, STOM, ACOX1, ATP1B3, DLD, GHITM, REEP5, PHLDB1, IMMT, COQ5, SLC25A10, SLC19A1, FABP4, CD36, ACADL, GBE1, PFKFB3	HALLMARK	ADIPOGENESIS
REACTOME_RHO_GTPASES_ACTIVATE_CIT	0.192941	0.502097	0.153159	0.439892	1.22127	16	PRC1, CIT, PPP1R12A, DLG4, RAC1, KIF14, MYH9, MYH14, MYH10, RHOB, MYL9	REACTOME	RHO_GTPASES_ACTIVATE_CIT
REACTOME_DAP12_INTERACTIONS	0.194577	0.503839	0.122679	-0.383367	-1.1985	33	VAV2, PLCG2, SIRPB1, BTK, GRB2, VAV3, CLEC5A, B2M, NRAS, TREM1	REACTOME	DAP12_INTERACTIONS
REACTOME_NEGATIVE_REGULATION_OF_FGFR4_SIGNALING	0.194352	0.503839	0.12564	-0.432248	-1.23056	22	FRS2, MAPK1, GRB2, PPP2CB, CBL, MKNK1, KLB	REACTOME	NEGATIVE_REGULATION_OF_FGFR4_SIGNALING
REACTOME_SLC_TRANSPORTER_DISORDERS	0.194529	0.503839	0.119348	-0.318632	-1.17396	79	SLC22A5, AVPR2, SLC24A4, NUP107, SLC11A2, SLCO2A1, SLC9A9, NUP155, SLC1A3, SLC26A4, NUP205, SLC2A9, NUP58, SLC7A7, SLC6A20, SLC24A1, NUP210, NUP153, NUP35, CP, SLC9A6, NUP93, NUP133, GCK, SLC5A5, SLC29A3, SLC17A5, SEH1L, SLC12A6, SLC34A1	REACTOME	SLC_TRANSPORTER_DISORDERS
KEGG_APOPTOSIS	0.197568	0.505307	0.118288	-0.317552	-1.16998	79	IRAK3, FAS, CHUK, CSF2RB, TNFRSF10A, MYD88, TNF, IL1RAP, IL1R1, CHP1, PPP3CC, RIPK1, IKBKB, PPP3R1, PRKACA, MAP3K14, AKT3, BIRC2	KEGG	APOPTOSIS
KEGG_BIOSYNTHESIS_OF_UNSATURATED_FATTY_ACIDS	0.197574	0.505307	0.127505	-0.453971	-1.25125	19	YOD1, ELOVL5, HACD2, ACOX1, ACAA1, BAAT, HSD17B12	KEGG	BIOSYNTHESIS_OF_UNSATURATED_FATTY_ACIDS
KEGG_PANCREATIC_CANCER	0.198777	0.505307	0.118288	-0.329097	-1.17383	64	RB1, CHUK, TGFA, MAPK1, TGFBR1, ARHGEF6, SMAD3, SMAD2, E2F1, IKBKB, AKT3, STAT1, SMAD4, TGFB2, STAT3, PIK3CG	KEGG	PANCREATIC_CANCER
KEGG_PEROXISOME	0.196018	0.505307	0.119348	-0.323543	-1.17282	72	ABCD2, CAT, HSD17B4, AGPS, ACSL1, CROT, ACSL5, PEX1, SCP2, FAR1, ABCD4, IDH1, ACOX2, ACOX1, ACAA1, ACSL3, BAAT, AMACR, PEX6, ABCD3, GNPAT, ACSL4	KEGG	PEROXISOME
REACTOME_DISEASES_OF_CARBOHYDRATE_METABOLISM	0.199021	0.505307	0.122679	-0.399835	-1.20871	28	GLB1, ARSB, GNS, SLC37A4, EPM2A, IDUA, LCT, GBE1, GALNS	REACTOME	DISEASES_OF_CARBOHYDRATE_METABOLISM
REACTOME_GENE_AND_PROTEIN_EXPRESSION_BY_JAK_STAT_SIGNALING_AFTER_INTERLEUKIN_12_STIMULATION	0.19797	0.505307	0.12564	-0.407637	-1.20215	26	HNRNPDL, PDCD4, HSPA9, CAPZA1, LCP1, SNRPA1, PITPNA, RAP1B	REACTOME	GENE_AND_PROTEIN_EXPRESSION_BY_JAK_STAT_SIGNALING_AFTER_INTERLEUKIN_12_STIMULATION
REACTOME_IMMUNOREGULATORY_INTERACTIONS_BETWEEN_A_LYMPHOID_AND_A_NON_LYMPHOID_CELL	0.195815	0.505307	0.117766	-0.30357	-1.15878	97	CD19, CD22, CD1C, CD40, SIGLEC10, SIGLEC9, SIGLEC12, PILRA, CD300C, COLEC12, ITGA4, COL17A1, LILRA5, ICAM4	REACTOME	IMMUNOREGULATORY_INTERACTIONS_BETWEEN_A_LYMPHOID_AND_A_NON_LYMPHOID_CELL
REACTOME_NRAGE_SIGNALS_DEATH_THROUGH_JNK	0.196513	0.505307	0.121543	-0.340588	-1.17745	55	VAV2, FGD2, FGD4, ARHGEF11, ECT2, ARHGEF6, VAV3, PLEKHG2, GNA13, ARHGEF10, KALRN, ARHGEF2, ARHGEF37	REACTOME	NRAGE_SIGNALS_DEATH_THROUGH_JNK
REACTOME_REGULATION_OF_INSULIN_SECRETION	0.198777	0.505307	0.118288	-0.328553	-1.17189	64	MARCKS, FFAR1, GNG3, IQGAP1, PLCB1, CACNA2D2, PRKACA, STXBP1, ADCY5, RAPGEF4, ACSL3, AHCYL1, PLCB2, ADCY8, CD36, RAPGEF3, PRKACB, SYT5, ITPR1, ACSL4, GNB4, GNA15, ADCY6	REACTOME	REGULATION_OF_INSULIN_SECRETION
REACTOME_SENESCENCE_ASSOCIATED_SECRETORY_PHENOTYPE_SASP	0.198083	0.505307	0.121543	-0.351217	-1.17312	47	CDKN1B, MAPK1, UBE2E1, UBE2D1, ANAPC7, FOS, IL6, CDKN1A, CEBPB, ANAPC4, RPS6KA3, CDC16, CXCL8, STAT3, NFKB1, UBE2S	REACTOME	SENESCENCE_ASSOCIATED_SECRETORY_PHENOTYPE_SASP
REACTOME_SIGNALING_BY_PDGFR_IN_DISEASE	0.197574	0.505307	0.127505	-0.454016	-1.25137	19	GRB2, ETV6, STAT1, KANK1, STAT3, NRAS	REACTOME	SIGNALING_BY_PDGFR_IN_DISEASE
REACTOME_SUMOYLATION_OF_TRANSCRIPTION_FACTORS	0.198305	0.505307	0.12564	-0.466416	-1.25271	17	SP3, PIAS1, SUMO3, PIAS3, MITF, TP53BP1, PIAS2, MDM2, HIC1, TP53	REACTOME	SUMOYLATION_OF_TRANSCRIPTION_FACTORS
KEGG_REGULATION_OF_AUTOPHAGY	0.20104	0.506323	0.126254	-0.450808	-1.24253	19	ATG3, ULK2, ATG4C, ATG12, ATG7, PRKAA1, ULK1, PIK3R4, BECN1	KEGG	REGULATION_OF_AUTOPHAGY
REACTOME_HS_GAG_BIOSYNTHESIS	0.200669	0.506323	0.123842	-0.425141	-1.21805	23	NDST1, SDC3, GPC4, HS3ST1, HS6ST1	REACTOME	HS_GAG_BIOSYNTHESIS
REACTOME_P75_NTR_RECEPTOR_MEDIATED_SIGNALLING	0.200893	0.506323	0.115734	-0.307167	-1.15622	88	VAV2, FGD2, FGD4, MYD88, ADAM17, ARHGEF11, ECT2, ARHGEF6, VAV3, PLEKHG2, HDAC2, PSEN1, IKBKB, GNA13, ARHGEF10, PSEN2, KALRN, ARHGEF2, NCSTN, ARHGEF37, NFKB1, RHOA, IRAK1	REACTOME	P75_NTR_RECEPTOR_MEDIATED_SIGNALLING
REACTOME_PEPTIDE_HORMONE_METABOLISM	0.2	0.506323	0.117766	-0.324883	-1.16832	67	KLF4, MME, CGA, FFAR1, ERO1A, DPP4, ACHE, ENPEP, CTSZ, SLC30A6, PLA2G7, SLC30A5, SPCS3, EXOC5, TCF7L2	REACTOME	PEPTIDE_HORMONE_METABOLISM
REACTOME_PROTEIN_FOLDING	0.200581	0.506323	0.168238	0.28147	1.12714	79	RGS9, GNAQ, NOP56, TUBA4A, CCT4, GNG8, CCT7, USP11, GNGT2, FBXW5, PDCL, GNG2, CCT5, TUBB1, TUBB2A, TUBB2B, CCT3, CCT8, TUBA8, FBXW4, TUBA1A, CCNE2, PFDN2, RGS11, TUBB4B, PFDN4, GNG7, VBP1, GAPDHS, GNB5, GNG11	REACTOME	PROTEIN_FOLDING
REACTOME_NICOTINAMIDE_SALVAGING	0.201695	0.507156	0.124434	-0.462627	-1.24254	17	PARP9, PARP6, RNLS, PARP4, NAMPT, PARP10, NNMT, SLC22A13	REACTOME	NICOTINAMIDE_SALVAGING
REACTOME_NOTCH3_ACTIVATION_AND_TRANSMISSION_OF_SIGNAL_TO_THE_NUCLEUS	0.20268	0.508815	0.123257	-0.428174	-1.20732	21	MIB1, JAG1, ADAM10, PSEN1, NEURL1B, PSEN2, NCSTN	REACTOME	NOTCH3_ACTIVATION_AND_TRANSMISSION_OF_SIGNAL_TO_THE_NUCLEUS
KEGG_DORSO_VENTRAL_AXIS_FORMATION	0.203767	0.510724	0.124434	-0.438097	-1.22074	20	MAPK1, NOTCH2, GRB2, ETV6, NOTCH1	KEGG	DORSO_VENTRAL_AXIS_FORMATION
REACTOME_DISEASES_OF_GLYCOSYLATION	0.204348	0.51136	0.112843	-0.287802	-1.12619	116	GLB1, SDC3, ACAN, C1GALT1, DPAGT1, ADAMTS2, NOTCH2, C1GALT1C1, CSPG5, DPM1, PMM2, CHST3, ALG8, ADAMTSL4, DAG1, ALG13, GPC4, GALNT12, GFPT1, NOTCH1, B3GLCT, ADAMTS8, SEMA5A, HEXB, THSD7A, ADAMTS6	REACTOME	DISEASES_OF_GLYCOSYLATION
REACTOME_SYNTHESIS_OF_PA	0.204852	0.511802	0.159647	0.355959	1.18684	34	PLA2G2F, MIGA2, PLA2G2D, GPAM, AGPAT4, GPAT4, GPAT2, LCLAT1, GPD1, PLD1	REACTOME	SYNTHESIS_OF_PA
BIOCARTA_EGFR_SMRTE_PATHWAY	0.206349	0.513085	0.12564	-0.541948	-1.25881	10	MAP3K1, RARA, THRB, RXRA, MAPK14	BIOCARTA	EGFR_SMRTE_PATHWAY
REACTOME_REGULATION_OF_GLYCOLYSIS_BY_FRUCTOSE_2_6_BISPHOSPHATE_METABOLISM	0.205725	0.513085	0.126876	-0.535435	-1.27136	11	PPP2CB, PRKACA, PFKFB3, PRKACB, PPP2R1B, PFKFB4	REACTOME	REGULATION_OF_GLYCOLYSIS_BY_FRUCTOSE_2_6_BISPHOSPHATE_METABOLISM
REACTOME_SIGNALING_BY_EGFR	0.20607	0.513085	0.118815	-0.355708	-1.17896	45	GAB1, ADAM10, TGFA, EPS15L1, STAM, EREG, GRB2, ADAM17, HBEGF, CBL, ADAM12	REACTOME	SIGNALING_BY_EGFR
BIOCARTA_CDMAC_PATHWAY	0.206957	0.513778	0.124434	-0.503124	-1.25694	13	MAPK1, TNF, FOS, PLCB1	BIOCARTA	CDMAC_PATHWAY
HALLMARK_COAGULATION	0.208455	0.51586	0.111918	-0.293339	-1.138	110	KLF7, LTA4H, S100A1, MMP11, PECAM1, ADAM9, MMP8, DPP4, FN1, CTSH, CTSO, ANXA1, ACOX2, PROS1, FURIN, PREP, LAMP2, CTSB, LGMN, MAFF, C1R, CTSK, PROC, MASP2, MST1, LRP1, SH2B2, DUSP6, RAPGEF3	HALLMARK	COAGULATION
REACTOME_JNK_C_JUN_KINASES_PHOSPHORYLATION_AND_ACTIVATION_MEDIATED_BY_ACTIVATED_HUMAN_TAK1	0.208262	0.51586	0.123257	-0.455808	-1.23245	18	TAB3, MAP2K4, NOD2, TAB2, UBE2V1, NOD1, IRAK1, MAP3K7, MAPK9, MAP2K7	REACTOME	JNK_C_JUN_KINASES_PHOSPHORYLATION_AND_ACTIVATION_MEDIATED_BY_ACTIVATED_HUMAN_TAK1
HALLMARK_APICAL_JUNCTION	0.209016	0.516432	0.107554	-0.268688	-1.11198	186	VAV2, PTEN, EPB41L2, SDC3, SIRPA, DLG1, PBX2, KCNH2, NF1, CTNND1, PECAM1, ADAM9, TGFBI, COL17A1, ITGA3, ARHGEF6, ICAM4, INPPL1, MPZL2, ACTC1, ICAM1, CD274, CTNNA1, RASA1, VASP, NFASC, JUP, AKT3	HALLMARK	APICAL_JUNCTION
REACTOME_DOWNREGULATION_OF_SMAD2_3_SMAD4_TRANSCRIPTIONAL_ACTIVITY	0.209732	0.517382	0.120985	-0.418118	-1.21061	24	NEDD4L, SKIL, UBE2D1, SMAD3, SMAD2, RNF111, SMAD4, USP9X, PPM1A, UBE2D3, PARP1	REACTOME	DOWNREGULATION_OF_SMAD2_3_SMAD4_TRANSCRIPTIONAL_ACTIVITY
BIOCARTA_HSWI_SNF_PATHWAY	0.211573	0.517841	0.12564	-0.509374	-1.2344	12	NF1, SMARCD1, GTF2A1, TBP, SMARCE1	BIOCARTA	HSWI_SNF_PATHWAY
REACTOME_CARDIAC_CONDUCTION	0.211226	0.517841	0.111918	-0.297151	-1.14061	100	ASPH, ATP2A2, KCNH2, KCNIP4, KCNK1, TRPC1, CACNA2D2, SCN4A, KCNK12, PRKACA, ABCC9, CAMK2G, CLIC2, KCNIP3, ATP1B3, AHCYL1, KCNK9, ORAI2, KCNIP1, ATP2A1, ITPR1, KCNJ2, KCNQ1	REACTOME	CARDIAC_CONDUCTION
REACTOME_NUCLEAR_EVENTS_STIMULATED_BY_ALK_SIGNALING_IN_CANCER	0.211438	0.517841	0.122679	-0.474228	-1.24893	16	BCL2A1, MAPK1, JUNB, FN1, CEBPB, STAT3, CLTC, KIF5B, ALK	REACTOME	NUCLEAR_EVENTS_STIMULATED_BY_ALK_SIGNALING_IN_CANCER
REACTOME_ORGANIC_CATION_ANION_ZWITTERION_TRANSPORT	0.211091	0.517841	0.125033	-0.531232	-1.26138	11	SLC22A5	REACTOME	ORGANIC_CATION_ANION_ZWITTERION_TRANSPORT
REACTOME_SUMOYLATION_OF_INTRACELLULAR_RECEPTORS	0.211221	0.517841	0.119348	-0.396519	-1.18919	27	NR3C2, VDR, RARA, PIAS1, SUMO3, PIAS3, THRB, NR4A2, RXRA	REACTOME	SUMOYLATION_OF_INTRACELLULAR_RECEPTORS
REACTOME_LATE_ENDOSOMAL_MICROAUTOPHAGY	0.212195	0.518552	0.148262	0.378292	1.18585	25	CHMP7, VPS37D, VPS28, VIM, CHMP4B, CHMP2A, ARL13B, CHMP6, HSPA8	REACTOME	LATE_ENDOSOMAL_MICROAUTOPHAGY
KEGG_BASE_EXCISION_REPAIR	0.212658	0.518873	0.151149	0.355147	1.18631	32	TDG, MUTYH, XRCC1, NEIL3, NTHL1, POLB, FEN1, NEIL2, APEX2, HMGB1, SMUG1, POLE4, POLD4, PARP2	KEGG	BASE_EXCISION_REPAIR
HALLMARK_BILE_ACID_METABOLISM	0.213115	0.519177	0.111918	-0.300105	-1.14737	99	ABCD2, EFHC1, ALDH1A1, CAT, NR3C2, AQP9, HSD17B4, ACSL1, CROT, ACSL5, IDI1, SLC35B2, LONP2, PEX1, SCP2, IDH1	HALLMARK	BILE_ACID_METABOLISM
KEGG_THYROID_CANCER	0.214521	0.521791	0.118288	-0.395836	-1.18714	27	CCDC6, MAPK1, TFG, TCF7L2, RXRA, RXRB, TPM3, NRAS, TCF7, NCOA4, CDH1, BRAF, TP53	KEGG	THYROID_CANCER
BIOCARTA_RELA_PATHWAY	0.215652	0.522915	0.121543	-0.482948	-1.25137	15	CHUK, TNF, EP300, RIPK1, IKBKB	BIOCARTA	RELA_PATHWAY
REACTOME_TRANSLESION_SYNTHESIS_BY_POLH	0.215652	0.522915	0.121543	-0.481168	-1.24676	15	RFC4, POLH, RFC3, SPRTN, RPA3, RFC2, NPLOC4	REACTOME	TRANSLESION_SYNTHESIS_BY_POLH
REACTOME_PD_1_SIGNALING	0.216036	0.523034	0.1396	0.469442	1.21285	12	CD4, PDCD1, CD3G, CD247, LCK, CD3E	REACTOME	PD_1_SIGNALING
REACTOME_E3_UBIQUITIN_LIGASES_UBIQUITINATE_TARGET_PROTEINS	0.216931	0.52439	0.153159	0.342332	1.1802	38	LEO1, PEX12, CDC73, RNF181, RNF20, PEX13, UBE2J2, SELENOS, RRAGA, PEX5, PEX2, BCL10, PEX14, RNF144A	REACTOME	E3_UBIQUITIN_LIGASES_UBIQUITINATE_TARGET_PROTEINS
REACTOME_DEFECTIVE_EXT2_CAUSES_EXOSTOSES_2	0.217391	0.52467	0.120985	-0.493738	-1.23349	13	SDC3, GPC4, EXT1, EXT2, SDC4, GPC2, HSPG2, SDC1, GPC3, GPC6	REACTOME	DEFECTIVE_EXT2_CAUSES_EXOSTOSES_2
REACTOME_SIGNALING_BY_VEGF	0.217718	0.52467	0.111011	-0.300264	-1.14284	98	VAV2, CYBB, ABI1, CTNND1, NCKAP1L, ITGAV, PAK1, VAV3, PAK3, CTNNA1, PRKACA, RASA1, AXL, JUP, AKT3, CYFIP1, AHCYL1, PDPK1, MAPK14, NRAS, CRK, NCK1, WASF3, RHOA, MAPK12, PRKACB, ITPR1, MAPKAPK3, WASF1	REACTOME	SIGNALING_BY_VEGF
HALLMARK_WNT_BETA_CATENIN_SIGNALING	0.218354	0.525394	0.114267	-0.362269	-1.15711	37	WNT1, JAG1, NUMB, ADAM17, KAT2A, HDAC2, SKP2, PSEN2, NOTCH1, NCSTN, TCF7	HALLMARK	WNT_BETA_CATENIN_SIGNALING
KEGG_RNA_DEGRADATION	0.220472	0.528053	0.113313	-0.341435	-1.15194	49	C1D, PNPT1, DDX6, HSPA9, CNOT2, CNOT10, LSM3, PATL1, CNOT6, CNOT7, PAPOLA, ENO3, ZCCHC7, TTC37, LSM2, SKIV2L, CNOT1	KEGG	RNA_DEGRADATION
KEGG_VIBRIO_CHOLERAE_INFECTION	0.220257	0.528053	0.114751	-0.34454	-1.14242	46	PLCG2, SLC12A2, PDIA4, ERO1A, ATP6V1H, ATP6V1G1, PRKACA, KDELR2, ATP6V0A4, PRKACB, ATP6V1B1, TCIRG1, KCNQ1	KEGG	VIBRIO_CHOLERAE_INFECTION
REACTOME_SIGNALING_BY_FLT3_FUSION_PROTEINS	0.22031	0.528053	0.119348	-0.451876	-1.22182	18	GAB2, GRB2, ETV6, CDKN1A, NRAS, ZMYM2, MYO18A, SPTBN1	REACTOME	SIGNALING_BY_FLT3_FUSION_PROTEINS
REACTOME_DEGRADATION_OF_THE_EXTRACELLULAR_MATRIX	0.222061	0.52862	0.107554	-0.287299	-1.12052	113	CTSS, COL12A1, MMP11, ACAN, ADAM10, MMP17, ADAM9, COL17A1, ADAM17, MMP8, FN1, PSEN1, COL6A1, FURIN, COL5A2, CTSB, COL4A5, CAPN7, CTSK, LAMA3, COL23A1, NCSTN, ADAMTS8	REACTOME	DEGRADATION_OF_THE_EXTRACELLULAR_MATRIX
REACTOME_ER_TO_GOLGI_ANTEROGRADE_TRANSPORT	0.221739	0.52862	0.107554	-0.283134	-1.1215	129	TMED7, ACTR10, SEC24D, TGFA, TMED2, SEC24B, NAPB, MIA3, SEC23A, GBF1, CTSC, TFG, CAPZA1, SCFD1, CNIH1, PPP6C, DCTN4, SAR1B, SEC16A, COPG2, CTSZ, COG3, SEC31A, SEC24A, TMED10, DCTN6, KDELR2, SEC22B, ANK3, DYNC1LI1, COPB2, ARFGAP3, COG1, COG2, STX17, SPTBN1	REACTOME	ER_TO_GOLGI_ANTEROGRADE_TRANSPORT
REACTOME_POLO_LIKE_KINASE_MEDIATED_EVENTS	0.221176	0.52862	0.142057	0.430025	1.19387	16	LIN37, CCNB1, CENPF	REACTOME	POLO_LIKE_KINASE_MEDIATED_EVENTS
REACTOME_TRIGLYCERIDE_METABOLISM	0.22186	0.52862	0.11524	-0.390087	-1.17924	28	PPP1CB, PPP1CC, FABP3, PRKACA, FABP4, PNPLA4, GK, PRKACB	REACTOME	TRIGLYCERIDE_METABOLISM
REACTOME_DOWNSTREAM_SIGNALING_OF_ACTIVATED_FGFR3	0.22357	0.531404	0.118815	-0.438885	-1.20967	19	GAB1, FRS2, GRB2, FGFR3	REACTOME	DOWNSTREAM_SIGNALING_OF_ACTIVATED_FGFR3
REACTOME_ABERRANT_REGULATION_OF_MITOTIC_EXIT_IN_CANCER_DUE_TO_RB1_DEFECTS	0.224315	0.531825	0.117766	-0.427693	-1.19175	20	RB1, UBE2E1, UBE2D1, ANAPC7, ANAPC4, CDC16, SKP2	REACTOME	ABERRANT_REGULATION_OF_MITOTIC_EXIT_IN_CANCER_DUE_TO_RB1_DEFECTS
REACTOME_UNFOLDED_PROTEIN_RESPONSE_UPR	0.224427	0.531825	0.110122	-0.308332	-1.13173	78	ATF3, EXTL2, DDX11, SSR1, HSPA5, CEBPB, EDEM1, ATF6, DNAJB9, HERPUD1, SEC31A, EIF2AK3, CXCL8, PDIA6, FKBP14, GFPT1, EXTL3, DDIT3, CREB3L2, NFYC, MBTPS2, EIF2S1, MBTPS1, HYOU1, TPP1, EXTL1, KHSRP	REACTOME	UNFOLDED_PROTEIN_RESPONSE_UPR
KEGG_FATTY_ACID_METABOLISM	0.22488	0.532092	0.112843	-0.37045	-1.15812	33	ACADSB, ACSL1, ALDH3A2, ACSL5, CPT1A, ALDH2, ACOX1, ACAA1, ACSL3, ACADL, ACSL4, HADHB, ADH7	KEGG	FATTY_ACID_METABOLISM
BIOCARTA_CARM1_PATHWAY	0.22575	0.533269	0.119348	-0.534696	-1.24197	10	RARA, EP300, CREB1, CARM1, RXRA, PRKACB	BIOCARTA	CARM1_PATHWAY
REACTOME_DISEASES_OF_MITOTIC_CELL_CYCLE	0.22606	0.533269	0.111463	-0.360348	-1.14945	36	RB1, CDKN1B, UBE2E1, UBE2D1, ANAPC7, CDKN1A, E2F1, ANAPC4, CDC16, SKP2	REACTOME	DISEASES_OF_MITOTIC_CELL_CYCLE
HALLMARK_HEME_METABOLISM	0.226519	0.533549	0.103197	-0.269614	-1.10741	173	LMO2, KEL, BMP2K, ACP5, CAT, ELL2, FECH, BACH1, TNS1, MOCOS, NNT, BTG2, MXI1, SYNJ1, ALAD, SLC11A2, RCL1, GCLC, ICAM4, DCUN1D1, GAPVD1, SLC30A1, LAMP2, CTSB, BPGM, DCAF10, EIF2AK1, CLIC2, TRIM58, CLCN3, ACKR1, RANBP10, MKRN1, TCEA1, MARK3, ERMAP, AHSP, FN3K, KDM7A, EPB42, MGST3, USP15, MPP1, SLC6A9, CA1, NCOA4, TFRC, C3, TNRC6B, UROD, LRP10, ALAS2, RNF19A, FBXO9, TRAK2, XPO7, MBOAT2, TENT5C, TSPO2	HALLMARK	HEME_METABOLISM
BIOCARTA_PTEN_PATHWAY	0.228916	0.534515	0.116739	-0.443899	-1.20025	18	PTEN, CDKN1B, MAPK1, GRB2	BIOCARTA	PTEN_PATHWAY
REACTOME_DEATH_RECEPTOR_SIGNALLING	0.227273	0.534515	0.10673	-0.282726	-1.11762	130	VAV2, FGD2, FGD4, TAB3, FAS, CHUK, TNFRSF10A, MYD88, TNF, ADAM17, SPPL2B, ARHGEF11, ECT2, ARHGEF6, VAV3, PLEKHG2, HDAC2, PSEN1, RIPK1, IKBKB, GNA13, TAB2, ARHGEF10, BIRC2, PSEN2, SPPL2A, KALRN, ARHGEF2, NCSTN, ARHGEF37, NFKB1, RHOA, IRAK1, USP4, SMPD3, OBSCN, MAP3K7	REACTOME	DEATH_RECEPTOR_SIGNALLING
REACTOME_HDR_THROUGH_HOMOLOGOUS_RECOMBINATION_HRR	0.228209	0.534515	0.111463	-0.334367	-1.15594	55	CHEK1, RFC4, POLH, EXO1, SPIDR, RFC3, TOPBP1, EME1, NBN, DNA2, POLE2, XRCC3, RPA3, ATR, POLK, RFC2, BRIP1, EME2, MUS81, GEN1, RAD17	REACTOME	HDR_THROUGH_HOMOLOGOUS_RECOMBINATION_HRR
REACTOME_HYALURONAN_UPTAKE_AND_DEGRADATION	0.22898	0.534515	0.119348	-0.518287	-1.23064	11	SLC9A1, CHP1, HYAL3, HEXB	REACTOME	HYALURONAN_UPTAKE_AND_DEGRADATION
REACTOME_INSULIN_RECEPTOR_SIGNALLING_CASCADE	0.2288	0.534515	0.111918	-0.349558	-1.14924	42	GAB1, GAB2, FRS2, MAPK1, GRB2, FGFR3, PDPK1, NRAS, KLB, PIK3R4, IRS2, FGF9	REACTOME	INSULIN_RECEPTOR_SIGNALLING_CASCADE
REACTOME_SIGNALING_BY_PDGF	0.228571	0.534515	0.111463	-0.334136	-1.14293	53	GRB2, COL6A1, FURIN, RASA1, COL5A2, COL4A5, STAT1, CRKL, STAT3, STAT6, NRAS, CRK, NCK1, PLAT, COL4A2, RAPGEF1, COL4A3, PTPN12	REACTOME	SIGNALING_BY_PDGF
REACTOME_ACYL_CHAIN_REMODELLING_OF_PG	0.229399	0.534694	0.135002	0.46772	1.2084	12	PLA2G2F, PLA2G2D, CRLS1	REACTOME	ACYL_CHAIN_REMODELLING_OF_PG
REACTOME_DISEASES_OF_DNA_REPAIR	0.23038	0.536181	0.144631	0.345053	1.15259	32	PALB2, KAT5, MLH1, MUTYH, NEIL3, NTHL1, RAD51B, ATM	REACTOME	DISEASES_OF_DNA_REPAIR
REACTOME_SIGNAL_AMPLIFICATION	0.232376	0.540024	0.146416	0.357917	1.15194	29	AAMP, GNAQ, P2RY1, GNG8, SRC, GNGT2, GNG2, TBXA2R, GNAI2, GNG7, GNB5, GNG11	REACTOME	SIGNAL_AMPLIFICATION
REACTOME_DEADENYLATION_OF_MRNA	0.232877	0.540385	0.11524	-0.423443	-1.17991	20	PAN2, CNOT2, CNOT10, CNOT6, CNOT7, TUT7, CNOT11, CNOT1, PAIP1	REACTOME	DEADENYLATION_OF_MRNA
REACTOME_GOLGI_CISTERNAE_PERICENTRIOLAR_STACK_REORGANIZATION	0.234783	0.544	0.115734	-0.487482	-1.21786	13	BLZF1, MAPK1, RAB2A	REACTOME	GOLGI_CISTERNAE_PERICENTRIOLAR_STACK_REORGANIZATION
BIOCARTA_SPRY_PATHWAY	0.235702	0.545217	0.11524	-0.464892	-1.22434	16	MAPK1, GRB2, RASA1, CBL	BIOCARTA	SPRY_PATHWAY
HALLMARK_TGF_BETA_SIGNALING	0.236508	0.545217	0.10925	-0.335561	-1.14096	51	SMAD1, KLF10, SKIL, TGFBR1, JUNB, ENG, SMAD3, FURIN, SMURF1, IFNGR2, PMEPA1, RHOA, LTBP2, PPM1A, SPTBN1, MAP3K7, UBE2D3, CDH1, BMPR2, XIAP, SMURF2, ACVR1, PPP1R15A, TRIM33, FKBP1A	HALLMARK	TGF_BETA_SIGNALING
REACTOME_ASSEMBLY_OF_COLLAGEN_FIBRILS_AND_OTHER_MULTIMERIC_STRUCTURES	0.236508	0.545217	0.10925	-0.332518	-1.13739	53	CTSS, DST, COL12A1, COL17A1, LOXL1, COL6A1, COL5A2, CTSB, COL4A5, LOX, COL27A1, LAMA3	REACTOME	ASSEMBLY_OF_COLLAGEN_FIBRILS_AND_OTHER_MULTIMERIC_STRUCTURES
REACTOME_METABOLISM_OF_POLYAMINES	0.236702	0.545217	0.146416	0.314137	1.13858	47	AGMAT, PSMA7, SMOX, PSMD7, PSMD4, ODC1, PSMC5, OAZ1, SMS, PSMB10, PSMD13, PSMB6, SAT1, PSMB4, PSME1, AZIN2, PSMB8, PSMD8, PSMA5, PSMD6, PSMC4	REACTOME	METABOLISM_OF_POLYAMINES
REACTOME_ATF4_ACTIVATES_GENES_IN_RESPONSE_TO_ENDOPLASMIC_RETICULUM_STRESS	0.237458	0.545516	0.112379	-0.413657	-1.18514	23	ATF3, CEBPB, ATF6, HERPUD1, CXCL8, DDIT3, NFYC, KHSRP, CCL2	REACTOME	ATF4_ACTIVATES_GENES_IN_RESPONSE_TO_ENDOPLASMIC_RETICULUM_STRESS
REACTOME_INITIATION_OF_NUCLEAR_ENVELOPE_NE_REFORMATION	0.23753	0.545516	0.137251	0.416324	1.19338	18	LMNA, CCNB1, PPP2R1A, KPNB1, CDK1, LEMD3	REACTOME	INITIATION_OF_NUCLEAR_ENVELOPE_NE_REFORMATION
BIOCARTA_PITX2_PATHWAY	0.238261	0.545593	0.114751	-0.485661	-1.21331	13	WNT1, GSK3B, EP300, DVL1	BIOCARTA	PITX2_PATHWAY
BIOCARTA_RB_PATHWAY	0.238261	0.545593	0.114751	-0.483721	-1.20846	13	RB1, CHEK1, CDC25C	BIOCARTA	RB_PATHWAY
BIOCARTA_RACC_PATHWAY	0.238876	0.546202	0.135741	0.452441	1.19653	13	NOS3, TRPC5, GNAS	BIOCARTA	RACC_PATHWAY
KEGG_NON_HOMOLOGOUS_END_JOINING	0.240506	0.546835	0.116739	-0.494732	-1.19891	12	POLL, XRCC5, POLM, DCLRE1C, NHEJ1	KEGG	NON_HOMOLOGOUS_END_JOINING
KEGG_TYPE_II_DIABETES_MELLITUS	0.240506	0.546835	0.107972	-0.347886	-1.14093	41	SOCS3, MAPK1, TNF, IKBKB, PRKCE, HK3, HK2, PIK3CG, PIK3R5, IRS2, GCK, MAPK9	KEGG	TYPE_II_DIABETES_MELLITUS
REACTOME_ACTIVATED_TAK1_MEDIATES_P38_MAPK_ACTIVATION	0.240901	0.546835	0.113787	-0.43361	-1.19513	19	TAB3, NOD2, TAB2, UBE2V1, MAPK14, NOD1, IRAK1, MAP2K6, MAPKAPK3, MAP3K7	REACTOME	ACTIVATED_TAK1_MEDIATES_P38_MAPK_ACTIVATION
REACTOME_SIGNALING_BY_KIT_IN_DISEASE	0.240901	0.546835	0.113787	-0.432668	-1.19253	19	LYN, KIT, GRB2, JAK2, STAT1, STAT3, NRAS	REACTOME	SIGNALING_BY_KIT_IN_DISEASE
REACTOME_VASOPRESSIN_REGULATES_RENAL_WATER_HOMEOSTASIS_VIA_AQUAPORINS	0.24	0.546835	0.145516	0.348754	1.16141	33	ADCY4, ADCY7, PRKAR1B, GNAS, GNG8, ADCY9, RAB11FIP2, GNGT2, AQP3, GNG2, PRKAR2B	REACTOME	VASOPRESSIN_REGULATES_RENAL_WATER_HOMEOSTASIS_VIA_AQUAPORINS
KEGG_OTHER_GLYCAN_DEGRADATION	0.241739	0.547149	0.113787	-0.47025	-1.21847	15	GLB1, AGA, GBA, FUCA1, HEXB, MANBA	KEGG	OTHER_GLYCAN_DEGRADATION
REACTOME_S_PHASE	0.241679	0.547149	0.10208	-0.273537	-1.09398	142	RB1, GINS3, ORC3, CDKN1B, MCM8, STAG1, GSK3B, UBE2E1, RFC4, UBE2D1, STAG2, CKS1B, ANAPC7, CABLES1, RBBP4, RFC3, CDKN1A, E2F1, ANAPC4, AKT3, DNA2, CDC16, PDS5A, PDS5B, POLE2, SKP2, WAPL, CDK7, PSMD1, PSMD14, RBL2	REACTOME	S_PHASE
KEGG_GLYCEROLIPID_METABOLISM	0.243316	0.549921	0.144631	0.318912	1.13203	43	ALDH1B1, GPAM, PLPP2, GLYCTK, DGKZ, LIPC, AGPAT4, GPAT4	KEGG	GLYCEROLIPID_METABOLISM
REACTOME_CILIUM_ASSEMBLY	0.245552	0.551785	0.168238	0.239966	1.08095	171	KIF3C, KIFAP3, CSNK1D, HAUS8, EXOC6, EXOC3, TMEM216, CEP162, DYNLRB1, CETN2, PCM1, TUBA4A, CCT4, WDR19, CEP290, HAUS6, TTC21B, RAB11FIP3, ARL13B, CEP41, DYNC2H1, LZTFL1, ACTR1A, SSNA1, DYNC1I2, CEP135, CCT5, FBF1, TUBB1, HAUS5, TUBB2A, PRKAR2B, CLUAP1, TUBB2B, CCT3, CCT8, TCTN3, PPP2R1A, MARK4, TUBA8, DYNC1H1, AHI1, CDK5RAP2, CDK1, CEP83, BBS9, CCP110, TUBA1A, NEK2, BBS7, CEP131, PKD2, HSP90AA1, …	REACTOME	CILIUM_ASSEMBLY
REACTOME_COLLAGEN_FORMATION	0.245427	0.551785	0.104344	-0.306687	-1.12924	80	CTSS, DST, COL12A1, ADAMTS2, COL17A1, LOXL1, COL6A1, COL21A1, COL5A2, CTSB, P4HA3, COL4A5, LOX, COL27A1, LAMA3, COL23A1, COLGALT2, TLL2, P3H3, P3H1, COL4A2, COL4A3, COL8A2, COL28A1, PLOD1, COL11A2, MMP3, COLGALT1	REACTOME	COLLAGEN_FORMATION
REACTOME_FLT3_SIGNALING_IN_DISEASE	0.244966	0.551785	0.110565	-0.405835	-1.17505	24	GAB2, GRB2, ETV6, CDKN1A, CBL, NRAS, ZMYM2, MYO18A, SPTBN1	REACTOME	FLT3_SIGNALING_IN_DISEASE
REACTOME_PI_3K_CASCADE_FGFR4	0.244792	0.551785	0.112843	-0.473314	-1.2025	14	GAB1, FRS2, GRB2	REACTOME	PI_3K_CASCADE_FGFR4
REACTOME_RNA_POLYMERASE_I_PROMOTER_ESCAPE	0.246305	0.552685	0.137251	0.378453	1.1695	24	POLR1C, POLR2F, RRN3, TAF1B, POLR2L, UBTF, MNAT1, GTF2H4, POLR1A, ERCC2, GTF2H5	REACTOME	RNA_POLYMERASE_I_PROMOTER_ESCAPE
REACTOME_DNA_DOUBLE_STRAND_BREAK_RESPONSE	0.247283	0.554083	0.144631	0.344038	1.15386	35	UIMC1, APBB1, KAT5, UBXN1, RNF168, HERC2, BAZ1B, ATM, PIAS4	REACTOME	DNA_DOUBLE_STRAND_BREAK_RESPONSE
REACTOME_AMYLOID_FIBER_FORMATION	0.248418	0.554394	0.10592	-0.345725	-1.13384	41	ADAM10, ITM2B, LYZ, GGA2, TGFBI, FURIN, APP, BACE1, NCSTN, PRKN, LTF, B2M, SIAH1, USP9X	REACTOME	AMYLOID_FIBER_FORMATION
REACTOME_REVERSIBLE_HYDRATION_OF_CARBON_DIOXIDE	0.248307	0.554394	0.130106	0.474141	1.18423	11	CA3, CA13, CA5A, CA6, CA14, CA4	REACTOME	REVERSIBLE_HYDRATION_OF_CARBON_DIOXIDE
REACTOME_SIGNALING_BY_INSULIN_RECEPTOR	0.248485	0.554394	0.103197	-0.319969	-1.13644	61	GAB1, GAB2, FRS2, MAPK1, GRB2, ATP6V1H, FGFR3, ATP6V1G1, PDPK1, NRAS, KLB, ATP6V0A4, ATP6V1B1, PIK3R4, TCIRG1, IRS2, FGF9	REACTOME	SIGNALING_BY_INSULIN_RECEPTOR
BIOCARTA_CBL_PATHWAY	0.249548	0.555973	0.114267	-0.490219	-1.18798	12	MET, GRB2, CSF1R, CBL	BIOCARTA	CBL_PATHWAY
HALLMARK_FATTY_ACID_METABOLISM	0.25	0.556188	0.100991	-0.278642	-1.10195	131	SLC22A5, ALDH1A1, HSD17B4, ELOVL5, ACSL1, ALDH3A2, ACSL5, CPT1A, TP53INP2, IDI1, G0S2, ALAD, VNN1, HMGCS1, TDO2, IDH1, FH, NBN, GLUL, NSDHL, ACOX1, DLD, ACAA1, FASN, CD36, ETFDH, ACADL, MDH1, APEX1, ENO3, HSD17B11, HSDL2, KMT5A, ACSL4, SERINC1, HADHB, RDH16, ADH7, DECR1, CYP1A1, METAP1, UROD, FMO1, ALDH9A1	HALLMARK	FATTY_ACID_METABOLISM
REACTOME_REGULATION_BY_C_FLIP	0.250564	0.556651	0.129443	0.473578	1.18282	11	TRAF2, FASLG, FADD, TNFRSF10B, TNFSF10	REACTOME	REGULATION_BY_C_FLIP
REACTOME_BASIGIN_INTERACTIONS	0.254153	0.562788	0.107554	-0.407813	-1.161	22	ITGA3, SPN, ATP1B3, SLC7A7, PPIL2, SLC7A8, L1CAM	REACTOME	BASIGIN_INTERACTIONS
REACTOME_FOXO_MEDIATED_TRANSCRIPTION	0.253943	0.562788	0.104344	-0.325221	-1.11819	54	KLF4, CAT, CDKN1B, EP300, SMAD3, HDAC2, SMAD2, CDKN1A, AKT3, SMAD4, CCNG2, DDIT3, RBL2, NFYC, FOXO1, SIRT3	REACTOME	FOXO_MEDIATED_TRANSCRIPTION
REACTOME_PI_3K_CASCADE_FGFR2	0.254766	0.562788	0.110122	-0.450544	-1.18655	16	GAB1, FRS2, GRB2	REACTOME	PI_3K_CASCADE_FGFR2
REACTOME_SYNAPTIC_ADHESION_LIKE_MOLECULES	0.254766	0.562788	0.110122	-0.428064	-1.17984	19	DLG1, RTN3, PTPRS, LRFN4, LRFN1, PTPRF	REACTOME	SYNAPTIC_ADHESION_LIKE_MOLECULES
BIOCARTA_THELPER_PATHWAY	0.256125	0.564958	0.126876	0.46032	1.18928	12	CD4, CD3G, CD247, CD3E	BIOCARTA	THELPER_PATHWAY
REACTOME_INHIBITION_OF_DNA_RECOMBINATION_AT_TELOMERE	0.256471	0.564958	0.130777	0.421539	1.17032	16	POLR2I, POLR2F, TERF2IP, POLR2C, POLR2L, DAXX, POLR2G, ATRX	REACTOME	INHIBITION_OF_DNA_RECOMBINATION_AT_TELOMERE
REACTOME_NEUROTRANSMITTER_RELEASE_CYCLE	0.25873	0.567392	0.103576	-0.33867	-1.12316	44	PPFIA4, LIN7C, CASK, TSPOAP1, SLC1A3, STXBP1, PPFIA3, ABAT, APBA1, DNAJC5, SYN1, SLC1A2	REACTOME	NEUROTRANSMITTER_RELEASE_CYCLE
REACTOME_RUNX2_REGULATES_BONE_DEVELOPMENT	0.258065	0.567392	0.104733	-0.377337	-1.16371	30	SMAD1, RB1, MAPK1, CBFB, RUNX2, SMAD4, YAP1, HDAC6	REACTOME	RUNX2_REGULATES_BONE_DEVELOPMENT
REACTOME_SUMOYLATION_OF_CHROMATIN_ORGANIZATION_PROTEINS	0.258675	0.567392	0.103197	-0.332026	-1.12754	50	RNF2, NUP107, PHC3, PIAS1, SUMO3, HDAC2, RING1, NUP155, NUP205, PHC1, NUP58, NUP210, NUP153, NUP35	REACTOME	SUMOYLATION_OF_CHROMATIN_ORGANIZATION_PROTEINS
REACTOME_TP53_REGULATES_TRANSCRIPTION_OF_CELL_DEATH_GENES	0.259027	0.567392	0.102822	-0.353224	-1.12673	36	TP53INP1, FAS, TNFRSF10A, STEAP3, CASP1, BCL2L14, TP53BP2, PRELID3A, RABGGTB, IGFBP3, NDRG1, TP63, RABGGTA, BCL6, APAF1, TP53	REACTOME	TP53_REGULATES_TRANSCRIPTION_OF_CELL_DEATH_GENES
BIOCARTA_CYTOKINE_PATHWAY	0.259965	0.568651	0.10882	-0.448515	-1.18121	16	IL15, TNF, IL6, CXCL8, IL10	BIOCARTA	CYTOKINE_PATHWAY
REACTOME_SEMAPHORIN_INTERACTIONS	0.260736	0.569541	0.100991	-0.31822	-1.12311	59	PLXNC1, CD72, SEMA7A, GSK3B, MET, ARHGEF11, SEMA4A, PAK1, CDK5R1, PAK3	REACTOME	SEMAPHORIN_INTERACTIONS
HALLMARK_APICAL_SURFACE	0.2624	0.571228	0.103197	-0.343226	-1.12842	42	LYN, ADAM10, SULF2, NCOA6, ATP8B1, LYPD3, APP, ATP6V0A4, RTN4RL1, IL2RB	HALLMARK	APICAL_SURFACE
KEGG_PRIMARY_BILE_ACID_BIOSYNTHESIS	0.26297	0.571228	0.110122	-0.502286	-1.19265	11	HSD17B4, SCP2, ACOX2, HSD3B7, BAAT, AMACR	KEGG	PRIMARY_BILE_ACID_BIOSYNTHESIS
REACTOME_ABERRANT_REGULATION_OF_MITOTIC_G1_S_TRANSITION_IN_CANCER_DUE_TO_RB1_DEFECTS	0.262609	0.571228	0.108394	-0.454301	-1.17715	15	RB1, CDKN1B, CDKN1A, E2F1	REACTOME	ABERRANT_REGULATION_OF_MITOTIC_G1_S_TRANSITION_IN_CANCER_DUE_TO_RB1_DEFECTS
REACTOME_NEGATIVE_REGULATION_OF_TCF_DEPENDENT_SIGNALING_BY_WNT_LIGAND_ANTAGONISTS	0.26297	0.571228	0.110122	-0.501978	-1.19191	11	WNT5A, KREMEN2, LRP6, SFRP1, DKK2, SFRP2	REACTOME	NEGATIVE_REGULATION_OF_TCF_DEPENDENT_SIGNALING_BY_WNT_LIGAND_ANTAGONISTS
REACTOME_HYALURONAN_METABOLISM	0.263432	0.571438	0.107972	-0.445834	-1.17415	16	SLC9A1, CHP1, HYAL3, HEXB, CEMIP	REACTOME	HYALURONAN_METABOLISM
REACTOME_SIGNALING_BY_LEPTIN	0.26455	0.57307	0.10882	-0.519347	-1.20632	10	SOCS3, JAK2, STAT3, IRS2	REACTOME	SIGNALING_BY_LEPTIN
REACTOME_ELASTIC_FIBRE_FORMATION	0.2656	0.574548	0.102449	-0.342813	-1.12707	42	EFEMP1, EMILIN3, EMILIN2, ITGAV, LOXL1, FN1, FURIN, LOX, TGFB2, MFAP3, EFEMP2, LTBP2, ITGA8, EMILIN1	REACTOME	ELASTIC_FIBRE_FORMATION
REACTOME_CHROMATIN_MODIFYING_ENZYMES	0.266118	0.574874	0.0931455	-0.260989	-1.07927	187	KDM1B, DR1, PADI4, RIOX2, KDM1A, KDM4C, KDM2B, YEATS2, PRMT3, CLOCK, BRD1, KAT2A, ELP4, JADE3, AEBP2, EP300, SETDB2, RBBP4, HDAC2, SMARCD1, JAK2, HCFC1, SETD2, ELP2, ELP1, PRMT5, BRPF1, TADA1, CARM1, NCOA1, MECOM, SMARCE1, SUPT20H, PBRM1, KDM3B, ENY2, MTA3, SAP130, NFKB1, PHF21A, PRDM16, KMT5A, ATF7IP, KDM4D, MSL1, KDM7A, ING3, JADE2, NFKB2, ASH2L, SETDB1, SETD7, TBL1XR1, EPC1, RBBP5, SMARCA2, AT…	REACTOME	CHROMATIN_MODIFYING_ENZYMES
REACTOME_INHIBITION_OF_THE_PROTEOLYTIC_ACTIVITY_OF_APC_C_REQUIRED_FOR_THE_ONSET_OF_ANAPHASE_BY_MITOTIC_SPINDLE_CHECKPOINT_COMPONENTS	0.267123	0.576249	0.106323	-0.410459	-1.14373	20	UBE2E1, UBE2D1, ANAPC7, ANAPC4, CDC16, MAD2L1, UBE2S	REACTOME	INHIBITION_OF_THE_PROTEOLYTIC_ACTIVITY_OF_APC_C_REQUIRED_FOR_THE_ONSET_OF_ANAPHASE_BY_MITOTIC_SPINDLE_CHECKPOINT_COMPONENTS
REACTOME_REPRESSION_OF_WNT_TARGET_GENES	0.267631	0.57655	0.109684	-0.480977	-1.16558	12	TLE1, CTBP2, TLE4, TLE3, TCF7L2, TCF7	REACTOME	REPRESSION_OF_WNT_TARGET_GENES
REACTOME_FLT3_SIGNALING	0.268139	0.576849	0.100991	-0.352561	-1.1172	35	GAB2, SH2B3, ABL2, HCK, CDKN1B, GRB2, AKT3, CBL	REACTOME	FLT3_SIGNALING
BIOCARTA_NGF_PATHWAY	0.270364	0.579606	0.106323	-0.441899	-1.16379	16	GRB2, FOS, ELK1, PIK3CG	BIOCARTA	NGF_PATHWAY
KEGG_RENIN_ANGIOTENSIN_SYSTEM	0.270833	0.579606	0.106323	-0.456447	-1.15965	14	MME, NLN, LNPEP, ENPEP	KEGG	RENIN_ANGIOTENSIN_SYSTEM
REACTOME_MICRORNA_MIRNA_BIOGENESIS	0.270335	0.579606	0.128143	0.380095	1.12746	20	BCDIN3D, POLR2I, POLR2F, POLR2C, DGCR8, POLR2L, POLR2G	REACTOME	MICRORNA_MIRNA_BIOGENESIS
REACTOME_TRAF6_MEDIATED_NF_KB_ACTIVATION	0.270903	0.579606	0.103958	-0.398696	-1.14228	23	CHUK, TRIM25, MAP3K1, IFIH1, IKBKB, DDX58, APP, NFKBIB, NFKB1	REACTOME	TRAF6_MEDIATED_NF_KB_ACTIVATION
BIOCARTA_IL17_PATHWAY	0.271663	0.579646	0.126254	0.440335	1.16452	13	CD4, CD3G, CD247, CD3E, CD2, KITLG, CD3D	BIOCARTA	IL17_PATHWAY
BIOCARTA_RHO_PATHWAY	0.271605	0.579646	0.130106	0.386131	1.14981	21	ARHGEF1, BAIAP2, ARHGEF5, GSN, TLN1, OPHN1, ARHGAP6, PFN1, ROCK1, DIAPH1, ARHGAP4, ARHGAP5	BIOCARTA	RHO_PATHWAY
REACTOME_OTHER_SEMAPHORIN_INTERACTIONS	0.272097	0.579782	0.10592	-0.420416	-1.15877	19	PLXNC1, CD72, SEMA7A, SEMA4A	REACTOME	OTHER_SEMAPHORIN_INTERACTIONS
REACTOME_RHOH_GTPASE_CYCLE	0.272727	0.580334	0.100633	-0.360505	-1.12703	33	NIPSNAP2, RAB7A, SLC1A5, PAK1, WDR11, FAM91A1, JUP, OSBPL11, STOM	REACTOME	RHOH_GTPASE_CYCLE
KEGG_PPAR_SIGNALING_PATHWAY	0.274448	0.581029	0.0995791	-0.319898	-1.09989	54	ACSL1, ACSL5, CPT1A, SCP2, FABP3, ACOX2, ACOX1, ACAA1, ACSL3, FABP4, RXRA, RXRB, PDPK1, CD36, ACADL, GK, ACSL4, APOA5, LPL	KEGG	PPAR_SIGNALING_PATHWAY
REACTOME_MECP2_REGULATES_NEURONAL_RECEPTORS_AND_CHANNELS	0.274306	0.581029	0.105521	-0.455204	-1.15649	14	OPRM1, MET, CREB1, HDAC2, NOTCH1, SLC2A3	REACTOME	MECP2_REGULATES_NEURONAL_RECEPTORS_AND_CHANNELS
REACTOME_RUNX3_REGULATES_P14_ARF	0.273563	0.581029	0.124434	0.481313	1.16071	10	CDKN2A, CCND1, BRD2, TGFB1, RUNX1	REACTOME	RUNX3_REGULATES_P14_ARF
REACTOME_TRANSPORT_OF_BILE_SALTS_AND_ORGANIC_ACIDS_METAL_IONS_AND_AMINE_COMPOUNDS	0.27454	0.581029	0.0978773	-0.306372	-1.11635	74	SLC22A5, SLC31A1, SLC47A1, EMB, SLC11A2, SLC30A1, SLC30A6, SLC30A5, SLC11A1, SLC6A20, SLC41A2, SLC39A6, CP, SLC39A14, SLC16A7, SLC39A10, SLC6A9, SLC13A2, SLC44A2, SLC6A6, SLC39A8, SLC44A5	REACTOME	TRANSPORT_OF_BILE_SALTS_AND_ORGANIC_ACIDS_METAL_IONS_AND_AMINE_COMPOUNDS
HALLMARK_APOPTOSIS	0.275862	0.581913	0.0937465	-0.268633	-1.07838	143	ATF3, DPYD, EGR3, MCL1, FAS, GSR, BTG2, CDKN1B, SC5D, TNF, CASP1, RARA, EREG, PDCD4, PAK1, IL6, IFNGR1, PPT1, PSEN1, CDKN1A, ANXA1, ERBB3, PPP3R1	HALLMARK	APOPTOSIS
REACTOME_DNA_DAMAGE_RECOGNITION_IN_GG_NER	0.275949	0.581913	0.130777	0.331695	1.10797	32	DDB2, RAD23A, INO80E, CETN2, NFRKB, INO80D, COPS7A, COPS7B, RBX1, XPC, PARP2, MCRS1, RUVBL1, ACTR5	REACTOME	DNA_DAMAGE_RECOGNITION_IN_GG_NER
REACTOME_SARS_COV_2_INFECTION	0.276074	0.581913	0.0975449	-0.314242	-1.10908	59	RB1, DDX5, PARP9, PARP6, STT3A, GSK3B, TMPRSS2, ST3GAL4, UVRAG, FURIN, MAGT1, PARP4, VHL, FUT8	REACTOME	SARS_COV_2_INFECTION
BIOCARTA_PYK2_PATHWAY	0.276846	0.582754	0.102822	-0.393701	-1.13991	24	MAPK1, MAP2K4, MAP3K1, GRB2, PAK1, CRKL, MAPK14, CALM2	BIOCARTA	PYK2_PATHWAY
REACTOME_INITIAL_TRIGGERING_OF_COMPLEMENT	0.278261	0.584712	0.104733	-0.466523	-1.1655	13	FCN2, C1R, MASP2, FCN3	REACTOME	INITIAL_TRIGGERING_OF_COMPLEMENT
REACTOME_NEGATIVE_REGULATION_OF_FGFR2_SIGNALING	0.278523	0.584712	0.102449	-0.392804	-1.13731	24	FRS2, MAPK1, GRB2, PPP2CB, CBL, MKNK1	REACTOME	NEGATIVE_REGULATION_OF_FGFR2_SIGNALING
REACTOME_CELL_DEATH_SIGNALLING_VIA_NRAGE_NRIF_AND_NADE	0.279456	0.585221	0.0959207	-0.306415	-1.1059	68	VAV2, FGD2, FGD4, ARHGEF11, ECT2, ARHGEF6, VAV3, PLEKHG2, PSEN1, GNA13, ARHGEF10, PSEN2, KALRN, ARHGEF2, NCSTN, ARHGEF37	REACTOME	CELL_DEATH_SIGNALLING_VIA_NRAGE_NRIF_AND_NADE
REACTOME_SUMOYLATION_OF_DNA_METHYLATION_PROTEINS	0.279514	0.585221	0.104344	-0.452911	-1.15066	14	RNF2, PHC3, RING1, PHC1	REACTOME	SUMOYLATION_OF_DNA_METHYLATION_PROTEINS
REACTOME_SUMOYLATION_OF_DNA_DAMAGE_RESPONSE_AND_REPAIR_PROTEINS	0.28	0.585455	0.0968878	-0.308485	-1.10676	66	SMC6, RNF2, NUP107, STAG1, PHC3, STAG2, PIAS1, SUMO3, RING1, NUP155, NUP205, SP100, PHC1, NUP58, NUP210, NUP153, NUP35	REACTOME	SUMOYLATION_OF_DNA_DAMAGE_RESPONSE_AND_REPAIR_PROTEINS
BIOCARTA_BARR_MAPK_PATHWAY	0.282648	0.585596	0.105521	-0.490668	-1.16506	11	MAPK1, PLCB1, ARRB1	BIOCARTA	BARR_MAPK_PATHWAY
BIOCARTA_CALCINEURIN_PATHWAY	0.287435	0.585596	0.10208	-0.416386	-1.12586	18	SP3, MARCKS, PPP3CC, CDKN1A, SP1, NFATC1, CALM2	BIOCARTA	CALCINEURIN_PATHWAY
BIOCARTA_EIF4_PATHWAY	0.281407	0.585596	0.101714	-0.403684	-1.13826	21	PTEN, MAPK1, EIF4G2, MKNK1, PDPK1, MAPK14	BIOCARTA	EIF4_PATHWAY
BIOCARTA_ERK_PATHWAY	0.285235	0.585596	0.100991	-0.389445	-1.12759	24	MAPK1, GRB2, ELK1, RPS6KA5, MKNK1, STAT3	BIOCARTA	ERK_PATHWAY
BIOCARTA_MAL_PATHWAY	0.289428	0.585596	0.10208	-0.432674	-1.13949	16	MAPK1, MAP3K1, SRF, RHOA, MAP4K2, ACTA1	BIOCARTA	MAL_PATHWAY
BIOCARTA_MTA3_PATHWAY	0.282851	0.585596	0.119888	0.445199	1.15021	12	TUBA4A, MBD3, PDZK1, GAPDH, TUBA1A, GREB1, MTA1	BIOCARTA	MTA3_PATHWAY
HALLMARK_REACTIVE_OXYGEN_SPECIES_PATHWAY	0.281081	0.585596	0.134273	0.317224	1.10851	41	EGLN2, MBP, FTL, SBNO2, GPX4, PFKP, HMOX2, PRDX2, SELENOS, TXNRD2, SCAF4, ATOX1, ABCC1, SOD1, CDKN2D, STK25, PRDX1, GPX3	HALLMARK	REACTIVE_OXYGEN_SPECIES_PATHWAY
KEGG_PHOSPHATIDYLINOSITOL_SIGNALING_SYSTEM	0.288956	0.585596	0.0940503	-0.30363	-1.10041	70	PTEN, PLCG2, SYNJ1, PLCD3, PLCB1, INPPL1, INPP5D, PIKFYVE, PIP5K1B, PIK3C2A, DGKG, PIK3CG, PLCB2, CALM2, DGKH, PIP4K2C, PIK3R5, PIK3C2B, ITPR1, PLCD4, PI4KA, PIP4K2A, DGKQ	KEGG	PHOSPHATIDYLINOSITOL_SIGNALING_SYSTEM
REACTOME_ACTIVATION_OF_NMDA_RECEPTORS_AND_POSTSYNAPTIC_EVENTS	0.288754	0.585596	0.0943564	-0.297691	-1.0968	79	PPM1F, DLG1, RASGRF1, MAPK1, LIN7C, PRKAG2, PRKAG3, CREB1, CASK, PRKACA, RPS6KA3, CAMK2G, PRKAG1, PDPK1, ADCY8, NRAS, PRKAA1, PRKACB, CAMKK1, APBA1, NBEA	REACTOME	ACTIVATION_OF_NMDA_RECEPTORS_AND_POSTSYNAPTIC_EVENTS
REACTOME_CASPASE_ACTIVATION_VIA_DEATH_RECEPTORS_IN_THE_PRESENCE_OF_LIGAND	0.289428	0.585596	0.10208	-0.432978	-1.14029	16	LY96, FAS, TICAM2, TNFRSF10A, RIPK1, TLR4	REACTOME	CASPASE_ACTIVATION_VIA_DEATH_RECEPTORS_IN_THE_PRESENCE_OF_LIGAND
REACTOME_CRISTAE_FORMATION	0.289412	0.585596	0.122108	0.390061	1.13834	19	CHCHD6, ATP5PD, ATP5F1D, ATP5ME, ATP5MC2, ATP5F1A	REACTOME	CRISTAE_FORMATION
REACTOME_DAP12_SIGNALING	0.28934	0.585596	0.100633	-0.379982	-1.12059	26	VAV2, PLCG2, BTK, GRB2, VAV3	REACTOME	DAP12_SIGNALING
REACTOME_E2F_MEDIATED_REGULATION_OF_DNA_REPLICATION	0.287435	0.585596	0.10208	-0.416641	-1.12655	18	RB1, ORC3, MCM8, E2F1, PPP2CB	REACTOME	E2F_MEDIATED_REGULATION_OF_DNA_REPLICATION
REACTOME_EGFR_DOWNREGULATION	0.287648	0.585596	0.100991	-0.381086	-1.12385	26	TGFA, EPS15L1, STAM, EREG, GRB2, HBEGF, CBL	REACTOME	EGFR_DOWNREGULATION
REACTOME_G1_S_SPECIFIC_TRANSCRIPTION	0.285354	0.585596	0.128143	0.35059	1.11082	27	LIN37, ORC1, POLA1, TYMS, CDT1, TK1, RRM2, CDK1, FBXO5, TFDP2, PCNA	REACTOME	G1_S_SPECIFIC_TRANSCRIPTION
REACTOME_G_ALPHA_S_SIGNALLING_EVENTS	0.281734	0.585596	0.144631	0.253674	1.07654	107	GRK5, ADCY4, ADORA2B, ADCY7, ADORA2A, GPR176, P2RY11, PDE4D, GPR25, PTGIR, PDE3B, GNAS, GNG8, ADCY9, ADCYAP1R1, PTHLH, GPR83, SRC, GNGT2	REACTOME	G_ALPHA_S_SIGNALLING_EVENTS
REACTOME_HSP90_CHAPERONE_CYCLE_FOR_STEROID_HORMONE_RECEPTORS_SHR_IN_THE_PRESENCE_OF_LIGAND	0.283422	0.585596	0.132846	0.320029	1.11382	40	FKBP5, DCTN5, TUBA4A, HSPA2, ACTR1A, AR, DYNC1I2, DNAJA4, TUBB1, TUBB2A, DNAJB1, CAPZB, TUBB2B, FKBP4, TUBA8, HSPA8, DYNC1H1, TUBA1A, STIP1, HSP90AA1, NR3C1, TUBB4B	REACTOME	HSP90_CHAPERONE_CYCLE_FOR_STEROID_HORMONE_RECEPTORS_SHR_IN_THE_PRESENCE_OF_LIGAND
REACTOME_LISTERIA_MONOCYTOGENES_ENTRY_INTO_HOST_CELLS	0.286441	0.585596	0.101351	-0.426323	-1.14503	17	CTNND1, STAM, MET, GRB2, CBL, EPS15, CDH1, CBLL1, STAM2	REACTOME	LISTERIA_MONOCYTOGENES_ENTRY_INTO_HOST_CELLS
REACTOME_MATURATION_OF_SARS_COV_2_NUCLEOPROTEIN	0.287523	0.585596	0.105125	-0.469957	-1.13887	12	PARP9, PARP6, GSK3B, PARP4	REACTOME	MATURATION_OF_SARS_COV_2_NUCLEOPROTEIN
REACTOME_NEGATIVE_EPIGENETIC_REGULATION_OF_RRNA_EXPRESSION	0.280749	0.585596	0.133555	0.320697	1.11614	40	SAP30BP, RRP8, POLR1C, POLR2F, DNMT3B, TTF1, TAF1B, SIN3B, POLR2L, UBTF, MNAT1, SAP30, GTF2H4, POLR1A, ERCC2, GTF2H5	REACTOME	NEGATIVE_EPIGENETIC_REGULATION_OF_RRNA_EXPRESSION
REACTOME_NUCLEAR_SIGNALING_BY_ERBB4	0.284264	0.585596	0.101714	-0.382748	-1.12875	26	NRG2, EREG, ADAM17, HBEGF, PSEN1, TAB2, YAP1, PSEN2, NCSTN	REACTOME	NUCLEAR_SIGNALING_BY_ERBB4
REACTOME_PKA_ACTIVATION_IN_GLUCAGON_SIGNALLING	0.285714	0.585596	0.122679	0.42441	1.158	15	ADCY4, ADCY7, PRKAR1B, GNAS, ADCY9, PRKAR2B	REACTOME	PKA_ACTIVATION_IN_GLUCAGON_SIGNALLING
REACTOME_PLASMA_LIPOPROTEIN_REMODELING	0.287879	0.585596	0.127505	0.349442	1.10718	27	PLTP, APOE, PCSK6, LIPC, GPIHBP1	REACTOME	PLASMA_LIPOPROTEIN_REMODELING
REACTOME_STABILIZATION_OF_P53	0.287634	0.585596	0.132147	0.305856	1.09068	44	PSMA7, CDKN2A, PSMD7, PSMD4, MDM4, ATM, PSMC5, PSMB10, PSMD13, PSMB6, PSMB4, PSME1, PSMB8, PSMD8, PSMA5, PSMD6, PSMC4	REACTOME	STABILIZATION_OF_P53
REACTOME_TRAFFICKING_OF_GLUR2_CONTAINING_AMPA_RECEPTORS	0.289412	0.585596	0.122108	0.412253	1.14453	16	PICK1, AP2S1, TSPAN7, AP2M1	REACTOME	TRAFFICKING_OF_GLUR2_CONTAINING_AMPA_RECEPTORS
KEGG_COLORECTAL_CANCER	0.290761	0.586025	0.132147	0.28763	1.07535	54	AXIN2, MYC, MLH1, PIK3R1, CCND1, PIK3R3, RAC1, MAPK10, BCL2, TGFBR2, AXIN1, CASP9, TGFB1	KEGG	COLORECTAL_CANCER
REACTOME_PCP_CE_PATHWAY	0.291066	0.586025	0.13649	0.265772	1.06306	78	PSMA7, FZD4, PSMD7, RAC1, PSMD4, FZD2, SCRIB, FZD6, AP2S1, WNT11, FZD8, AP2M1, PRICKLE1, PSMC5, DVL2, ARRB2, CLTB, PSMB10, PSMD13, VANGL2, PSMB6, PFN1	REACTOME	PCP_CE_PATHWAY
REACTOME_PYRUVATE_METABOLISM	0.290268	0.586025	0.0999277	-0.38809	-1.12367	24	DLD, RXRA, MPC2, PDP1, PDHX, PDP2, PDK4, LDHC, PDK2	REACTOME	PYRUVATE_METABOLISM
REACTOME_SIGNALING_BY_ERBB2	0.291139	0.586025	0.0962406	-0.336186	-1.10255	41	GAB1, NRG2, EREG, GRB2, HBEGF, ERBB3, PRKCE, AKT3, NRAS, RHOA, CUL5	REACTOME	SIGNALING_BY_ERBB2
REACTOME_TRNA_AMINOACYLATION	0.292079	0.587162	0.125033	0.368596	1.12546	23	SARS2, FARSA, YARS2, PPA2, VARS2, CARS2	REACTOME	TRNA_AMINOACYLATION
REACTOME_NRIF_SIGNALS_CELL_DEATH_FROM_THE_NUCLEUS	0.29274	0.587735	0.120985	0.430931	1.13965	13	SQSTM1, APH1B, ITGB3BP	REACTOME	NRIF_SIGNALS_CELL_DEATH_FROM_THE_NUCLEUS
REACTOME_AGGREPHAGY	0.29765	0.593033	0.127505	0.339898	1.09395	29	TUBA4A, VIM, ARL13B, DYNC1I2, TUBB1, TUBB2A, TUBB2B, TUBA8, DYNC1H1, TUBA1A, HSP90AA1, TUBB4B, CFTR, IFT88, PCNT, VCP	REACTOME	AGGREPHAGY
REACTOME_G_ALPHA_12_13_SIGNALLING_EVENTS	0.298033	0.593033	0.0922597	-0.30182	-1.09385	70	VAV2, FGD2, FGD4, BTK, ARHGEF11, ECT2, ARHGEF6, VAV3, GNG3, PLEKHG2, GNA13, ARHGEF10	REACTOME	G_ALPHA_12_13_SIGNALLING_EVENTS
REACTOME_PHASE_0_RAPID_DEPOLARISATION	0.29798	0.593033	0.125033	0.347098	1.09976	27	SCN9A, CACNB1, SCN1B, SCN8A, SCN3B, FGF11, CALM1, RANGRF	REACTOME	PHASE_0_RAPID_DEPOLARISATION
REACTOME_PROSTACYCLIN_SIGNALLING_THROUGH_PROSTACYCLIN_RECEPTOR	0.296471	0.593033	0.120433	0.410767	1.14041	16	PTGIR, GNAS, GNG8, GNGT2, GNG2, GNG7, GNB5, GNG11	REACTOME	PROSTACYCLIN_SIGNALLING_THROUGH_PROSTACYCLIN_RECEPTOR
REACTOME_RECYCLING_OF_BILE_ACIDS_AND_SALTS	0.296296	0.593033	0.101714	-0.504566	-1.17198	10	ABCC3, NCOA1, BAAT, RXRA	REACTOME	RECYCLING_OF_BILE_ACIDS_AND_SALTS
REACTOME_SIGNALING_BY_HEDGEHOG	0.297125	0.593033	0.142901	0.243097	1.05795	128	GLI3, ADCY4, CDC73, HHAT, PSMA7, ADCY7, PSMD7, PRKAR1B, PSMD4, GNAS, TUBA4A, INTU, WDR19, FUZ, TTC21B, ADCY9, DYNC2H1, PSMC5, SPOP, TUBB1, TUBB2A, IQCE, ARRB2, PRKAR2B, P4HB, TUBB2B, PSMB10, NOTUM, PSMD13, PSMB6, GLI1, CSNK1A1, RBX1, TUBA1A, PSMB4, PSME1, TUBB4B, PSMB8, PTCH2, PTCH1, PSMD8, ULK3, PSMA5	REACTOME	SIGNALING_BY_HEDGEHOG
REACTOME_TNFR2_NON_CANONICAL_NF_KB_PATHWAY	0.297904	0.593033	0.0916795	-0.289496	-1.08241	85	TNFRSF13B, CD40, FBXW11, TRAF3, CHUK, TNFRSF13C, TNF, TNFRSF8, UBA3, TNFSF13B, MAP3K14, TNFSF11, BIRC2, TNFRSF9, TNFRSF17, PSMD1, PSMD14	REACTOME	TNFR2_NON_CANONICAL_NF_KB_PATHWAY
KEGG_DILATED_CARDIOMYOPATHY	0.299237	0.593164	0.0925529	-0.296021	-1.08654	78	DMD, ATP2A2, MYBPC3, TNF, ITGAV, ITGA4, ITGA3, DES, CACNA2D2, ACTC1, PRKACA, ADCY5, DAG1, TGFB2, TTN, SGCD, ADRB1, TPM3, ADCY8, SGCB, PRKACB, TPM2, ITGA8	KEGG	DILATED_CARDIOMYOPATHY
REACTOME_INTEGRATION_OF_ENERGY_METABOLISM	0.298507	0.593164	0.0913924	-0.290842	-1.09713	92	MARCKS, FFAR1, PRKAG2, GNG3, IQGAP1, PLCB1, CACNA2D2, PPP2CB, PRKACA, STXBP1, ADCY5, RAPGEF4, ACSL3, AHCYL1, PLCB2, FASN, ADCY8, CD36, RAPGEF3, PRKACB, SYT5, AGPAT1, PPP2R1B, ITPR1, ACSL4, ACLY, GNB4, MLX, GNA15	REACTOME	INTEGRATION_OF_ENERGY_METABOLISM
REACTOME_SENSORY_PROCESSING_OF_SOUND	0.299237	0.593164	0.0925529	-0.30313	-1.09009	67	EPB41L3, TWF1, CTBP2, OTOG, WHRN, TRIOBP, EPS8, CAPZA1, CASK, CACNA2D2, MYO1C, MYO7A	REACTOME	SENSORY_PROCESSING_OF_SOUND
KEGG_SELENOAMINO_ACID_METABOLISM	0.299827	0.593581	0.0999277	-0.407238	-1.12244	19	MAT2A, SEPHS1, SCLY, AHCYL1, METTL6, AHCYL2	KEGG	SELENOAMINO_ACID_METABOLISM
REACTOME_LDL_CLEARANCE	0.301205	0.594916	0.0992333	-0.412202	-1.11454	18	LDLR, NCEH1, LIPA, AP2A2, CLTC, AP2B1, NPC2	REACTOME	LDL_CLEARANCE
REACTOME_RHOV_GTPASE_CYCLE	0.301262	0.594916	0.0940503	-0.343563	-1.08868	35	PARD6B, DST, DEPDC1B, PAK1, IQGAP1, GIT2, PARD6A, CLTC, TPM3, NCK1, USP9X, SPTBN1, SH3RF1	REACTOME	RHOV_GTPASE_CYCLE
BIOCARTA_TGFB_PATHWAY	0.302926	0.595945	0.0988903	-0.410386	-1.10963	18	SKIL, TGFBR1, EP300, SMAD3, SMAD2, SMAD4, TGFB2, ZFYVE9, MAP3K7, CDH1	BIOCARTA	TGFB_PATHWAY
REACTOME_REGULATION_OF_GENE_EXPRESSION_IN_LATE_STAGE_BRANCHING_MORPHOGENESIS_PANCREATIC_BUD_PRECURSOR_CELLS	0.302609	0.595945	0.0995791	-0.457775	-1.14364	13	KAT2A, EP300, MAML2, NOTCH1	REACTOME	REGULATION_OF_GENE_EXPRESSION_IN_LATE_STAGE_BRANCHING_MORPHOGENESIS_PANCREATIC_BUD_PRECURSOR_CELLS
REACTOME_SYNTHESIS_OF_PE	0.302895	0.595945	0.11524	0.436166	1.12688	12	PCYT2, ETNK2, CHKB, PISD, PHOSPHO1	REACTOME	SYNTHESIS_OF_PE
BIOCARTA_EICOSANOID_PATHWAY	0.303987	0.596824	0.096563	-0.393476	-1.12018	22	PTGER2, ALOX5, CYSLTR1, PLCB1, PTGER3	BIOCARTA	EICOSANOID_PATHWAY
KEGG_BASAL_TRANSCRIPTION_FACTORS	0.304136	0.596824	0.120985	0.34829	1.10608	26	TAF13, GTF2F1, GTF2F2, TAF4, TAF6L, GTF2E2, TAF6, TAF1	KEGG	BASAL_TRANSCRIPTION_FACTORS
REACTOME_BASE_EXCISION_REPAIR_AP_SITE_FORMATION	0.305825	0.59879	0.120433	0.401106	1.12637	17	TDG, MUTYH, TERF2IP, NEIL3, NTHL1, NEIL2	REACTOME	BASE_EXCISION_REPAIR_AP_SITE_FORMATION
REACTOME_SIGNALING_BY_PDGFRA_TRANSMEMBRANE_JUXTAMEMBRANE_AND_KINASE_DOMAIN_MUTANTS	0.305903	0.59879	0.100633	-0.478198	-1.13545	11	GRB2, STAT1, STAT3, NRAS	REACTOME	SIGNALING_BY_PDGFRA_TRANSMEMBRANE_JUXTAMEMBRANE_AND_KINASE_DOMAIN_MUTANTS
REACTOME_DEGRADATION_OF_DVL	0.306452	0.598965	0.127505	0.30169	1.07583	44	PSMA7, KLHL12, PSMD7, PSMD4, PSMC5, DVL2, PSMB10, PSMD13, PSMB6, DACT1, RBX1, PSMB4, PSME1, HECW1, PSMB8, PSMD8, PSMA5, PSMD6, PSMC4	REACTOME	DEGRADATION_OF_DVL
REACTOME_SEROTONIN_NEUROTRANSMITTER_RELEASE_CYCLE	0.306759	0.598965	0.09855	-0.424214	-1.11721	16	PPFIA4, TSPOAP1, STXBP1, PPFIA3	REACTOME	SEROTONIN_NEUROTRANSMITTER_RELEASE_CYCLE
BIOCARTA_AMI_PATHWAY	0.308492	0.599647	0.0982123	-0.421528	-1.11014	16	PROS1, COL4A5, PROC, AHSP, PLAT, COL4A2, COL4A3	BIOCARTA	AMI_PATHWAY
REACTOME_FORMATION_OF_SENESCENCE_ASSOCIATED_HETEROCHROMATIN_FOCI_SAHF	0.308642	0.599647	0.0992333	-0.493997	-1.14743	10	RB1, CDKN1A, ASF1A, CABIN1, HIRA, TP53	REACTOME	FORMATION_OF_SENESCENCE_ASSOCIATED_HETEROCHROMATIN_FOCI_SAHF
REACTOME_RHOBTB_GTPASE_CYCLE	0.30829	0.599647	0.124434	0.329095	1.08696	31	STK38, CDC37, RNF20, CCT7, VIM, TXNL1, RBBP6, ACTN1, MSI2, ROCK1, HSP90AA1, PDE5A, DBN1, TRA2B, RHOBTB1, ACTG1	REACTOME	RHOBTB_GTPASE_CYCLE
REACTOME_RUNX1_AND_FOXP3_CONTROL_THE_DEVELOPMENT_OF_REGULATORY_T_LYMPHOCYTES_TREGS	0.308642	0.599647	0.0992333	-0.493092	-1.14533	10	CTLA4, CR1, CBFB	REACTOME	RUNX1_AND_FOXP3_CONTROL_THE_DEVELOPMENT_OF_REGULATORY_T_LYMPHOCYTES_TREGS
REACTOME_SIGNALING_BY_MET	0.309342	0.599997	0.0908241	-0.30015	-1.08803	72	GAB1, TNS3, STAM, MET, GRB2, ITGA3, FN1, COL5A2, RANBP9, CBL, RAP1B, CRKL, COL27A1, LAMA3, RANBP10, STAT3, NRAS, CRK, LAMB2, PTPN2	REACTOME	SIGNALING_BY_MET
REACTOME_VIRAL_MESSENGER_RNA_SYNTHESIS	0.309589	0.599997	0.128143	0.32812	1.11276	36	RAE1, POLR2I, GTF2F1, POLR2F, GTF2F2, NUP85, NUP37, POLR2C	REACTOME	VIRAL_MESSENGER_RNA_SYNTHESIS
REACTOME_FERTILIZATION	0.310764	0.601528	0.0978773	-0.442864	-1.12513	14	HVCN1	REACTOME	FERTILIZATION
BIOCARTA_NFAT_PATHWAY	0.313694	0.604954	0.0922597	-0.334044	-1.0853	40	MEF2C, MAPK1, GSK3B, HBEGF, PPP3CC, PIK3CG, MAPK14, NFATC1, CALM2, PRKACB	BIOCARTA	NFAT_PATHWAY
KEGG_MISMATCH_REPAIR	0.313356	0.604954	0.096563	-0.393944	-1.09772	20	RFC4, EXO1, RFC3, MSH2, PMS2, MSH3, RPA3, RFC2	KEGG	MISMATCH_REPAIR
REACTOME_RESPONSE_OF_MTB_TO_PHAGOCYTOSIS	0.313043	0.604954	0.0975449	-0.426658	-1.10552	15	RAB7A, MAPK1, ATP6V1H	REACTOME	RESPONSE_OF_MTB_TO_PHAGOCYTOSIS
REACTOME_HDR_THROUGH_SINGLE_STRAND_ANNEALING_SSA	0.314662	0.605233	0.0940503	-0.355457	-1.09652	32	RFC4, EXO1, RFC3, TOPBP1, NBN, DNA2, RPA3, ATR, RFC2, BRIP1, RAD17, HUS1	REACTOME	HDR_THROUGH_SINGLE_STRAND_ANNEALING_SSA
REACTOME_MEIOTIC_RECOMBINATION	0.315	0.605233	0.120433	0.36677	1.10267	22	RPA2, MLH1, DMC1, ATM, MND1, CDK2	REACTOME	MEIOTIC_RECOMBINATION
REACTOME_N_GLYCAN_TRIMMING_IN_THE_ER_AND_CALNEXIN_CALRETICULIN_CYCLE	0.314516	0.605233	0.0928481	-0.360902	-1.11303	30	NGLY1, RNF139, EDEM3, RAD23B, UGGT1, SEL1L, EDEM1	REACTOME	N_GLYCAN_TRIMMING_IN_THE_ER_AND_CALNEXIN_CALRETICULIN_CYCLE
REACTOME_BUDDING_AND_MATURATION_OF_HIV_VIRION	0.316583	0.606001	0.0946646	-0.392542	-1.10684	21	NEDD4L, VTA1, VPS37A, PDCD6IP, VPS37C	REACTOME	BUDDING_AND_MATURATION_OF_HIV_VIRION
REACTOME_CGMP_EFFECTS	0.316159	0.606001	0.115734	0.42066	1.11248	13	KCNMB1, PRKG1, PDE9A	REACTOME	CGMP_EFFECTS
REACTOME_FATTY_ACYL_COA_BIOSYNTHESIS	0.31631	0.606001	0.0937465	-0.354901	-1.0948	32	ELOVL5, ACSL1, ACSL5, PPT1, HACD2, ELOVL1, ACSL3, HSD17B12, FASN, ACSL4, ACLY	REACTOME	FATTY_ACYL_COA_BIOSYNTHESIS
REACTOME_FRS_MEDIATED_FGFR1_SIGNALING	0.316949	0.606001	0.095288	-0.417501	-1.12134	17	FRS2, GRB2, NRAS, FGF9, FGFR1, FGF23, FGF2, KRAS	REACTOME	FRS_MEDIATED_FGFR1_SIGNALING
REACTOME_INTERLEUKIN_35_SIGNALLING	0.318264	0.607772	0.0988903	-0.456215	-1.10557	12	EBI3, JAK2, STAT1, STAT3	REACTOME	INTERLEUKIN_35_SIGNALLING
REACTOME_DOWNSTREAM_SIGNALING_OF_ACTIVATED_FGFR1	0.32047	0.611238	0.0940503	-0.381429	-1.10438	24	GAB1, FRS2, GRB2	REACTOME	DOWNSTREAM_SIGNALING_OF_ACTIVATED_FGFR1
REACTOME_HCMV_LATE_EVENTS	0.321809	0.613043	0.123257	0.296946	1.07627	47	RAE1, SNF8, CHMP1A, CHMP7, CEBPD, NUP85, NUP37, VPS37D, VPS28, CHMP4B, CHMP2A	REACTOME	HCMV_LATE_EVENTS
REACTOME_ACTIVATION_OF_SMO	0.323729	0.615951	0.0940503	-0.413827	-1.11147	17	ARRB1, SMO, CDON, EVC2	REACTOME	ACTIVATION_OF_SMO
REACTOME_CD28_CO_STIMULATION	0.325806	0.618793	0.0908241	-0.358866	-1.10675	30	LYN, GRB2, PAK1, MAP3K8, PAK3, MAP3K14, AKT3, CD86, PDPK1	REACTOME	CD28_CO_STIMULATION
REACTOME_RECOGNITION_OF_DNA_DAMAGE_BY_PCNA_CONTAINING_REPLICATION_COMPLEX	0.326014	0.618793	0.0934449	-0.372351	-1.08975	25	RFC4, RFC3, USP1, CUL4B, CUL4A, POLE2, RPA3, RFC2	REACTOME	RECOGNITION_OF_DNA_DAMAGE_BY_PCNA_CONTAINING_REPLICATION_COMPLEX
REACTOME_REGULATED_NECROSIS	0.326975	0.619866	0.123842	0.293557	1.06732	49	TRAF2, FASLG, CHMP7, CDC37, FADD, CASP5, STUB1, TNFRSF10B, TNFSF10, GZMB, ELANE, CHMP4B, CHMP2A	REACTOME	REGULATED_NECROSIS
REACTOME_CHOLESTEROL_BIOSYNTHESIS	0.327759	0.6206	0.0925529	-0.386372	-1.10697	23	SC5D, TM7SF2, IDI1, HMGCS1, MSMO1, FDFT1, NSDHL	REACTOME	CHOLESTEROL_BIOSYNTHESIS
BIOCARTA_PAR1_PATHWAY	0.329412	0.621472	0.113313	0.378264	1.10391	19	ARHGEF1, PIK3R1, GNAQ, F2	BIOCARTA	PAR1_PATHWAY
REACTOME_A_TETRASACCHARIDE_LINKER_SEQUENCE_IS_REQUIRED_FOR_GAG_SYNTHESIS	0.328904	0.621472	0.0919686	-0.387074	-1.10195	22	SDC3, CSPG5, XYLT1, GPC4, B3GAT1	REACTOME	A_TETRASACCHARIDE_LINKER_SEQUENCE_IS_REQUIRED_FOR_GAG_SYNTHESIS
REACTOME_REGULATED_PROTEOLYSIS_OF_P75NTR	0.329159	0.621472	0.0962406	-0.471941	-1.12059	11	ADAM17, PSEN1, PSEN2, NCSTN, NFKB1	REACTOME	REGULATED_PROTEOLYSIS_OF_P75NTR
REACTOME_RIPK1_MEDIATED_REGULATED_NECROSIS	0.329949	0.621736	0.0928481	-0.370699	-1.09322	26	PELI1, MLKL, FAS, TNFRSF10A, PDCD6IP, RIPK1, BIRC2	REACTOME	RIPK1_MEDIATED_REGULATED_NECROSIS
REACTOME_SYNTHESIS_OF_VERY_LONG_CHAIN_FATTY_ACYL_COAS	0.330565	0.622146	0.0916795	-0.386201	-1.09947	22	ELOVL5, ACSL1, ACSL5, HACD2, ELOVL1, ACSL3, HSD17B12	REACTOME	SYNTHESIS_OF_VERY_LONG_CHAIN_FATTY_ACYL_COAS
REACTOME_ADP_SIGNALLING_THROUGH_P2Y_PURINOCEPTOR_1	0.3325	0.623101	0.116739	0.361148	1.08577	22	GNAQ, P2RY1, GNG8, SRC, GNGT2, GNG2, GNG7, GNB5, GNG11	REACTOME	ADP_SIGNALLING_THROUGH_P2Y_PURINOCEPTOR_1
REACTOME_EPH_EPHRIN_MEDIATED_REPULSION_OF_CELLS	0.333858	0.623101	0.0880945	-0.320155	-1.08014	49	VAV2, LYN, ADAM10, VAV3, PSEN1, PSEN2, AP2A2, CLTC, AP2B1, NCSTN, EPHA4, EPHA1	REACTOME	EPH_EPHRIN_MEDIATED_REPULSION_OF_CELLS
REACTOME_IRS_MEDIATED_SIGNALLING	0.333861	0.623101	0.0883594	-0.336579	-1.07506	37	GAB1, GAB2, FRS2, GRB2, FGFR3, PDPK1, NRAS, KLB, PIK3R4, IRS2, FGF9, FGFR1, FGF23	REACTOME	IRS_MEDIATED_SIGNALLING
REACTOME_MEIOSIS	0.331536	0.623101	0.122108	0.285702	1.05896	52	LMNA, RPA2, MLH1, SYCP2, TERF2IP, DMC1, SYNE1, HSPA2, SUN2, ATM, SYCP3, REC8, MND1	REACTOME	MEIOSIS
REACTOME_NUCLEOTIDE_CATABOLISM	0.332792	0.623101	0.0899861	-0.354775	-1.09706	31	DPYD, ENTPD5, SAMHD1, ITPA, UPB1, NT5C2	REACTOME	NUCLEOTIDE_CATABOLISM
REACTOME_RET_SIGNALING	0.333861	0.623101	0.0883594	-0.336839	-1.07589	37	GAB1, GAB2, FRS2, GRB2, PRKACA	REACTOME	RET_SIGNALING
REACTOME_SYNDECAN_INTERACTIONS	0.333333	0.623101	0.0922597	-0.369941	-1.09098	26	SDC3, ITGAV, FN1, CASK, COL5A2	REACTOME	SYNDECAN_INTERACTIONS
REACTOME_TRANSLESION_SYNTHESIS_BY_Y_FAMILY_DNA_POLYMERASES_BYPASSES_LESIONS_ON_DNA_TEMPLATE	0.334432	0.623422	0.0905429	-0.350539	-1.08134	32	TRIM25, RFC4, POLH, RFC3, SPRTN, REV3L, POLE2, RPA3, POLK, RFC2, NPLOC4	REACTOME	TRANSLESION_SYNTHESIS_BY_Y_FAMILY_DNA_POLYMERASES_BYPASSES_LESIONS_ON_DNA_TEMPLATE
REACTOME_ECM_PROTEOGLYCANS	0.335375	0.624437	0.0862866	-0.301988	-1.0712	62	ITGAX, ACAN, ITGAV, PTPRS, FN1, COL6A1, COL5A2, COL4A5, DAG1, APP, TGFB2, LAMA3	REACTOME	ECM_PROTEOGLYCANS
BIOCARTA_PPARA_PATHWAY	0.337061	0.626829	0.0883594	-0.322425	-1.06865	45	RB1, HSD17B4, MAPK1, TNF, EP300, ACOX1, SP1, NCOA1, PIK3CG, RXRA, PRKACB	BIOCARTA	PPARA_PATHWAY
KEGG_TASTE_TRANSDUCTION	0.338926	0.62836	0.0908241	-0.374829	-1.08527	24	GRM4, GNG3, PRKACA, PLCB2, TAS1R3, TAS2R38, ADCY8, TAS1R1, PRKACB	KEGG	TASTE_TRANSDUCTION
REACTOME_GLYCOLYSIS	0.338957	0.62836	0.0857844	-0.30137	-1.06364	59	NUP107, GNPDA2, ADPGK, NUP155, PPP2CB, PRKACA, HK3, HK2, NUP205, BPGM, NUP58, NUP210, NUP153, NUP35, PFKFB3, ENO3, PRKACB, PPP2R1B, PGAM2, NUP93, NUP133, PGM2L1, GCK	REACTOME	GLYCOLYSIS
REACTOME_SYNTHESIS_OF_SUBSTRATES_IN_N_GLYCAN_BIOSYTHESIS	0.339089	0.62836	0.0870516	-0.305824	-1.06253	56	ST3GAL6, GLB1, DPM1, GNPNAT1, ST3GAL4, PMM2, ST8SIA4, ALG5, PGM3	REACTOME	SYNTHESIS_OF_SUBSTRATES_IN_N_GLYCAN_BIOSYTHESIS
REACTOME_CDC6_ASSOCIATION_WITH_THE_ORC_ORIGIN_COMPLEX	0.341682	0.632414	0.0940503	-0.467788	-1.11073	11	ORC3, MCM8, E2F1, CDC6, ORC6, E2F2	REACTOME	CDC6_ASSOCIATION_WITH_THE_ORC_ORIGIN_COMPLEX
BIOCARTA_DC_PATHWAY	0.342609	0.633381	0.0922597	-0.415647	-1.07699	15	CD40, ITGAX	BIOCARTA	DC_PATHWAY
REACTOME_DOWNSTREAM_SIGNALING_OF_ACTIVATED_FGFR4	0.343384	0.634064	0.0899861	-0.382655	-1.07897	21	GAB1, FRS2, GRB2, NRAS, KLB	REACTOME	DOWNSTREAM_SIGNALING_OF_ACTIVATED_FGFR4
HALLMARK_MITOTIC_SPINDLE	0.343836	0.63415	0.078921	-0.25334	-1.04884	188	KNTC1, FGD6, EPB41L2, SASS6, FGD4, DST, ABI1, DLG1, NF1, RAPGEF5, KPTN, NOTCH2, DOCK4, MARCKS, PALLD, PCGF5, ARHGEF11, ECT2, ARHGAP27, PLEKHG2, STK38L, LRPPRC, CDC42EP1, RASA1, CLASP1, KIF1B, RANBP9, HOOK3, TTK, ARL8A, HDAC6, ARAP3, DOCK2, SYNPO, ARHGEF2, RABGAP1, ARFGEF1, NCK1, CD2AP, TUBD1, DLGAP5, ALS2	HALLMARK	MITOTIC_SPINDLE
REACTOME_ACYL_CHAIN_REMODELLING_OF_PE	0.344418	0.634476	0.111011	0.38058	1.09092	18	PLA2G2F, PLA2G6, PLA2G2D	REACTOME	ACYL_CHAIN_REMODELLING_OF_PE
BIOCARTA_IL7_PATHWAY	0.348235	0.640753	0.109684	0.397736	1.10423	16	IL7R, PIK3R1, LCK, BCL2, STAT5A	BIOCARTA	IL7_PATHWAY
KEGG_BETA_ALANINE_METABOLISM	0.350087	0.640755	0.0908241	-0.391353	-1.07866	19	DPYD, ALDH3A2, UPB1, ALDH2	KEGG	BETA_ALANINE_METABOLISM
REACTOME_BLOOD_GROUP_SYSTEMS_BIOSYNTHESIS	0.350626	0.640755	0.0925529	-0.4629	-1.09913	11	ST3GAL6, ST3GAL4	REACTOME	BLOOD_GROUP_SYSTEMS_BIOSYNTHESIS
REACTOME_FRS_MEDIATED_FGFR3_SIGNALING	0.350694	0.640755	0.0908241	-0.422361	-1.07305	14	FRS2, GRB2, FGFR3, NRAS, FGF9, FGF23, FGF2, KRAS	REACTOME	FRS_MEDIATED_FGFR3_SIGNALING
REACTOME_HOMOLOGOUS_DNA_PAIRING_AND_STRAND_EXCHANGE	0.349684	0.640755	0.0857844	-0.333117	-1.064	37	CHEK1, RFC4, EXO1, RFC3, TOPBP1, NBN, DNA2, XRCC3, RPA3, ATR	REACTOME	HOMOLOGOUS_DNA_PAIRING_AND_STRAND_EXCHANGE
REACTOME_ION_TRANSPORT_BY_P_TYPE_ATPASES	0.34984	0.640755	0.0862866	-0.314946	-1.05197	47	ATP2A2, ATP8B1, ATP11A, CAMK2G, ATP11B, ATP1B3, ATP11C, ATP7B, CUTC, ATP2A1, ATP8B2, ATP9A, ATP8A1, ATP10D, ATP2C2	REACTOME	ION_TRANSPORT_BY_P_TYPE_ATPASES
REACTOME_RESPONSE_OF_EIF2AK1_HRI_TO_HEME_DEFICIENCY	0.348958	0.640755	0.0911073	-0.424938	-1.07959	14	ATF3, CEBPB, EIF2AK1, DDIT3, EIF2S1	REACTOME	RESPONSE_OF_EIF2AK1_HRI_TO_HEME_DEFICIENCY
HALLMARK_PEROXISOME	0.351351	0.641206	0.0826646	-0.283583	-1.06715	90	ABCD2, ALDH1A1, CAT, STS, HSD17B4, ELOVL5, ACSL1, ACSL5, IDI1, SLC35B2, LONP2, SCP2, IDH1, MSH2, IDE, HSD3B7, ACOX1, ACAA1, CLN6, CDK7, PEX6, SIAH1, ABCD3, HSD17B11, CTPS1, GNPAT, ACSL4	HALLMARK	PEROXISOME
REACTOME_SYNTHESIS_OF_PIPS_AT_THE_GOLGI_MEMBRANE	0.356522	0.649883	0.0899861	-0.429927	-1.07407	13	PIKFYVE, VAC14, PIK3C2A, FIG4, PIK3R4, PI4KA	REACTOME	SYNTHESIS_OF_PIPS_AT_THE_GOLGI_MEMBRANE
KEGG_HISTIDINE_METABOLISM	0.357877	0.651594	0.0888945	-0.381734	-1.06369	20	HAL, AMDHD1, ALDH3A2, ALDH2, ALDH3B2, METTL6	KEGG	HISTIDINE_METABOLISM
REACTOME_APC_CDC20_MEDIATED_DEGRADATION_OF_NEK2A	0.358804	0.652523	0.0870516	-0.377997	-1.07611	22	UBE2E1, UBE2D1, ANAPC7, ANAPC4, CDC16, MAD2L1, UBE2S	REACTOME	APC_CDC20_MEDIATED_DEGRADATION_OF_NEK2A
BIOCARTA_GCR_PATHWAY	0.36	0.653937	0.107554	0.394621	1.09558	16	NOS3, PIK3R1, GNAS, CALM3, ADRB2, CALM1, HSP90AA1, NR3C1	BIOCARTA	GCR_PATHWAY
REACTOME_FCGR3A_MEDIATED_IL10_SYNTHESIS	0.361331	0.654834	0.0840746	-0.341554	-1.07058	34	LYN, PLCG2, HCK, FGR, FCGR2A, CREB1, PRKACA, ADCY5, AHCYL1, ADCY8, IL10, PRKACB, ITPR1, SYK, ADCY6	REACTOME	FCGR3A_MEDIATED_IL10_SYNTHESIS
REACTOME_INTERACTION_BETWEEN_L1_AND_ANKYRINS	0.361111	0.654834	0.111918	0.332909	1.0548	27	SCN9A, SCN1B, SPTBN4, SCN8A, ANK1, SPTB, SCN3B, SPTAN1, SPTBN2	REACTOME	INTERACTION_BETWEEN_L1_AND_ANKYRINS
REACTOME_TRANSCRIPTIONAL_REGULATION_BY_RUNX1	0.362482	0.65616	0.0776799	-0.256856	-1.04367	156	BLK, SOCS3, LMO2, RNF2, CTLA4, CR1, SPI1, AGO4, PHC3, PCGF5, TCF3, CBFB, EP300, RING1, SMARCD1, AUTS2, TCF12, MYB, RUNX2, NR4A3, PHC1, YAP1, CTSK, PAX5, CDK7, PSMD1, SMARCE1, PSMD14, PBRM1	REACTOME	TRANSCRIPTIONAL_REGULATION_BY_RUNX1
REACTOME_INTERLEUKIN_27_SIGNALING	0.364937	0.659079	0.0902635	-0.45682	-1.08469	11	EBI3, JAK2, STAT1, STAT3	REACTOME	INTERLEUKIN_27_SIGNALING
REACTOME_PYRIMIDINE_CATABOLISM	0.364937	0.659079	0.0902635	-0.456347	-1.08357	11	DPYD, UPB1	REACTOME	PYRIMIDINE_CATABOLISM
BIOCARTA_CASPASE_PATHWAY	0.365432	0.659211	0.109684	0.360607	1.07381	21	LMNA, LMNB2, PRF1, GZMB, CASP9	BIOCARTA	CASPASE_PATHWAY
KEGG_GLYCOSPHINGOLIPID_BIOSYNTHESIS_GLOBO_SERIES	0.367089	0.661436	0.0905429	-0.43895	-1.06373	12	A4GALT, NAGA, HEXB	KEGG	GLYCOSPHINGOLIPID_BIOSYNTHESIS_GLOBO_SERIES
BIOCARTA_ERK5_PATHWAY	0.368056	0.661493	0.0880945	-0.416213	-1.05743	14	MAPK1, GRB2, CREB1, PIK3CG	BIOCARTA	ERK5_PATHWAY
REACTOME_DOWNSTREAM_SIGNAL_TRANSDUCTION	0.368679	0.661493	0.0845557	-0.3569	-1.07891	28	GRB2, RASA1, STAT1, CRKL, STAT3, STAT6, NRAS, CRK, NCK1	REACTOME	DOWNSTREAM_SIGNAL_TRANSDUCTION
REACTOME_GLUCAGON_SIGNALING_IN_METABOLIC_REGULATION	0.367609	0.661493	0.111918	0.331414	1.05937	28	ADCY4, ADCY7, PRKAR1B, GNAS, GNG8, ADCY9, GNG2, PRKAR2B	REACTOME	GLUCAGON_SIGNALING_IN_METABOLIC_REGULATION
REACTOME_TIGHT_JUNCTION_INTERACTIONS	0.368812	0.661493	0.10925	0.343105	1.04763	23	PARD6G, CLDN7, PARD3, CLDN5, CRB3	REACTOME	TIGHT_JUNCTION_INTERACTIONS
KEGG_PURINE_METABOLISM	0.370607	0.663951	0.126254	0.236468	1.02253	123	POLR1C, ADPRM, ENPP1, POLR2I, ADCY4, ADCY7, POLR3G, IMPDH2, POLR2F, ALLC, PDE4D, PDE3B, ENTPD6, PDE9A, POLA1, NUDT9, POLR3C, AMPD2, ADCY9, POLR2C, GMPR	KEGG	PURINE_METABOLISM
REACTOME_SYNTHESIS_OF_ACTIVE_UBIQUITIN_ROLES_OF_E1_AND_E2_ENZYMES	0.371622	0.665007	0.0860347	-0.36373	-1.06452	25	UBE2G1, UBE2E1, UBE2D1, UBE2G2, UBE2A, USP9X, UBE2S, UBA6	REACTOME	SYNTHESIS_OF_ACTIVE_UBIQUITIN_ROLES_OF_E1_AND_E2_ENZYMES
REACTOME_ASYMMETRIC_LOCALIZATION_OF_PCP_PROTEINS	0.372283	0.665429	0.114751	0.283479	1.03681	50	PSMA7, FZD4, PSMD7, PSMD4, FZD2, SCRIB, FZD8, PRICKLE1, PSMC5, DVL2, PSMB10, PSMD13, VANGL2, PSMB6, PSMB4, PSME1, PSMB8, PSMD8, PSMA5, PSMD6, PSMC4, FZD7, PSMD11	REACTOME	ASYMMETRIC_LOCALIZATION_OF_PCP_PROTEINS
REACTOME_TRANSMISSION_ACROSS_CHEMICAL_SYNAPSES	0.373832	0.667435	0.0732559	-0.245771	-1.0341	213	PPFIA4, CHRNB2, CHRNA3, PPM1F, DLG1, RASGRF1, MAPK1, LIN7C, CHRNA5, PRKAG2, PRKAG3, CREB1, ALDH2, GNG3, PLCB1, CASK, CACNA2D2, KCNJ15, TSPOAP1, SLC38A1, ACHE, PRKACA, SLC1A3, STXBP1, PPFIA3, GLUL, ADCY5, RPS6KA3, CAMK2G, GNAL, ABAT, PRKAG1, AP2A2, AP2B1, PLCB2, PDPK1, GRIK5, ADCY8, NRAS, PRKAA1, NCALD, PRKACB, CAMKK1, APBA1, NBEA, DNAJC5, GNB4, KCNJ2, GLRB, PPM1E, ADCY6, SYN1, SLC1A2, DLG2, CHRNA…	REACTOME	TRANSMISSION_ACROSS_CHEMICAL_SYNAPSES
REACTOME_INLB_MEDIATED_ENTRY_OF_LISTERIA_MONOCYTOGENES_INTO_HOST_CELL	0.374322	0.667548	0.0894367	-0.435862	-1.05625	12	STAM, MET, GRB2, CBL	REACTOME	INLB_MEDIATED_ENTRY_OF_LISTERIA_MONOCYTOGENES_INTO_HOST_CELL
HALLMARK_UV_RESPONSE_UP	0.377001	0.670797	0.0772747	-0.259033	-1.03448	136	LYN, ATF3, GRINA, KCNH2, BTG2, CREG1, TGFBRAP1, NR4A1, RFC4, CHRNA5, FOS, JUNB, NXF1, CNP, IL6, PPT1, HSPA13, ICAM1, FURIN, PRKACA, CDO1, TCHH, NTRK3, NUP58, ACAA1	HALLMARK	UV_RESPONSE_UP
KEGG_AXON_GUIDANCE	0.376812	0.670797	0.0770737	-0.266641	-1.04338	116	PLXNC1, PLXNB2, MAPK1, SEMA7A, GSK3B, MET, CHP1, SEMA4A, PAK1, PPP3CC, SEMA4B, PAK3, PPP3R1, RASA1, SRGAP3, DPYSL2, EPHA4, SEMA5A, NFAT5, NRAS, EPHA1, NCK1, NFATC1, RHOA, SEMA6B, SLIT1, ABLIM2, SEMA3C, EPHA7, PLXNB1, L1CAM, SEMA3B	KEGG	AXON_GUIDANCE
KEGG_MELANOMA	0.378834	0.6725	0.0797706	-0.294996	-1.04115	59	PTEN, RB1, MAPK1, MET, CDKN1A, MITF, E2F1, AKT3, PIK3CG, NRAS, PIK3R5, FGF9, CDH1, FGFR1, MDM2, FGF23, E2F2, BRAF, TP53, HGF	KEGG	MELANOMA
REACTOME_CS_DS_DEGRADATION	0.379249	0.6725	0.0880945	-0.449277	-1.06678	11	ARSB, CSPG5, HYAL3, IDUA, HEXB	REACTOME	CS_DS_DEGRADATION
REACTOME_STRIATED_MUSCLE_CONTRACTION	0.378764	0.6725	0.0815265	-0.338438	-1.06081	34	DMD, TNNI2, MYBPC3, DES, ACTC1, TMOD4, TTN, TPM3, TPM2, ACTA1, TMOD2	REACTOME	STRIATED_MUSCLE_CONTRACTION
REACTOME_UNWINDING_OF_DNA	0.379747	0.672621	0.0886261	-0.432771	-1.04876	12	GINS3, MCM8	REACTOME	UNWINDING_OF_DNA
REACTOME_SIALIC_ACID_METABOLISM	0.380645	0.673449	0.0822055	-0.342509	-1.0563	30	ST3GAL6, GLB1, ST3GAL4, ST8SIA4	REACTOME	SIALIC_ACID_METABOLISM
REACTOME_FGFR2_LIGAND_BINDING_AND_ACTIVATION	0.381609	0.674392	0.102449	0.441608	1.06496	10	FGF18, FGF22, FGF7	REACTOME	FGFR2_LIGAND_BINDING_AND_ACTIVATION
BIOCARTA_TNFR1_PATHWAY	0.382838	0.6758	0.0831291	-0.354683	-1.06372	27	RB1, MAP2K4, TNF, MAP3K1, PAK1, RIPK1	BIOCARTA	TNFR1_PATHWAY
REACTOME_RND3_GTPASE_CYCLE	0.383598	0.676378	0.111011	0.298071	1.0276	38	SEMA4F, PIK3R1, PKP4, CAV1, SCRIB, TXNL1, ANKRD26, TNFAIP1, WDR6, VANGL2, NISCH, FLOT2, VANGL1, RASAL2, LEMD3, ROCK1	REACTOME	RND3_GTPASE_CYCLE
KEGG_OOCYTE_MEIOSIS	0.385417	0.678819	0.0772747	-0.270541	-1.03762	101	PPP1CB, FBXW11, MAPK1, PPP1CC, CHP1, ANAPC7, FBXO43, PPP3CC, PPP3R1, PPP2CB, PRKACA, ANAPC4, CDC25C, ADCY5, SMC1B, RPS6KA3, CDC16, CAMK2G, MAD2L1, ADCY8, CALM2, MAPK12, PRKACB, PPP2R1B	KEGG	OOCYTE_MEIOSIS
REACTOME_G_BETA_GAMMA_SIGNALLING_THROUGH_PI3KGAMMA	0.388704	0.68384	0.0826646	-0.367858	-1.04725	22	GNG3, PIK3R6, AKT3, PIK3CG, PDPK1, RHOA, PIK3R5, GNB4	REACTOME	G_BETA_GAMMA_SIGNALLING_THROUGH_PI3KGAMMA
REACTOME_DETOXIFICATION_OF_REACTIVE_OXYGEN_SPECIES	0.392739	0.690162	0.0817516	-0.352578	-1.05741	27	CYBB, CAT, GSR, ERO1A, CCS	REACTOME	DETOXIFICATION_OF_REACTIVE_OXYGEN_SPECIES
REACTOME_BETA_CATENIN_INDEPENDENT_WNT_SIGNALING	0.394231	0.69123	0.122108	0.233246	1.01718	129	AXIN2, MYC, PSMA7, FZD4, PRKG1, PSMD7, RAC1, PSMD4, FZD2, ITPR2, SCRIB, FZD6, AP2S1, GNG8, WNT11, FZD8, AP2M1, PRICKLE1, GNGT2, TNRC6A, PSMC5, GNG2, DVL2, TNRC6C, ARRB2, CLTB, PSMB10, PSMD13, VANGL2, PSMB6, PFN1, PPP3CB, CALM1, ITPR3, PSMB4, CLTA, PSME1, GNAO1, PDE6B, PSMB8, GNG7, PSMD8, PSMA5, GNB5, GNAT2, GNG11, NLK, PSMD6, ROR2	REACTOME	BETA_CATENIN_INDEPENDENT_WNT_SIGNALING
REACTOME_DNA_REPAIR	0.393939	0.69123	0.144631	0.215022	1.01692	253	UIMC1, DDB2, SLX4, TDG, RPA2, RAD23A, POLR2I, APBB1, INO80E, RNF4, PALB2, PNKP, ISY1, KAT5, MLH1, PARG, MUTYH, POLR2F, UBXN1, USP43, TERF2IP, RNF168, XRCC1, XAB2, CETN2, NFRKB, NEIL3, SIRT6, FAN1, INO80D, PPIE, PPP4C, FAAP100, CHD1L, NTHL1, POLB, FEN1, POLR2C, RAD51B, HERC2, COPS7A	REACTOME	DNA_REPAIR
BIOCARTA_INFLAM_PATHWAY	0.396985	0.692024	0.0819779	-0.371972	-1.04884	21	IL15, TNF, IL6, CXCL8, TGFB2, CSF1, IL10	BIOCARTA	INFLAM_PATHWAY
KEGG_COMPLEMENT_AND_COAGULATION_CASCADES	0.396825	0.692024	0.0791317	-0.304918	-1.03677	51	CR2, BDKRB2, CR1, C5AR1, CD46, PROS1, C1R, PROC, MASP2	KEGG	COMPLEMENT_AND_COAGULATION_CASCADES
REACTOME_CRMPS_IN_SEMA3A_SIGNALING	0.39688	0.692024	0.0838361	-0.39739	-1.04657	16	GSK3B, CDK5R1, DPYSL2, DPYSL3, SEMA3A, DPYSL4, CRMP1	REACTOME	CRMPS_IN_SEMA3A_SIGNALING
REACTOME_DISEASES_ASSOCIATED_WITH_O_GLYCOSYLATION_OF_PROTEINS	0.397781	0.692024	0.078921	-0.302662	-1.033	52	C1GALT1, ADAMTS2, NOTCH2, C1GALT1C1, ADAMTSL4, DAG1, GALNT12, NOTCH1, B3GLCT, ADAMTS8, SEMA5A, THSD7A, ADAMTS6, ADAMTS4, POMT1, SBSPON, MUC6	REACTOME	DISEASES_ASSOCIATED_WITH_O_GLYCOSYLATION_OF_PROTEINS
REACTOME_DOWNSTREAM_SIGNALING_OF_ACTIVATED_FGFR2	0.396321	0.692024	0.0819779	-0.366515	-1.05008	23	GAB1, FRS2, GRB2	REACTOME	DOWNSTREAM_SIGNALING_OF_ACTIVATED_FGFR2
REACTOME_PLATELET_ADHESION_TO_EXPOSED_COLLAGEN	0.396714	0.692024	0.101351	0.386842	1.04337	14	ITGA10, ITGA1, GP1BB, GP6, GP1BA, GP9	REACTOME	PLATELET_ADHESION_TO_EXPOSED_COLLAGEN
REACTOME_TELOMERE_EXTENSION_BY_TELOMERASE	0.3975	0.692024	0.105125	0.345651	1.03918	22	DKC1, RUVBL2, TERF2IP, NOP10, ANKRD28, NHP2, PIF1, CCNA2, CDK2, RUVBL1	REACTOME	TELOMERE_EXTENSION_BY_TELOMERASE
REACTOME_SIGNALING_BY_NTRK2_TRKB	0.400335	0.695693	0.0815265	-0.36982	-1.04277	21	GAB1, FRS2, GRB2, CDK5R1	REACTOME	SIGNALING_BY_NTRK2_TRKB
KEGG_VIRAL_MYOCARDITIS	0.401274	0.696304	0.0787114	-0.309553	-1.0254	43	DMD, CD40, ABL2, ICAM1, EIF4G2, DAG1, ITGAL, SGCD, CD86, SGCB	KEGG	VIRAL_MYOCARDITIS
REACTOME_CD28_DEPENDENT_VAV1_PATHWAY	0.402504	0.696304	0.0847985	-0.441018	-1.04717	11	GRB2, PAK1, PAK3, CD86, CD28	REACTOME	CD28_DEPENDENT_VAV1_PATHWAY
REACTOME_METALLOPROTEASE_DUBS	0.401739	0.696304	0.0833634	-0.395798	-1.02556	15	STAM, EP300, ABRAXAS2, PSMD14, STAMBPL1, NLRP3	REACTOME	METALLOPROTEASE_DUBS
REACTOME_MITOCHONDRIAL_TRNA_AMINOACYLATION	0.402913	0.696304	0.102449	0.376779	1.05805	17	SARS2, YARS2, PPA2, VARS2, CARS2, NARS2, WARS2	REACTOME	MITOCHONDRIAL_TRNA_AMINOACYLATION
REACTOME_TP53_REGULATES_TRANSCRIPTION_OF_DEATH_RECEPTORS_AND_LIGANDS	0.402116	0.696304	0.0840746	-0.456422	-1.06016	10	FAS, TNFRSF10A, TP53BP2	REACTOME	TP53_REGULATES_TRANSCRIPTION_OF_DEATH_RECEPTORS_AND_LIGANDS
BIOCARTA_MEF2D_PATHWAY	0.403813	0.696321	0.0828962	-0.396527	-1.0443	16	EP300, HDAC2, PPP3CC, NFATC1, CALM2, CABIN1	BIOCARTA	MEF2D_PATHWAY
REACTOME_POSITIVE_EPIGENETIC_REGULATION_OF_RRNA_EXPRESSION	0.403454	0.696321	0.0776799	-0.322739	-1.02949	36	SF3B1, GSK3B, KAT2A, EP300, RBBP4, HDAC2, MYO1C, ERCC6	REACTOME	POSITIVE_EPIGENETIC_REGULATION_OF_RRNA_EXPRESSION
REACTOME_B_WICH_COMPLEX_POSITIVELY_REGULATES_RRNA_EXPRESSION	0.404362	0.696501	0.0810802	-0.361192	-1.04579	24	SF3B1, GSK3B, KAT2A, EP300, MYO1C, ERCC6, TBP	REACTOME	B_WICH_COMPLEX_POSITIVELY_REGULATES_RRNA_EXPRESSION
REACTOME_DOWNREGULATION_OF_ERBB2_SIGNALING	0.406977	0.699591	0.0802023	-0.363364	-1.03445	22	NRG2, EREG, HBEGF, ERBB3, AKT3	REACTOME	DOWNREGULATION_OF_ERBB2_SIGNALING
REACTOME_MTOR_SIGNALLING	0.407051	0.699591	0.0782955	-0.32217	-1.03196	38	STRADB, PRKAG2, PRKAG3, RRAGD, CAB39, AKT1S1, PRKAG1, PRKAA1, PPM1A, SLC38A9, RRAGB, CAB39L, LAMTOR5, FKBP1A, RPS6KB1, LAMTOR1, STRADA	REACTOME	MTOR_SIGNALLING
BIOCARTA_ATM_PATHWAY	0.407917	0.70031	0.0819779	-0.379846	-1.02706	18	CHEK1, CDKN1A, NBN, NFKB1, MDM2, RELA, TP53	BIOCARTA	ATM_PATHWAY
BIOCARTA_ETS_PATHWAY	0.421144	0.700766	0.0806388	-0.392001	-1.03238	16	CSF1R, FOS, HDAC2, E2F1, CSF1, E2F4	BIOCARTA	ETS_PATHWAY
BIOCARTA_GHRELIN_PATHWAY	0.417989	0.700766	0.0819779	-0.447506	-1.03945	10	RAPGEF5, IGFBP4, IGFBP3	BIOCARTA	GHRELIN_PATHWAY
BIOCARTA_PGC1A_PATHWAY	0.413146	0.700766	0.0988903	0.378847	1.02181	14	ESRRA, CALM3, YWHAH, PPP3CB, CALM1, HDAC5, CAMK4, PPARGC1A	BIOCARTA	PGC1A_PATHWAY
BIOCARTA_SHH_PATHWAY	0.420935	0.700766	0.0946646	0.394715	1.01978	12	GLI3, DYRK1B, PRKAR1B, PRKAR2B, DYRK1A, GLI1	BIOCARTA	SHH_PATHWAY
KEGG_PATHOGENIC_ESCHERICHIA_COLI_INFECTION	0.419786	0.700766	0.10592	0.287015	1.01881	43	HCLS1, ARPC1B, NCK2, TUBA4A, NCL, ARPC1A, TUBB1, TUBB2A, TUBB2B, TUBA8, EZR, TUBA1A, ROCK1, TUBB4B, CLDN1, CTTN, ARPC2, ARPC5L, ACTB, ACTG1, PRKCA	KEGG	PATHOGENIC_ESCHERICHIA_COLI_INFECTION
REACTOME_ATTENUATION_PHASE	0.421176	0.700766	0.0978773	0.347247	1.01339	19	HSPA6, DNAJB6, CRYBA4, HSPA2, DNAJB1, FKBP4, HSPA8, DEDD2, HSP90AA1	REACTOME	ATTENUATION_PHASE
REACTOME_BETA_OXIDATION_OF_VERY_LONG_CHAIN_FATTY_ACIDS	0.420394	0.700766	0.0824344	-0.434781	-1.03236	11	HSD17B4, ACOX1, ACAA1	REACTOME	BETA_OXIDATION_OF_VERY_LONG_CHAIN_FATTY_ACIDS
REACTOME_CARGO_TRAFFICKING_TO_THE_PERICILIARY_MEMBRANE	0.4128	0.700766	0.0774768	-0.308019	-1.01267	42	RP2, RAB3IP, ARL3, BBS5, GBF1, TTC8, SMO, EXOC5, BBS2, ASAP1, EXOC2, CYS1	REACTOME	CARGO_TRAFFICKING_TO_THE_PERICILIARY_MEMBRANE
REACTOME_CASPASE_ACTIVATION_VIA_EXTRINSIC_APOPTOTIC_SIGNALLING_PATHWAY	0.412752	0.700766	0.0799859	-0.356222	-1.0314	24	LY96, DAPK1, FAS, TICAM2, TNFRSF10A	REACTOME	CASPASE_ACTIVATION_VIA_EXTRINSIC_APOPTOTIC_SIGNALLING_PATHWAY
REACTOME_COLLAGEN_CHAIN_TRIMERIZATION	0.411392	0.700766	0.0770737	-0.321674	-1.02745	37	COL12A1, COL17A1, COL6A1, COL21A1, COL5A2, COL4A5, COL27A1, COL23A1, COL4A2, COL4A3, COL8A2, COL28A1, COL11A2, COL9A2	REACTOME	COLLAGEN_CHAIN_TRIMERIZATION
REACTOME_CONVERSION_FROM_APC_C_CDC20_TO_APC_C_CDH1_IN_LATE_ANAPHASE	0.419521	0.700766	0.0802023	-0.368141	-1.02582	20	UBE2E1, UBE2D1, ANAPC7, ANAPC4, CDC14A, CDC16	REACTOME	CONVERSION_FROM_APC_C_CDC20_TO_APC_C_CDH1_IN_LATE_ANAPHASE
REACTOME_DCC_MEDIATED_ATTRACTIVE_SIGNALING	0.420935	0.700766	0.0946646	0.395227	1.02111	12	ABLIM3, RAC1, SRC	REACTOME	DCC_MEDIATED_ATTRACTIVE_SIGNALING
REACTOME_DNA_DAMAGE_TELOMERE_STRESS_INDUCED_SENESCENCE	0.419628	0.700766	0.0795565	-0.350889	-1.0348	26	RB1, CDKN1B, CDKN1A, NBN, POT1, ASF1A, CABIN1, TINF2, ACD	REACTOME	DNA_DAMAGE_TELOMERE_STRESS_INDUCED_SENESCENCE
REACTOME_EXTENSION_OF_TELOMERES	0.414439	0.700766	0.10673	0.28846	1.02393	43	DKC1, RPA2, RUVBL2, CHTF18, TERF2IP, NOP10, POLA1, FEN1, ANKRD28	REACTOME	EXTENSION_OF_TELOMERES
REACTOME_FRS_MEDIATED_FGFR4_SIGNALING	0.421144	0.700766	0.0806388	-0.390404	-1.02817	16	FRS2, GRB2, NRAS, KLB, FGF9, FGF23, FGF2, KRAS	REACTOME	FRS_MEDIATED_FGFR4_SIGNALING
REACTOME_LYSINE_CATABOLISM	0.420394	0.700766	0.0824344	-0.434687	-1.03214	11	OGDH, DLD, PHYKPL, AASS, HYKK, DLST, CRYM	REACTOME	LYSINE_CATABOLISM
REACTOME_MITOCHONDRIAL_FATTY_ACID_BETA_OXIDATION_OF_SATURATED_FATTY_ACIDS	0.416092	0.700766	0.0972151	0.428621	1.03364	10	ECHS1, MECR, ACADS	REACTOME	MITOCHONDRIAL_FATTY_ACID_BETA_OXIDATION_OF_SATURATED_FATTY_ACIDS
REACTOME_MITOTIC_METAPHASE_AND_ANAPHASE	0.416	0.700766	0.134273	0.223977	1.02151	196	LMNA, MAD1L1, PTTG1, NUDC, NDEL1, CHMP7, ANAPC15, PSMA7, CDCA5, CCNB1, CENPF, PSMD7, PSMD4, ANAPC11, ITGB3BP, TUBA4A, NUP85, NUP37, INCENP, SPAST, CHMP4B, CHMP2A, AURKB, CENPL, CC2D1B, DYNC1I2, CDC26, PSMC5, IST1, CENPO, TUBB1, CHMP6, TUBB2A, CENPC, TUBB2B, PSMB10, PSMD13, PSMB6, PPP2R1A, SPC24, RANGAP1, TUBA8, CENPQ, CENPU, NUF2, DYNC1H1, ERCC6L, NUP54, KPNB1, CDK1, TUBA1A, PSMB4, LEMD3, KIF2A, …	REACTOME	MITOTIC_METAPHASE_AND_ANAPHASE
REACTOME_NITRIC_OXIDE_STIMULATES_GUANYLATE_CYCLASE	0.415049	0.700766	0.100633	0.371606	1.04353	17	NOS3, KCNMB1, PRKG1, PDE9A	REACTOME	NITRIC_OXIDE_STIMULATES_GUANYLATE_CYCLASE
REACTOME_PROCESSING_OF_INTRONLESS_PRE_MRNAS	0.416949	0.700766	0.0799859	-0.384933	-1.03386	17	NCBP1, CPSF7, NUDT21, PAPOLA	REACTOME	PROCESSING_OF_INTRONLESS_PRE_MRNAS
REACTOME_PROCESSIVE_SYNTHESIS_ON_THE_LAGGING_STRAND	0.416092	0.700766	0.0972151	0.428852	1.0342	10	RPA2, POLA1, FEN1, POLD4, PCNA, POLD2	REACTOME	PROCESSIVE_SYNTHESIS_ON_THE_LAGGING_STRAND
REACTOME_RAB_REGULATION_OF_TRAFFICKING	0.412202	0.700766	0.0738053	-0.266029	-1.02031	101	DENND5B, DENND3, DENND1A, RAB5C, RAB33B, RAB3IP, RAB7A, RAB8B, GGA2, RGP1, GAPVD1, RAB6A, GDI2, TRAPPC11, AKT3, DENND6A, DENND6B, DENND5A, RABGAP1, TBC1D15, ALS2, ULK1, RAB10, DENND4A, RAB5B	REACTOME	RAB_REGULATION_OF_TRAFFICKING
REACTOME_SENSORY_PERCEPTION_OF_TASTE	0.411074	0.700766	0.0802023	-0.357574	-1.03531	24	GRM4, CALHM1, TRPM4, PLCB2, TAS1R3, TAS2R38, TAS1R1, KCNJ2, CALHM3	REACTOME	SENSORY_PERCEPTION_OF_TASTE
REACTOME_SIGNALING_BY_FGFR_IN_DISEASE	0.409524	0.700766	0.0774768	-0.302069	-1.02708	51	GAB1, GAB2, FRS2, TRIM24, NCBP1, GRB2, CPSF6, FGFR3, STAT1, STAT3, NRAS, ZMYM2, FGFR1OP2, MYO18A	REACTOME	SIGNALING_BY_FGFR_IN_DISEASE
REACTOME_SIGNALING_BY_RETINOIC_ACID	0.416129	0.700766	0.0774768	-0.336551	-1.03793	30	ALDH1A1, RARA, CPT1A, RARB, DLD, RXRA, RXRB, PDHX, RDH16, PDK4	REACTOME	SIGNALING_BY_RETINOIC_ACID
REACTOME_SIGNALING_BY_TYPE_1_INSULIN_LIKE_GROWTH_FACTOR_1_RECEPTOR_IGF1R	0.410828	0.700766	0.0774768	-0.307949	-1.02009	43	GAB1, GAB2, FRS2, GRB2, FGFR3, PDPK1, NRAS, KLB, PIK3R4, IRS2, FGF9	REACTOME	SIGNALING_BY_TYPE_1_INSULIN_LIKE_GROWTH_FACTOR_1_RECEPTOR_IGF1R
REACTOME_TRANSCRIPTIONAL_REGULATION_OF_PLURIPOTENT_STEM_CELLS	0.41806	0.700766	0.0791317	-0.36092	-1.03405	23	HHEX, KLF4, SMAD2, SMAD4, STAT3, FOXP1, EPHA1	REACTOME	TRANSCRIPTIONAL_REGULATION_OF_PLURIPOTENT_STEM_CELLS
REACTOME_VOLTAGE_GATED_POTASSIUM_CHANNELS	0.417863	0.700766	0.0766747	-0.328665	-1.02749	33	KCNH3, KCNH2, KCNG3, KCNQ1, KCNB2, KCNQ4, KCND1, KCNA7, KCNS3, KCNC3, KCNA2, KCNA5	REACTOME	VOLTAGE_GATED_POTASSIUM_CHANNELS
REACTOME_YAP1_AND_WWTR1_TAZ_STIMULATED_GENE_EXPRESSION	0.416816	0.700766	0.0828962	-0.436132	-1.03557	11	RUNX2, YAP1, HIPK1, GATA4	REACTOME	YAP1_AND_WWTR1_TAZ_STIMULATED_GENE_EXPRESSION
REACTOME_PHOSPHOLIPASE_C_MEDIATED_CASCADE_FGFR2	0.422122	0.701593	0.095288	0.410611	1.02555	11	FGF18, FGF22, FGF7	REACTOME	PHOSPHOLIPASE_C_MEDIATED_CASCADE_FGFR2
REACTOME_THROMBOXANE_SIGNALLING_THROUGH_TP_RECEPTOR	0.424691	0.705114	0.100279	0.345617	1.02917	21	AAMP, GNAQ, GNG8, GNGT2, GNG2, TBXA2R, GNG7, GNB5, GNG11	REACTOME	THROMBOXANE_SIGNALLING_THROUGH_TP_RECEPTOR
REACTOME_VLDLR_INTERNALISATION_AND_DEGRADATION	0.427617	0.709218	0.0937465	0.39154	1.01158	12	NR1H3, AP2S1, NR1H2, AP2M1, CLTA	REACTOME	VLDLR_INTERNALISATION_AND_DEGRADATION
BIOCARTA_NO1_PATHWAY	0.431707	0.711649	0.09855	0.324076	1.01589	25	NOS3, PDE3B, PRKAR1B, CAV1, CALM3, VEGFA, PRKAR2B, KDR	BIOCARTA	NO1_PATHWAY
REACTOME_COLLAGEN_BIOSYNTHESIS_AND_MODIFYING_ENZYMES	0.432268	0.711649	0.0725352	-0.286426	-1.01425	60	COL12A1, ADAMTS2, COL17A1, COL6A1, COL21A1, COL5A2, P4HA3, COL4A5, COL27A1, COL23A1, COLGALT2, TLL2, P3H3, P3H1, COL4A2, COL4A3, COL8A2, COL28A1, PLOD1, COL11A2, COLGALT1, COL9A2	REACTOME	COLLAGEN_BIOSYNTHESIS_AND_MODIFYING_ENZYMES
REACTOME_CYTOSOLIC_IRON_SULFUR_CLUSTER_ASSEMBLY	0.432071	0.711649	0.0931455	0.388353	1.00335	12	CIAO3, CIAO2B, CIAO1, MMS19, ERCC2	REACTOME	CYTOSOLIC_IRON_SULFUR_CLUSTER_ASSEMBLY
REACTOME_GLUCONEOGENESIS	0.431208	0.711649	0.0776799	-0.352502	-1.02062	24	SLC37A2, SLC37A4, SLC25A10, MDH1, ENO3, FBP2, PGAM2	REACTOME	GLUCONEOGENESIS
REACTOME_GLUTATHIONE_CONJUGATION	0.431438	0.711649	0.0774768	-0.357879	-1.02534	23	CNDP2, CHAC2, GCLC	REACTOME	GLUTATHIONE_CONJUGATION
REACTOME_INTEGRIN_CELL_SURFACE_INTERACTIONS	0.430534	0.711649	0.0728939	-0.276533	-1.01391	77	ITGAX, CD47, ITGAV, PECAM1, ITGA4, ITGA3, FN1, ICAM4, COL6A1, ICAM1, COL5A2, COL4A5, ITGAL, COL23A1	REACTOME	INTEGRIN_CELL_SURFACE_INTERACTIONS
REACTOME_RECOGNITION_AND_ASSOCIATION_OF_DNA_GLYCOSYLASE_WITH_SITE_CONTAINING_AN_AFFECTED_PURINE	0.429885	0.711649	0.095288	0.420181	1.01329	10	MUTYH, TERF2IP, NEIL3	REACTOME	RECOGNITION_AND_ASSOCIATION_OF_DNA_GLYCOSYLASE_WITH_SITE_CONTAINING_AN_AFFECTED_PURINE
REACTOME_ACYL_CHAIN_REMODELLING_OF_PI	0.432916	0.711967	0.0808589	-0.430633	-1.02251	11	PLA2G4C, PLBD1	REACTOME	ACYL_CHAIN_REMODELLING_OF_PI
BIOCARTA_41BB_PATHWAY	0.433898	0.712085	0.077884	-0.381687	-1.02515	17	CHUK, MAP3K1, IKBKB, TNFRSF9, MAPK14, NFKB1, MAP3K5	BIOCARTA	41BB_PATHWAY
REACTOME_M_PHASE	0.433498	0.712085	0.147331	0.208292	1.00662	302	RAE1, LMNA, MAD1L1, PTTG1, NUDC, CSNK1D, HAUS8, NDEL1, CHMP7, ANAPC15, PSMA7, CDCA5, EML4, CCNB1, CENPF, SMC2, PSMD7, PSMD4, CETN2, PCM1, ANAPC11, ITGB3BP, PPP2R2D, TUBA4A, TUBG2, NUP85, NUP37, CEP290, INCENP, SPAST, CHMP4B, HAUS6, CHMP2A, CEP41, AURKB, CENPL, CC2D1B, ACTR1A, SSNA1, DYNC1I2, CDC26, CEP135, PSMC5, NUP50, IST1, CENPO, TUBB1, HAUS5, CHMP6, TUBB2A, CENPC, PRKAR2B, TUBB2B, NUMA1, PSMB…	REACTOME	M_PHASE
BIOCARTA_BIOPEPTIDES_PATHWAY	0.435811	0.713726	0.0774768	-0.351355	-1.0283	25	MAPK1, GRB2, JAK2, STAT1, STAT3, MAPK14, CALM2	BIOCARTA	BIOPEPTIDES_PATHWAY
REACTOME_FCERI_MEDIATED_NF_KB_ACTIVATION	0.435385	0.713726	0.0727141	-0.282394	-1.01315	66	LYN, TAB3, FBXW11, RASGRP4, CHUK, UBE2D1, IKBKB, MALT1, TAB2, UBE2V1, PSMD1, PSMD14, PDPK1, RASGRP1, NFKB1, PSMA1, MAP3K7, PSMD3	REACTOME	FCERI_MEDIATED_NF_KB_ACTIVATION
REACTOME_NCAM_SIGNALING_FOR_NEURITE_OUT_GROWTH	0.436421	0.713977	0.0736213	-0.287953	-1.00044	56	MAPK1, GRB2, CREB1, COL6A1, ST8SIA4, COL5A2, RPS6KA5, COL4A5, NRAS, SPTBN1, SPTBN5, COL4A2, NRTN, COL4A3, FGFR1, PTPRA, COL9A2, PTK2, GDNF	REACTOME	NCAM_SIGNALING_FOR_NEURITE_OUT_GROWTH
BIOCARTA_CDK5_PATHWAY	0.43739	0.714815	0.0795565	-0.439884	-1.02174	10	MAPK1, CDK5R1	BIOCARTA	CDK5_PATHWAY
REACTOME_O_LINKED_GLYCOSYLATION_OF_MUCINS	0.437898	0.714898	0.0741759	-0.302313	-1.00142	43	B3GNT7, C1GALT1, B3GNT9, C1GALT1C1, ST3GAL4, B4GALT5, GALNT12, ST6GALNAC2, B3GNT5, GALNT7, MUC6, GALNT6, GALNT1, GCNT1, B3GNT2, B3GNT8	REACTOME	O_LINKED_GLYCOSYLATION_OF_MUCINS
BIOCARTA_IL2_PATHWAY	0.44062	0.718482	0.077884	-0.374012	-1.01128	18	GRB2, FOS, ELK1, JAK3, IL2RB, SYK	BIOCARTA	IL2_PATHWAY
BIOCARTA_VIP_PATHWAY	0.441472	0.718482	0.0762797	-0.355081	-1.01732	23	EGR3, CHUK, MAP3K1, PPP3CC, NFATC1, CALM2, NFKB1, EGR2, PRKACB	BIOCARTA	VIP_PATHWAY
REACTOME_CASPASE_MEDIATED_CLEAVAGE_OF_CYTOSKELETAL_PROTEINS	0.441379	0.718482	0.0937465	0.416767	1.00506	10	VIM, GSN, SPTAN1, PLEC, ADD1	REACTOME	CASPASE_MEDIATED_CLEAVAGE_OF_CYTOSKELETAL_PROTEINS
REACTOME_RHO_GTPASES_ACTIVATE_IQGAPS	0.443069	0.718839	0.0978773	0.327189	0.999033	23	RAC1, TUBA4A, TUBB1, TUBB2A, TUBB2B, TUBA8, CALM1, TUBA1A, TUBB4B, IQGAP2, ACTB, ACTG1	REACTOME	RHO_GTPASES_ACTIVATE_IQGAPS
REACTOME_THE_ROLE_OF_NEF_IN_HIV_1_REPLICATION_AND_DISEASE_PATHOGENESIS	0.442822	0.718839	0.0968878	0.316631	1.00554	26	CD4, AP1M1, CD247, RAC1, LCK, AP2S1, AP2M1	REACTOME	THE_ROLE_OF_NEF_IN_HIV_1_REPLICATION_AND_DISEASE_PATHOGENESIS
REACTOME_TRANSLATION_OF_SARS_COV_1_STRUCTURAL_PROTEINS	0.442953	0.718839	0.0762797	-0.349336	-1.01146	24	PARP9, PARP6, GSK3B, ST3GAL4, PARP4	REACTOME	TRANSLATION_OF_SARS_COV_1_STRUCTURAL_PROTEINS
REACTOME_EPH_EPHRIN_SIGNALING	0.444113	0.719786	0.0701132	-0.270264	-1.00341	82	VAV2, LYN, ADAM10, ACTR3, ACTR2, PAK1, VAV3, PSEN1, PAK3, RASA1, PSEN2, KALRN, AP2A2, CLTC, AP2B1, NCSTN, EPHA4, EPHA1, RHOA	REACTOME	EPH_EPHRIN_SIGNALING
BIOCARTA_BCELLSURVIVAL_PATHWAY	0.445434	0.720739	0.0913924	0.383907	0.991859	12	PIK3R1, ZBTB7A, CCT4, DPF2	BIOCARTA	BCELLSURVIVAL_PATHWAY
REACTOME_DEGRADATION_OF_AXIN	0.445623	0.720739	0.101714	0.282689	0.998994	42	AXIN2, PSMA7, PSMD7, PSMD4, AXIN1, PSMC5, PSMB10, PSMD13, PSMB6, PSMB4, PSME1, PSMB8, PSMD8, PSMA5, PSMD6, PSMC4	REACTOME	DEGRADATION_OF_AXIN
HALLMARK_UV_RESPONSE_DN	0.447368	0.721324	0.0687943	-0.252388	-1.00297	133	VAV2, ZMIZ1, PTEN, EFEMP1, KIT, SIPA1L1, DLG1, PTPRM, ANXA4, CDKN1B, NOTCH2, LDLR, ATRN, MET, SMAD3, PIAS3, PRKCE, COL5A2, CDON, AKT3, KCNMA1, ADD3, KALRN, ACVR2A, RXRA, MAPK14, NFKB1, MAP2K5, BHLHE40	HALLMARK	UV_RESPONSE_DN
REACTOME_BIOTIN_TRANSPORT_AND_METABOLISM	0.446953	0.721324	0.0919686	0.403013	1.00657	11	SLC5A6, HLCS, MCCC2, ACACA	REACTOME	BIOTIN_TRANSPORT_AND_METABOLISM
REACTOME_TRANSLESION_SYNTHESIS_BY_POLK	0.446957	0.721324	0.0776799	-0.398982	-0.996763	13	RFC4, RFC3, REV3L, RPA3, POLK, RFC2	REACTOME	TRANSLESION_SYNTHESIS_BY_POLK
REACTOME_MOLECULES_ASSOCIATED_WITH_ELASTIC_FIBRES	0.44795	0.721517	0.0725352	-0.319677	-1.01299	35	EFEMP1, EMILIN3, EMILIN2, ITGAV, FN1, TGFB2, MFAP3, EFEMP2, LTBP2, ITGA8, EMILIN1	REACTOME	MOLECULES_ASSOCIATED_WITH_ELASTIC_FIBRES
BIOCARTA_TOB1_PATHWAY	0.449412	0.723128	0.0940503	0.342844	1.00054	19	TOB2, CD3G, CD247, CD3E, TGFBR2, TGFBR3, IL4, TGFB1	BIOCARTA	TOB1_PATHWAY
REACTOME_ACYL_CHAIN_REMODELLING_OF_PC	0.450607	0.72361	0.0770737	-0.368355	-1.01527	19	PLA2G4C, PLBD1, PLB1, LPCAT2, PNPLA8	REACTOME	ACYL_CHAIN_REMODELLING_OF_PC
REACTOME_RND2_GTPASE_CYCLE	0.450637	0.72361	0.0727141	-0.311767	-1.00825	39	FRS2, DST, PTPN13, UHRF1BP1L, ALDH3A2, DEPDC1B, UBXN11	REACTOME	RND2_GTPASE_CYCLE
REACTOME_DEPOLYMERISATION_OF_THE_NUCLEAR_LAMINA	0.454333	0.728796	0.0931455	0.370752	1.01159	15	LMNA, CCNB1, CDK1, LEMD3, LPIN1, PRKCA	REACTOME	DEPOLYMERISATION_OF_THE_NUCLEAR_LAMINA
REACTOME_EFFECTS_OF_PIP2_HYDROLYSIS	0.455446	0.729833	0.0962406	0.324194	0.989887	23	DAGLB, ABHD6, DGKZ, RASGRP2, ITPR2, PRKCQ, ITPR3, PRKCD, MGLL, DGKE	REACTOME	EFFECTS_OF_PIP2_HYDROLYSIS
KEGG_GAP_JUNCTION	0.457386	0.730705	0.104344	0.249533	0.995611	76	HTR2A, CSNK1D, ADCY4, ADCY7, PRKG1, GNAQ, GNAS, TUBA4A, ITPR2, ADCY9, MAPK7, SRC, PRKX, TUBB1, TUBB2A, TUBB2B, TUBA8, GNAI2, CDK1, TUBA1A, ITPR3	KEGG	GAP_JUNCTION
KEGG_RIBOFLAVIN_METABOLISM	0.457391	0.730705	0.0764767	-0.394706	-0.986079	13	ACP5, MTMR1, MTMR2, ACP6, MTMR6	KEGG	RIBOFLAVIN_METABOLISM
REACTOME_TRNA_PROCESSING_IN_THE_NUCLEUS	0.456989	0.730705	0.100991	0.267147	0.988114	51	RAE1, TSEN34, DDX1, RPP30, NUP85, NUP37, POP7, POP4, NUP50, CSTF2, C2orf49, POP5, TSEN54, ELAC2, NUP54, RTCB	REACTOME	TRNA_PROCESSING_IN_THE_NUCLEUS
REACTOME_AQUAPORIN_MEDIATED_TRANSPORT	0.459459	0.731766	0.100991	0.287896	0.986826	37	ADCY4, ADCY7, PRKAR1B, GNAS, GNG8, ADCY9, RAB11FIP2, GNGT2, AQP3, GNG2, PRKAR2B	REACTOME	AQUAPORIN_MEDIATED_TRANSPORT
REACTOME_CD28_DEPENDENT_PI3K_AKT_SIGNALING	0.45933	0.731766	0.0937465	0.337685	1.00166	20	PIK3R1, PIK3R3, LCK, PRR5	REACTOME	CD28_DEPENDENT_PI3K_AKT_SIGNALING
REACTOME_GAMMA_CARBOXYLATION_TRANSPORT_AND_AMINO_TERMINAL_CLEAVAGE_OF_PROTEINS	0.458554	0.731766	0.0770737	-0.430139	-0.999107	10	PROS1, GGCX, FURIN, PROC	REACTOME	GAMMA_CARBOXYLATION_TRANSPORT_AND_AMINO_TERMINAL_CLEAVAGE_OF_PROTEINS
KEGG_ARGININE_AND_PROLINE_METABOLISM	0.462567	0.73537	0.0999277	0.284328	0.989566	40	ALDH1B1, NOS3, AGMAT, GAMT, PYCR2, P4HA2, ODC1, ASL, SMS, OAT, SAT1, AZIN2, ARG2, NAGS, GLS, GOT1, PYCR3	KEGG	ARGININE_AND_PROLINE_METABOLISM
REACTOME_TRANSPORT_OF_THE_SLBP_DEPENDANT_MATURE_MRNA	0.462662	0.73537	0.0723571	-0.323137	-0.999228	31	NCBP1, NUP107, NXF1, NUP155, NUP205, NUP58, NUP210, NUP153, NUP35	REACTOME	TRANSPORT_OF_THE_SLBP_DEPENDANT_MATURE_MRNA
KEGG_AUTOIMMUNE_THYROID_DISEASE	0.464471	0.735481	0.0755015	-0.362366	-0.998766	19	CD40, CTLA4, FAS, CGA	KEGG	AUTOIMMUNE_THYROID_DISEASE
KEGG_BASAL_CELL_CARCINOMA	0.467717	0.735481	0.0702813	-0.293488	-0.990173	49	WNT7B, WNT1, WNT5A, GSK3B, STK36, WNT10B, WNT10A, SMO, DVL1, DVL3, FZD5, TCF7L2, TCF7, WNT16	KEGG	BASAL_CELL_CARCINOMA
KEGG_GLUTATHIONE_METABOLISM	0.467391	0.735481	0.100279	0.292904	0.982366	35	GPX7, GPX4, GPX2, GSTM3, GSTP1, ODC1, GPX1, RRM2, SMS, GPX3, GSTK1	KEGG	GLUTATHIONE_METABOLISM
REACTOME_DISEASES_ASSOCIATED_WITH_GLYCOSAMINOGLYCAN_METABOLISM	0.466877	0.735481	0.0704501	-0.316898	-1.00419	35	SDC3, ACAN, CSPG5, CHST3, GPC4	REACTOME	DISEASES_ASSOCIATED_WITH_GLYCOSAMINOGLYCAN_METABOLISM
REACTOME_EGR2_AND_SOX10_MEDIATED_INITIATION_OF_SCHWANN_CELL_MYELINATION	0.465313	0.735481	0.0741759	-0.343203	-1.01213	26	HDAC2, SREBF2, ADGRG6, DAG1, YAP1, PRX, EGR2	REACTOME	EGR2_AND_SOX10_MEDIATED_INITIATION_OF_SCHWANN_CELL_MYELINATION
REACTOME_INTEGRIN_SIGNALING	0.467905	0.735481	0.0738053	-0.339621	-0.993963	25	GRB2, FN1, RAP1B, RAPGEF4, PDPK1, CRK, RASGRP1, RAPGEF3, CSK, SYK, APBB1IP, PTK2	REACTOME	INTEGRIN_SIGNALING
REACTOME_NEGATIVE_REGULATION_OF_NOTCH4_SIGNALING	0.464865	0.735481	0.100279	0.283052	0.989099	41	TACC3, PSMA7, PSMD7, PSMD4, PSMC5, PSMB10, PSMD13, PSMB6, RBX1, PSMB4, PSME1, PSMB8, PSMD8, PSMA5, PSMD6, PSMC4, PSMD11, NOTCH4, AKT1, UBB, PSMB3, PSMB7	REACTOME	NEGATIVE_REGULATION_OF_NOTCH4_SIGNALING
REACTOME_PROTEIN_LOCALIZATION	0.467836	0.735481	0.0665892	-0.251624	-0.997446	132	ABCD2, CAT, HSD17B4, AGPS, CROT, CS, ALDH3A2, UBE2D1, LONP2, PEX1, SCP2, HSPA9, CHCHD7, IDH1, TOMM70, ACOX2, IDE, ACBD5, LDHD, CHCHD10, APP, ACOX1, ACAA1, BAAT, AMACR, PEX6, USP9X, ABCD3, PMPCB, PITRM1, GNPAT, ZFAND6, COQ2	REACTOME	PROTEIN_LOCALIZATION
REACTOME_RUNX1_REGULATES_GENES_INVOLVED_IN_MEGAKARYOCYTE_DIFFERENTIATION_AND_PLATELET_FUNCTION	0.463612	0.735481	0.100279	0.296795	0.989577	34	KMT2B, ZFPM1, PRKCQ, TNRC6A, GATA1, PRMT1, WDR5, TNRC6C, NFE2, RUNX1, GP1BA, SIN3B, THBS1, ITGA2B, MYL9, DPY30, SETD1B, PF4	REACTOME	RUNX1_REGULATES_GENES_INVOLVED_IN_MEGAKARYOCYTE_DIFFERENTIATION_AND_PLATELET_FUNCTION
REACTOME_SENSORY_PROCESSING_OF_SOUND_BY_OUTER_HAIR_CELLS_OF_THE_COCHLEA	0.467717	0.735481	0.0702813	-0.29392	-0.991629	49	EPB41L3, TWF1, OTOG, WHRN, TRIOBP, EPS8, CASK, MYO1C, MYO7A	REACTOME	SENSORY_PROCESSING_OF_SOUND_BY_OUTER_HAIR_CELLS_OF_THE_COCHLEA
REACTOME_SIGNALING_BY_ERBB4	0.466667	0.735481	0.0707899	-0.296999	-0.984959	44	NRG2, EREG, GRB2, ADAM17, HBEGF, PSEN1, ERBB3, TAB2, YAP1, PSEN2, NCSTN, NRAS	REACTOME	SIGNALING_BY_ERBB4
BIOCARTA_EIF_PATHWAY	0.468384	0.735495	0.0913924	0.373389	0.987472	13	EIF3A, EIF4A1, EIF2S2, EIF6, EEF2	BIOCARTA	EIF_PATHWAY
BIOCARTA_WNT_PATHWAY	0.469012	0.735742	0.0732559	-0.352863	-0.994961	21	TLE1, WNT1, GSK3B, SMAD4, DVL1	BIOCARTA	WNT_PATHWAY
KEGG_LEUKOCYTE_TRANSENDOTHELIAL_MIGRATION	0.471111	0.737555	0.0668966	-0.256179	-0.988945	105	VAV2, CYBB, PLCG2, CTNND1, PECAM1, ITGA4, RASSF5, VAV3, ICAM1, CTNNA1, CLDN3, VASP, RAP1B, ITGAL, RAPGEF4, PIK3CG, MAPK14, RHOA, MAPK12, RAPGEF3, PIK3R5	KEGG	LEUKOCYTE_TRANSENDOTHELIAL_MIGRATION
REACTOME_SIGNALING_BY_FGFR2_IN_DISEASE	0.470886	0.737555	0.0956031	0.29427	0.982959	32	POLR2I, FGF18, GTF2F1, POLR2F, PIK3R1, GTF2F2, POLR2C, FGF22, NCBP2, FGF7, POLR2L, POLR2G, HRAS	REACTOME	SIGNALING_BY_FGFR2_IN_DISEASE
KEGG_PENTOSE_PHOSPHATE_PATHWAY	0.471605	0.73759	0.0940503	0.332932	0.991398	21	PGM1, ALDOC, PFKP, PGLS, TALDO1, PFKM	KEGG	PENTOSE_PHOSPHATE_PATHWAY
REACTOME_HSF1_ACTIVATION	0.473684	0.740102	0.0919686	0.334414	0.991957	20	HSPA6, RPA2, DNAJB6, CRYBA4, DNAJB1, FKBP4, DEDD2	REACTOME	HSF1_ACTIVATION
BIOCARTA_SM_PATHWAY	0.477954	0.742645	0.0749279	-0.423363	-0.983368	10	SRSF2, SNRPA1	BIOCARTA	SM_PATHWAY
KEGG_PYRUVATE_METABOLISM	0.477273	0.742645	0.0707899	-0.31976	-0.988786	31	ME2, ALDH3A2, ALDH2, LDHD, DLD, MDH1, LDHC, ALDH9A1, ME3, ACAT1	KEGG	PYRUVATE_METABOLISM
REACTOME_ADENYLATE_CYCLASE_ACTIVATING_PATHWAY	0.478161	0.742645	0.0891647	0.405762	0.978516	10	ADCY4, ADCY7, ADCY9	REACTOME	ADENYLATE_CYCLASE_ACTIVATING_PATHWAY
REACTOME_PROTEIN_UBIQUITINATION	0.476712	0.742645	0.0995791	0.258097	0.971304	56	LEO1, PEX12, CDC34, CDC73, RNF181, RNF20, PEX13, UBE2J2, SELENOS, RRAGA, PEX5, PEX2, BCL10, UBE2T, PEX14, RNF144A, OTULIN, UBE2B, USP7, PCNA	REACTOME	PROTEIN_UBIQUITINATION
REACTOME_SUMOYLATION_OF_IMMUNE_RESPONSE_PROTEINS	0.477954	0.742645	0.0749279	-0.421835	-0.979819	10	SUMO3, PIAS3, IKBKE, NFKB2, RELA	REACTOME	SUMOYLATION_OF_IMMUNE_RESPONSE_PROTEINS
REACTOME_TRANSCRIPTIONAL_REGULATION_BY_THE_AP_2_TFAP2_FAMILY_OF_TRANSCRIPTION_FACTORS	0.47651	0.742645	0.0725352	-0.340987	-0.987285	24	KIT, TGFA, CGA, EP300, CDKN1A	REACTOME	TRANSCRIPTIONAL_REGULATION_BY_THE_AP_2_TFAP2_FAMILY_OF_TRANSCRIPTION_FACTORS
REACTOME_VITAMIN_B5_PANTOTHENATE_METABOLISM	0.480583	0.745666	0.0919686	0.34951	0.981479	17	ENPP1, SLC5A6, PPCS, PANK2	REACTOME	VITAMIN_B5_PANTOTHENATE_METABOLISM
REACTOME_CYTOCHROME_P450_ARRANGED_BY_SUBSTRATE_TYPE	0.482595	0.748046	0.0689567	-0.296107	-0.97111	41	CYP4V2, CYP27B1, CYP3A5, ARNT, CYP4F11, NCOA1, CYP2E1, RXRA, FDX1	REACTOME	CYTOCHROME_P450_ARRANGED_BY_SUBSTRATE_TYPE
REACTOME_CAMK_IV_MEDIATED_PHOSPHORYLATION_OF_CREB	0.483245	0.748312	0.0743625	-0.417684	-0.970177	10	CREB1, CAMK2G, CAMKK1	REACTOME	CAMK_IV_MEDIATED_PHOSPHORYLATION_OF_CREB
KEGG_AMYOTROPHIC_LATERAL_SCLEROSIS_ALS	0.485531	0.751101	0.0694481	-0.294256	-0.975693	46	CAT, TNF, CASP1, CHP1, CCS, PPP3CC, PPP3R1, MAPK14, MAPK12, ALS2, MAP2K6, MAP3K5, SLC1A2, MAPK13, TOMM40L, APAF1, GRIN2C, TP53	KEGG	AMYOTROPHIC_LATERAL_SCLEROSIS_ALS
REACTOME_DEFECTIVE_B4GALT7_CAUSES_EDS_PROGEROID_TYPE	0.486441	0.751101	0.0720033	-0.36561	-0.981966	17	SDC3, CSPG5, GPC4	REACTOME	DEFECTIVE_B4GALT7_CAUSES_EDS_PROGEROID_TYPE
REACTOME_TERMINATION_OF_TRANSLESION_DNA_SYNTHESIS	0.486486	0.751101	0.0718276	-0.333423	-0.975822	25	TRIM25, RFC4, POLH, RFC3, POLE2, RPA3, POLK, RFC2, POLI, ISG15, REV1	REACTOME	TERMINATION_OF_TRANSLESION_DNA_SYNTHESIS
REACTOME_SIGNALING_BY_MODERATE_KINASE_ACTIVITY_BRAF_MUTANTS	0.487261	0.751555	0.0687943	-0.303133	-0.984875	40	MAPK1, FN1, IQGAP1, JAK2, ARRB1, RAP1B, CAMK2G, NRAS, BRAP, MARK3	REACTOME	SIGNALING_BY_MODERATE_KINASE_ACTIVITY_BRAF_MUTANTS
HALLMARK_UNFOLDED_PROTEIN_RESPONSE	0.487988	0.751666	0.0658312	-0.259633	-0.982261	94	ATF3, XPOT, CKS1B, ERO1A, HSPA9, SSR1, CNOT2, HSPA5, CEBPB, EDEM1, ATF6, CNOT6, DNAJB9, HERPUD1, SEC31A, EIF2AK3, ALDH18A1, SLC30A5, SPCS3, PDIA6, FKBP14, FUS, EIF2S1, SLC1A4, DDX10, NABP1, TTC37, EXOC2, HYOU1, MTHFD2, KIF5B, KHSRP	HALLMARK	UNFOLDED_PROTEIN_RESPONSE
REACTOME_ACTIVATION_OF_MATRIX_METALLOPROTEINASES	0.488294	0.751666	0.0711327	-0.344372	-0.986637	23	MMP11, MMP17, MMP8, FURIN, CTSK	REACTOME	ACTIVATION_OF_MATRIX_METALLOPROTEINASES
REACTOME_MITOCHONDRIAL_PROTEIN_IMPORT	0.489362	0.752568	0.0962406	0.266317	0.965261	47	CHCHD4, COX17, TIMM44, TIMM22, COA6, PMPCA, GFER, NDUFB8, SLC25A6, FXN, CYC1, ATP5F1A, BCS1L, CMC4, SLC25A4, TIMM17A, TIMM23	REACTOME	MITOCHONDRIAL_PROTEIN_IMPORT
BIOCARTA_PDZS_PATHWAY	0.492201	0.753969	0.0725352	-0.370091	-0.974672	16	DLG1, CASK, NFASC, SPTBN1, ACTA1, DLG2, NRXN3	BIOCARTA	PDZS_PATHWAY
HALLMARK_G2M_CHECKPOINT	0.491132	0.753969	0.0609039	-0.239824	-0.993505	181	DMD, SLC12A2, DR1, CDKN1B, FANCC, KNL1, NOTCH2, SS18, CHEK1, HIF1A, STAG1, MARCKS, CKS1B, SRSF2, EXO1, RAD23B, SMAD3, CDKN3, FOXN3, E2F1, EWSR1, SLC38A1, TLE3, TMPO, RPS6KA5, BCL3, GSPT1, PRMT5, TTK, PDS5B, CUL4A, STIL, XPO1	HALLMARK	G2M_CHECKPOINT
KEGG_PANTOTHENATE_AND_COA_BIOSYNTHESIS	0.492201	0.753969	0.0725352	-0.37003	-0.974514	16	DPYD, UPB1, VNN1	KEGG	PANTOTHENATE_AND_COA_BIOSYNTHESIS
REACTOME_SODIUM_CALCIUM_EXCHANGERS	0.492063	0.753969	0.0734381	-0.413477	-0.960405	10	SLC24A4, SLC24A1	REACTOME	SODIUM_CALCIUM_EXCHANGERS
HALLMARK_E2F_TARGETS	0.494565	0.756849	0.0603786	-0.240024	-0.993513	178	DCK, SMC6, GINS3, CDKN1B, PAN2, CHEK1, NUP107, STAG1, CKS1B, SRSF2, WDR90, SHMT1, RFC3, CDKN3, USP1, CDKN1A, MSH2, TMPO, NUDT21, NBN, PRDX4, NUP205, DEPDC1, GSPT1, PAICS, PDS5B, PMS2, XPO1, IPO7, ASF1A, MELK, NUP153, MAD2L1, RPA3, ILF3, EIF2S1, UBE2S, DLGAP5, UNG, ANP32E, CTPS1, PRPS1, RFC2, MTHFD2, ING3, PSMC3IP, TFRC, HNRNPD, PLK4	HALLMARK	E2F_TARGETS
BIOCARTA_CCR5_PATHWAY	0.496487	0.757567	0.0880945	0.359959	0.982145	15	CCR5, GNAQ, CALM3, CXCR4, CALM1, CXCL12	BIOCARTA	CCR5_PATHWAY
REACTOME_ENDOGENOUS_STEROLS	0.495667	0.757567	0.0721798	-0.356222	-0.981831	19	CYP4V2, ARNT, NCOA1, RXRA, FDX1	REACTOME	ENDOGENOUS_STEROLS
REACTOME_TNFR1_INDUCED_PROAPOPTOTIC_SIGNALING	0.496487	0.757567	0.0880945	0.363992	0.96262	13	TRAF2, FADD, USP21, OTUD7B, TNFRSF1A	REACTOME	TNFR1_INDUCED_PROAPOPTOTIC_SIGNALING
REACTOME_REGULATION_OF_HMOX1_EXPRESSION_AND_ACTIVITY	0.498638	0.760106	0.096563	0.26144	0.950546	49	PSMA7, KEAP1, PSMD7, PSMD4, NFE2L2, PSMC5, PSMB10, PSMD13, PSMB6, RBX1, MAFK, PSMB4, PSME1, PRKCD, PSMB8, PSMD8, PSMA5, PSMD6, PSMC4	REACTOME	REGULATION_OF_HMOX1_EXPRESSION_AND_ACTIVITY
REACTOME_OPIOID_SIGNALLING	0.499255	0.760306	0.0643583	-0.260167	-0.965926	82	OPRM1, MAPK1, PDE4B, CREB1, GNG3, PPP3CC, PLCB1, PPP3R1, PPP2CB, PRKACA, ADCY5, CAMK2G, GNAL, AHCYL1, PLCB2, ADCY8, PRKACB, CAMKK1, PPP2R1B, NBEA, ITPR1, GNB4	REACTOME	OPIOID_SIGNALLING
REACTOME_RUNX2_REGULATES_OSTEOBLAST_DIFFERENTIATION	0.5	0.7607	0.0701132	-0.335366	-0.97101	24	RB1, MAPK1, CBFB, RUNX2, YAP1, HDAC6	REACTOME	RUNX2_REGULATES_OSTEOBLAST_DIFFERENTIATION
KEGG_NICOTINATE_AND_NICOTINAMIDE_METABOLISM	0.503425	0.761502	0.0707899	-0.349545	-0.973997	20	NNT, NT5C2, PNP, NMNAT1, NAMPT, NNMT, NT5C1A	KEGG	NICOTINATE_AND_NICOTINAMIDE_METABOLISM
REACTOME_BIOLOGICAL_OXIDATIONS	0.503106	0.761502	0.103958	0.222776	0.974796	131	BPHL, CYP2R1, ALDH1B1, TPST2, AIP, N6AMT1, SMOX, CYP27A1, DPEP1, PTGS1, CYP46A1, GSTM3, CYP4F22, CES1, GSTP1, ABHD10	REACTOME	BIOLOGICAL_OXIDATIONS
REACTOME_GLUTAMATE_AND_GLUTAMINE_METABOLISM	0.503448	0.761502	0.0862866	0.394005	0.950162	10	PYCR2, RIMKLA, KYAT1, OAT, GLS, PYCR3	REACTOME	GLUTAMATE_AND_GLUTAMINE_METABOLISM
REACTOME_NEGATIVE_REGULATION_OF_NMDA_RECEPTOR_MEDIATED_NEURONAL_TRANSMISSION	0.503425	0.761502	0.0707899	-0.349142	-0.972874	20	PPM1F, DLG1	REACTOME	NEGATIVE_REGULATION_OF_NMDA_RECEPTOR_MEDIATED_NEURONAL_TRANSMISSION
REACTOME_RAS_ACTIVATION_UPON_CA2_INFLUX_THROUGH_NMDA_RECEPTOR	0.5026	0.761502	0.0714786	-0.354173	-0.976184	19	DLG1, RASGRF1, CAMK2G, NRAS	REACTOME	RAS_ACTIVATION_UPON_CA2_INFLUX_THROUGH_NMDA_RECEPTOR
REACTOME_TNFS_BIND_THEIR_PHYSIOLOGICAL_RECEPTORS	0.502447	0.761502	0.0684715	-0.320913	-0.970126	28	TNFRSF13B, TNFRSF8, TNFSF13B, TNFSF11, TNFRSF9, TNFRSF17	REACTOME	TNFS_BIND_THEIR_PHYSIOLOGICAL_RECEPTORS
KEGG_ASTHMA	0.509839	0.764514	0.0723571	-0.399767	-0.94922	11	CD40, TNF	KEGG	ASTHMA
KEGG_GLYCOSAMINOGLYCAN_BIOSYNTHESIS_CHONDROITIN_SULFATE	0.509532	0.764514	0.0707899	-0.351895	-0.969904	19	CHST15, CHST3, XYLT1, CSGALNACT2, CSGALNACT1, B3GAT1	KEGG	GLYCOSAMINOGLYCAN_BIOSYNTHESIS_CHONDROITIN_SULFATE
KEGG_GLYOXYLATE_AND_DICARBOXYLATE_METABOLISM	0.506944	0.764514	0.0711327	-0.375562	-0.954148	14	CS, MTHFD1, AFMID, MDH1, MTHFD1L, MTHFD2, MTHFD2L, ACO1, ACO2, HAO1	KEGG	GLYOXYLATE_AND_DICARBOXYLATE_METABOLISM
REACTOME_BIOSYNTHESIS_OF_SPECIALIZED_PRORESOLVING_MEDIATORS_SPMS	0.507042	0.764514	0.0870516	0.352582	0.950969	14	GPX4, ALOX12, HPGD, ALOX5AP	REACTOME	BIOSYNTHESIS_OF_SPECIALIZED_PRORESOLVING_MEDIATORS_SPMS
REACTOME_CONSTITUTIVE_SIGNALING_BY_EGFRVIII	0.506087	0.764514	0.0713053	-0.36786	-0.953167	15	GAB1, GRB2, CBL, NRAS	REACTOME	CONSTITUTIVE_SIGNALING_BY_EGFRVIII
REACTOME_SEMA4D_INDUCED_CELL_MIGRATION_AND_GROWTH_CONE_COLLAPSE	0.509709	0.764514	0.0886261	0.3441	0.966284	17	SEMA4D, MYH9, MYH14, MYH10, ROCK1, RHOB, MYL9, RND1	REACTOME	SEMA4D_INDUCED_CELL_MIGRATION_AND_GROWTH_CONE_COLLAPSE
REACTOME_SIGNALING_BY_WNT_IN_CANCER	0.508885	0.764514	0.0673624	-0.317241	-0.967367	29	CTBP2, GSK3B, PPP2CB, TNKS, KREMEN2, FZD5, TCF7L2, AMER1, PPP2R1B	REACTOME	SIGNALING_BY_WNT_IN_CANCER
REACTOME_SYNTHESIS_OF_GLYCOSYLPHOSPHATIDYLINOSITOL_GPI	0.508197	0.764514	0.086795	0.357128	0.974418	15	PIGH, PIGG, PIGC, PIGV, PIGW, PIGQ, DPM2, PIGB, PIGP	REACTOME	SYNTHESIS_OF_GLYCOSYLPHOSPHATIDYLINOSITOL_GPI
REACTOME_TRANSCRIPTIONAL_REGULATION_BY_VENTX	0.509615	0.764514	0.0668966	-0.302931	-0.970339	38	AGO4, UBE2E1, UBE2D1, ANAPC7, CSF1R, IL6, CEBPB, ANAPC4, CDC16, TCF7L2, NFKB1, UBE2S	REACTOME	TRANSCRIPTIONAL_REGULATION_BY_VENTX
KEGG_AMINOACYL_TRNA_BIOSYNTHESIS	0.511111	0.765688	0.0894367	0.322287	0.9597	21	SARS2, FARSA, YARS2, VARS2, CARS2, PSTK	KEGG	AMINOACYL_TRNA_BIOSYNTHESIS
REACTOME_GAMMA_CARBOXYLATION_HYPUSINE_FORMATION_AND_ARYLSULFATASE_ACTIVATION	0.513471	0.767018	0.0659816	-0.30952	-0.970174	34	ARSB, STS, SUMF1, TPST1, PROS1, GGCX, FURIN, ARSK, PROC	REACTOME	GAMMA_CARBOXYLATION_HYPUSINE_FORMATION_AND_ARYLSULFATASE_ACTIVATION
REACTOME_RNA_POLYMERASE_II_TRANSCRIBES_SNRNA_GENES	0.512968	0.767018	0.0982123	0.251305	0.973059	67	TAF13, POLR2I, CDK9, INTS1, INTS5, GTF2F1, POLR2F, SUPT5H, GTF2F2, ZC3H8, SNAPC1, NABP2, POLR2C, GTF2E2, INTS14, TAF6, SSU72, INTS2, NCBP2, POLR2L, INTS12, SNAPC4, INTS11, POLR2G, TAF8	REACTOME	RNA_POLYMERASE_II_TRANSCRIBES_SNRNA_GENES
REACTOME_SUMOYLATION_OF_UBIQUITINYLATION_PROTEINS	0.513471	0.767018	0.0659816	-0.309603	-0.970434	34	NUP107, PIAS1, NUP155, NUP205, VHL, NUP58, NUP210, NUP153, NUP35, NUP93, NUP133, PIAS2, PML, MDM2, SEH1L, NUP88, NUP188, TRIM27, NUP98	REACTOME	SUMOYLATION_OF_UBIQUITINYLATION_PROTEINS
REACTOME_INFLAMMASOMES	0.51463	0.768016	0.0699459	-0.356119	-0.962901	18	AIM2, NLRP1, CASP1, MEFV, APP, NFKB1, NFKB2, NLRP3	REACTOME	INFLAMMASOMES
REACTOME_AUF1_HNRNP_D0_BINDS_AND_DESTABILIZES_MRNA	0.516043	0.768658	0.0934449	0.274943	0.956902	40	PSMA7, PSMD7, PSMD4, PSMC5, PSMB10, PSMD13, PSMB6, HSPA8, PSMB4, PSME1, PSMB8, PSMD8, PSMA5, PSMD6, PSMC4	REACTOME	AUF1_HNRNP_D0_BINDS_AND_DESTABILIZES_MRNA
REACTOME_CLASS_B_2_SECRETIN_FAMILY_RECEPTORS	0.516031	0.768658	0.0639272	-0.267115	-0.971569	73	ADM, WNT7B, ADGRE2, WNT1, WNT5A, RAMP2, WNT10B, GNG3, WNT10A, SMO	REACTOME	CLASS_B_2_SECRETIN_FAMILY_RECEPTORS
BIOCARTA_IGF1MTOR_PATHWAY	0.522034	0.768725	0.0684715	-0.356211	-0.956724	17	PTEN, GSK3B, INPPL1, PDPK1, EIF2S1	BIOCARTA	IGF1MTOR_PATHWAY
BIOCARTA_TCYTOTOXIC_PATHWAY	0.523385	0.768725	0.0824344	0.36204	0.935365	12	CD3G, CD247, CD3E, CD2, CD3D	BIOCARTA	TCYTOTOXIC_PATHWAY
KEGG_ALZHEIMERS_DISEASE	0.521739	0.768725	0.0609039	-0.248239	-0.972808	118	ATP2A2, FAS, ADAM10, MAPK1, TNF, MME, NDUFS1, GSK3B, CHP1, ADAM17, NDUFA5, PPP3CC, PSEN1, PLCB1, NAE1, CDK5R1, SDHB, PPP3R1, IDE, ATF6, EIF2AK3, APP, BACE1, PSEN2, NCSTN, PLCB2, LRP1	KEGG	ALZHEIMERS_DISEASE
KEGG_CELL_CYCLE	0.523188	0.768725	0.0607719	-0.248019	-0.971945	118	RB1, ORC3, CDKN1B, CHEK1, STAG1, GSK3B, STAG2, ANAPC7, EP300, SMAD3, HDAC2, SMAD2, CDKN1A, E2F1, ANAPC4, CDC25C, CDC14A, SMC1B, SMAD4, CDC16, TTK, TGFB2, SKP2, CDK7, RBL2, MAD2L1	KEGG	CELL_CYCLE
KEGG_MATURITY_ONSET_DIABETES_OF_THE_YOUNG	0.52	0.768725	0.0699459	-0.374067	-0.934519	13	HHEX	KEGG	MATURITY_ONSET_DIABETES_OF_THE_YOUNG
KEGG_SNARE_INTERACTIONS_IN_VESICULAR_TRANSPORT	0.521193	0.768725	0.0647943	-0.304076	-0.969954	36	STX7, STX12, VAMP7, VTI1A, TSNARE1, SEC22B, STX17, VAMP3, STX2, SNAP23, STX16, STX3	KEGG	SNARE_INTERACTIONS_IN_VESICULAR_TRANSPORT
REACTOME_BBSOME_MEDIATED_CARGO_TARGETING_TO_CILIUM	0.519931	0.768725	0.0697793	-0.350652	-0.966479	19	RAB3IP, BBS5, TTC8, SMO, BBS2	REACTOME	BBSOME_MEDIATED_CARGO_TARGETING_TO_CILIUM
REACTOME_DEUBIQUITINATION	0.519894	0.768725	0.0568864	-0.235049	-0.989089	210	PTEN, SMAD1, KDM1B, TRAF3, YOD1, TRIM25, STAM, HIF1A, NOD2, TGFBR1, UBE2D1, IFIH1, KAT2A, FOXK2, UCHL1, USP30, EP300, RAD23B, SMAD3, ABRAXAS2, SMAD2, TNIP3, TOMM70, TAF9B, ARRB1, RIPK1, ACTR8, IDE, HCFC1, DDX58, USP42, USP3, USP25, SMAD4, ZRANB1, TNKS, BIRC2, CLSPN, USP44, SKP2, VCPIP1, ASXL1, PSMD1, PRKN, PSMD14, USP9X, RHOA, RHOT1, NOD1, USP24, USP4, SENP8, SNX3, PSMA1, MAP3K7, PSMD3, STAMBPL1,…	REACTOME	DEUBIQUITINATION
REACTOME_DSCAM_INTERACTIONS	0.520282	0.768725	0.0706196	-0.402836	-0.93569	10	PAK1, MAPK14, MAPK12, MAPK13	REACTOME	DSCAM_INTERACTIONS
REACTOME_ESR_MEDIATED_SIGNALING	0.518195	0.768725	0.0614364	-0.244107	-0.974865	136	DDX5, CDKN1B, KDM1A, TGFA, MAPK1, UHMK1, AGO4, STAG1, EREG, STAG2, FOS, CBFB, SRF, HBEGF, EP300, CREB1, GNG3, ELK1, TLE3, MYB, GTF2A1, AKT3, KANK1, CARM1, SP1, NCOA1, XPO1, TBP, PDPK1, NRAS, NCOA3	REACTOME	ESR_MEDIATED_SIGNALING
REACTOME_HEME_BIOSYNTHESIS	0.519187	0.768725	0.0835991	0.380262	0.949751	11	ALAS1, PPOX, FLVCR1, COX15, UROS, HMBS	REACTOME	HEME_BIOSYNTHESIS
REACTOME_HOST_INTERACTIONS_OF_HIV_FACTORS	0.523952	0.768725	0.0992333	0.22959	0.971005	104	RAE1, CD4, CDK9, PSMA7, AP1M1, CD247, ELOB, PSMD7, RAC1, PSMD4, LCK, NUP85, NUP37, AP2S1, AP2M1, SLC25A6, PSMC5, NUP50, PSIP1, PSMB10, PSMD13, PSMB6, RANGAP1, NUP54, KPNB1, RBX1, PSMB4, PSME1, RANBP1	REACTOME	HOST_INTERACTIONS_OF_HIV_FACTORS
REACTOME_NETRIN_1_SIGNALING	0.523684	0.768725	0.0916795	0.265954	0.963771	46	TRPC5, UNC5A, ABLIM3, RAC1, MYO10, NTN4, RGMA, SRC, PRKCQ, SIAH2	REACTOME	NETRIN_1_SIGNALING
REACTOME_POST_TRANSLATIONAL_MODIFICATION_SYNTHESIS_OF_GPI_ANCHORED_PROTEINS	0.52071	0.768725	0.0988903	0.247743	0.966185	69	PIGH, LY6K, CD109, LY6G6C, PLAUR, GPIHBP1, TECTA, PIGG, PIGC, MELTF, PRSS41, PIGV, PIGW, NTNG2, PRSS21, ART3, PIGQ, DPM2, FOLR2, PIGB, LYPD6B, CNTN4, LY6H, PIGP, GPLD1, PLET1, NRN1	REACTOME	POST_TRANSLATIONAL_MODIFICATION_SYNTHESIS_OF_GPI_ANCHORED_PROTEINS
REACTOME_PROGRAMMED_CELL_DEATH	0.521739	0.768725	0.111463	0.219265	0.988163	174	LMNA, TRAF2, DAPK2, FASLG, CHMP7, OMA1, PSMA7, UACA, CDC37, UNC5A, BCAP31, FADD, CDKN2A, PSMD7, CASP5, PSMD4, STUB1, TNFRSF10B, TNFSF10, GZMB, ELANE, BCL2, VIM, CHMP4B, BBC3, CHMP2A, GSN, SFN, CASP9, YWHAB, PRKCQ, PSMC5, MAGED1, CHMP6, FLOT1, PSMB10, PSMD13, PSMB6, YWHAH, BCL2L1, GSDMD, SPTAN1, HMGB1, KPNB1, FLOT2, PSMB4, ROCK1, PSME1, BIRC3, PRKCD, HSP90AA1, TP73, TFDP2	REACTOME	PROGRAMMED_CELL_DEATH
REACTOME_SIGNALING_BY_FGFR1	0.523885	0.768725	0.0652353	-0.297904	-0.963418	39	GAB1, FRS2, MAPK1, GRB2, PPP2CB, CBL, MKNK1, NRAS, SPRED1	REACTOME	SIGNALING_BY_FGFR1
REACTOME_HCMV_INFECTION	0.52568	0.769096	0.0995791	0.242453	0.971108	82	RAE1, SNF8, CHMP1A, CHMP7, CEBPD, TUBA4A, NUP85, NUP37, TRIM28, VPS37D, VPS28, CHMP4B, CHMP2A, DYNC1I2, NUP50, TUBB1, CHMP6, TUBB2A, TUBB2B, TUBA8, DYNC1H1, NUP54, TUBA1A, DAXX, GPS2, TBL1X, VPS25, TPR, TUBB4B, EGFR, NCOR2, MVB12A	REACTOME	HCMV_INFECTION
REACTOME_ROLE_OF_PHOSPHOLIPIDS_IN_PHAGOCYTOSIS	0.524917	0.769096	0.0672065	-0.336775	-0.958758	22	PLCG2, PLD4, PLD2, FCGR2A, PRKCE	REACTOME	ROLE_OF_PHOSPHOLIPIDS_IN_PHAGOCYTOSIS
REACTOME_SHC_MEDIATED_CASCADE_FGFR1	0.525217	0.769096	0.0694481	-0.364072	-0.943352	15	GRB2, NRAS, FGF9, FGFR1, FGF23, FGF2, KRAS	REACTOME	SHC_MEDIATED_CASCADE_FGFR1
REACTOME_SYNTHESIS_OF_PC	0.527027	0.769627	0.0678338	-0.327086	-0.957275	25	CEPT1, MFSD2A, ACHE, STARD7, ABHD3, SLC44A2, LPIN3, PCYT1A, SLC44A5, LPCAT1, STARD10	REACTOME	SYNTHESIS_OF_PC
REACTOME_TIE2_SIGNALING	0.526699	0.769627	0.086795	0.340782	0.956968	17	DOK2, PIK3R1, HRAS, ANGPT2	REACTOME	TIE2_SIGNALING
REACTOME_RAP1_SIGNALLING	0.530435	0.773881	0.0689567	-0.361631	-0.937029	15	PRKACA, RAP1B, RAPGEF4, RASGRP1, RAPGEF3, PRKACB	REACTOME	RAP1_SIGNALLING
KEGG_NEUROACTIVE_LIGAND_RECEPTOR_INTERACTION	0.532609	0.776328	0.110122	0.218214	0.983424	174	S1PR4, HTR2A, P2RY6, ADORA2B, PARD3, GZMA, GRIN3B, ADORA2A, CHRNB1, P2RY11, NMUR1, F2, LTB4R2, PTGIR, CHRNA7, SSTR4, P2RY1, P2RX1, GABRG3, HCRTR1, CHRNE, LPAR6, THRA, GALR2, ADCYAP1R1, GPR35, GPR83, P2RX4, S1PR3, GRPR, ADRA2A	KEGG	NEUROACTIVE_LIGAND_RECEPTOR_INTERACTION
REACTOME_FORMATION_OF_THE_BETA_CATENIN_TCF_TRANSACTIVATING_COMPLEX	0.533871	0.777443	0.0649408	-0.309285	-0.953838	30	TCF4, TLE1, EP300, TLE4, TLE3	REACTOME	FORMATION_OF_THE_BETA_CATENIN_TCF_TRANSACTIVATING_COMPLEX
BIOCARTA_CERAMIDE_PATHWAY	0.535529	0.777588	0.0683111	-0.349217	-0.962524	19	MAPK1, MAP2K4, MAP3K1, RIPK1	BIOCARTA	CERAMIDE_PATHWAY
BIOCARTA_RAC1_PATHWAY	0.535959	0.777588	0.067676	-0.340379	-0.948458	20	CHN1, MAP3K1, PAK1, CDK5R1, PIK3CG	BIOCARTA	RAC1_PATHWAY
KEGG_DRUG_METABOLISM_OTHER_ENZYMES	0.535473	0.777588	0.0670513	-0.323954	-0.948111	25	DPYD, ITPA, UPB1, CYP3A5, TK2, HPRT1, NAT1, TYMP, UCKL1	KEGG	DRUG_METABOLISM_OTHER_ENZYMES
REACTOME_PHOSPHORYLATION_OF_THE_APC_C	0.535959	0.777588	0.067676	-0.340271	-0.948156	20	UBE2E1, UBE2D1, ANAPC7, ANAPC4, CDC16	REACTOME	PHOSPHORYLATION_OF_THE_APC_C
REACTOME_EXTRA_NUCLEAR_ESTROGEN_SIGNALING	0.537764	0.778762	0.0614364	-0.266307	-0.961143	68	CDKN1B, TGFA, MAPK1, UHMK1, EREG, FOS, SRF, HBEGF, CREB1, GNG3, ELK1	REACTOME	EXTRA_NUCLEAR_ESTROGEN_SIGNALING
REACTOME_SIGNALING_BY_FLT3_ITD_AND_TKD_MUTANTS	0.537391	0.778762	0.0683111	-0.359601	-0.931767	15	GAB2, GRB2, CDKN1A	REACTOME	SIGNALING_BY_FLT3_ITD_AND_TKD_MUTANTS
REACTOME_PROTEIN_METHYLATION	0.53913	0.780019	0.0681513	-0.36926	-0.922508	13	PRMT3, VCPKMT, METTL21A, EEF1AKMT1, CAMKMT	REACTOME	PROTEIN_METHYLATION
KEGG_CIRCADIAN_RHYTHM_MAMMAL	0.540687	0.780106	0.0699459	-0.38636	-0.93629	12	BHLHE41, CLOCK	KEGG	CIRCADIAN_RHYTHM_MAMMAL
REACTOME_AMINO_ACIDS_REGULATE_MTORC1	0.539936	0.780106	0.0639272	-0.283821	-0.948007	47	BMT2, KPTN, FNIP1, SZT2, ATP6V1H, ATP6V1G1, RRAGD, ATP6V1B1, TCIRG1, SLC38A9, RRAGB, CASTOR2, SEH1L, FLCN, NPRL3, LAMTOR5	REACTOME	AMINO_ACIDS_REGULATE_MTORC1
REACTOME_TRANSCRIPTIONAL_REGULATION_BY_RUNX2	0.540541	0.780106	0.0609039	-0.251554	-0.957441	98	SMAD1, RB1, PPARGC1B, MAPK1, GSK3B, TWIST2, CBFB, CDKN1A, AKT3, STAT1, RUNX2, SMAD4, SMURF1, YAP1, SKP2, FBXW7, HDAC6, PSMD1, PSMD14, HIVEP3	REACTOME	TRANSCRIPTIONAL_REGULATION_BY_RUNX2
BIOCARTA_AKAP13_PATHWAY	0.541446	0.780481	0.0686326	-0.396132	-0.920118	10	PRKAG1, LPAR3, RHOA, PRKACB	BIOCARTA	AKAP13_PATHWAY
BIOCARTA_ARENRF2_PATHWAY	0.544348	0.780974	0.067676	-0.357369	-0.925985	15	MAPK1, FOS, CREB1, MAFF, MAPK14	BIOCARTA	ARENRF2_PATHWAY
BIOCARTA_DEATH_PATHWAY	0.544987	0.780974	0.0880945	0.294661	0.941887	28	LMNA, TRAF2, FADD, TNFSF10, BCL2, CASP9, SPTAN1, TNFRSF25, BIRC3	BIOCARTA	DEATH_PATHWAY
REACTOME_BRANCHED_CHAIN_AMINO_ACID_CATABOLISM	0.545455	0.780974	0.0840746	0.31692	0.940065	20	IVD, ECHS1, HSD17B10, BCAT2, PPM1K, SLC25A44, BCKDK, ACAD8, MCCC2, HIBCH, ALDH6A1, BCKDHB	REACTOME	BRANCHED_CHAIN_AMINO_ACID_CATABOLISM
REACTOME_CONSTITUTIVE_SIGNALING_BY_LIGAND_RESPONSIVE_EGFR_CANCER_VARIANTS	0.544194	0.780974	0.0675189	-0.356466	-0.938791	16	GAB1, GRB2, CBL, NRAS	REACTOME	CONSTITUTIVE_SIGNALING_BY_LIGAND_RESPONSIVE_EGFR_CANCER_VARIANTS
REACTOME_KILLING_MECHANISMS	0.545617	0.780974	0.0689567	-0.390136	-0.926353	11	WNT5A, DVL1, DVL3	REACTOME	KILLING_MECHANISMS
REACTOME_REGULATION_OF_TP53_ACTIVITY_THROUGH_METHYLATION	0.543529	0.780974	0.0833634	0.341185	0.947227	16	JMY, MDM4, ATM, L3MBTL1, EHMT1, EHMT2, TTC5	REACTOME	REGULATION_OF_TP53_ACTIVITY_THROUGH_METHYLATION
REACTOME_RHOC_GTPASE_CYCLE	0.546282	0.780974	0.0609039	-0.260579	-0.945397	71	VAV2, ARHGAP32, RTKN, DEPDC1B, ARHGEF11, IQGAP1, TMPO, VAPB, ARHGEF10, JUP, ACBD5, STOM, MACO1, ABCD3, RHOA, ARHGAP1, VAMP3	REACTOME	RHOC_GTPASE_CYCLE
REACTOME_SCAVENGING_BY_CLASS_A_RECEPTORS	0.545882	0.780974	0.0831291	0.340518	0.945375	16	APOE, FTL	REACTOME	SCAVENGING_BY_CLASS_A_RECEPTORS
REACTOME_SIGNALING_BY_CTNNB1_PHOSPHO_SITE_MUTANTS	0.543403	0.780974	0.067676	-0.365311	-0.928105	14	GSK3B, PPP2CB, AMER1, PPP2R1B	REACTOME	SIGNALING_BY_CTNNB1_PHOSPHO_SITE_MUTANTS
REACTOME_TRIGLYCERIDE_BIOSYNTHESIS	0.547126	0.781466	0.0817516	0.378379	0.912479	10	GPAM, GPAT2, DGAT1, LPIN1	REACTOME	TRIGLYCERIDE_BIOSYNTHESIS
KEGG_ENDOMETRIAL_CANCER	0.548031	0.782045	0.0625237	-0.278896	-0.940941	49	PTEN, MAPK1, GSK3B, GRB2, ELK1, CTNNA1, AKT3, TCF7L2, PIK3CG, PDPK1, NRAS, TCF7	KEGG	ENDOMETRIAL_CANCER
REACTOME_PKMTS_METHYLATE_HISTONE_LYSINES	0.550955	0.783358	0.0628004	-0.293021	-0.95202	40	AEBP2, SETDB2, RBBP4, SETD2, MECOM, NFKB1, PRDM16, KMT5A, ATF7IP, NFKB2, ASH2L, SETDB1, SETD7, RBBP5, SUZ12	REACTOME	PKMTS_METHYLATE_HISTONE_LYSINES
REACTOME_REGULATION_OF_HSF1_MEDIATED_HEAT_SHOCK_RESPONSE	0.55	0.783358	0.095288	0.247759	0.958077	68	RAE1, HSPA6, RPS19BP1, BAG3, RPA2, CCAR2, MAPKAPK2, NUP85, NUP37, DNAJB6, CRYBA4, HSPA2, ATM, NUP50, DNAJB1, FKBP4, HSPA8, DEDD2, NUP54	REACTOME	REGULATION_OF_HSF1_MEDIATED_HEAT_SHOCK_RESPONSE
REACTOME_SELECTIVE_AUTOPHAGY	0.55	0.783358	0.0919686	0.249076	0.947389	58	SQSTM1, TUBA4A, VIM, MFN2, ARL13B, PINK1, SRC, DYNC1I2, ATM, EPAS1, TUBB1, PEX5, TUBB2A, TUBB2B, TUBA8, HSPA8, DYNC1H1, MTERF3, TUBA1A, HSP90AA1, TUBB4B	REACTOME	SELECTIVE_AUTOPHAGY
REACTOME_SURFACTANT_METABOLISM	0.550617	0.783358	0.0852885	0.315634	0.939888	21	ADORA2B, ADORA2A, TTF1, ABCA3, ADRA2A, ADGRF5	REACTOME	SURFACTANT_METABOLISM
REACTOME_ORC1_REMOVAL_FROM_CHROMATIN	0.552113	0.784291	0.0925529	0.249045	0.936913	57	ORC1, PSMA7, PSMD7, PSMD4, CDT1, MCM4, PSMC5, MCM3, PSMB10, PSMD13, PSMB6, RBX1, CCNA2, PSMB4, PSME1, CDK2, PSMB8, PSMD8, PSMA5, MCM7, PSMD6, PSMC4	REACTOME	ORC1_REMOVAL_FROM_CHROMATIN
REACTOME_CELL_EXTRACELLULAR_MATRIX_INTERACTIONS	0.55286	0.784639	0.0667426	-0.35371	-0.931531	16	ARHGEF6, VASP, LIMS2	REACTOME	CELL_EXTRACELLULAR_MATRIX_INTERACTIONS
BIOCARTA_MITOCHONDRIA_PATHWAY	0.553398	0.784691	0.0840746	0.336359	0.944549	17	ENDOG, BCL2, CASP9	BIOCARTA	MITOCHONDRIA_PATHWAY
REACTOME_ELEVATION_OF_CYTOSOLIC_CA2_LEVELS	0.554566	0.784904	0.0793435	0.352167	0.909856	12	P2RX1, ITPR2, P2RX4, ITPR3, P2RX6	REACTOME	ELEVATION_OF_CYTOSOLIC_CA2_LEVELS
REACTOME_NEUROTRANSMITTER_RECEPTORS_AND_POSTSYNAPTIC_SIGNAL_TRANSMISSION	0.555091	0.784904	0.0561767	-0.235228	-0.958572	158	CHRNB2, CHRNA3, PPM1F, DLG1, RASGRF1, MAPK1, LIN7C, CHRNA5, PRKAG2, PRKAG3, CREB1, GNG3, PLCB1, CASK, KCNJ15, PRKACA, ADCY5, RPS6KA3, CAMK2G, GNAL, PRKAG1, AP2A2, AP2B1, PLCB2, PDPK1, GRIK5, ADCY8, NRAS, PRKAA1, NCALD, PRKACB, CAMKK1, APBA1, NBEA, GNB4, KCNJ2, GLRB, PPM1E, ADCY6, DLG2, CHRNA1, EPB41L1, HTR3A, MDM2, RPS6KA6, ARHGEF7, GNB3, TUBB6, GRIN2C, PRKCG, GABRA3, GNAI3, AP2A1, PRKAR2A, CAMKK…	REACTOME	NEUROTRANSMITTER_RECEPTORS_AND_POSTSYNAPTIC_SIGNAL_TRANSMISSION
REACTOME_RHO_GTPASES_ACTIVATE_FORMINS	0.554487	0.784904	0.0999277	0.223415	0.965662	118	MAD1L1, NUDC, NDEL1, CENPF, RAC1, ITGB3BP, TUBA4A, NUP85, NUP37, INCENP, AURKB, CENPL, SRC, DYNC1I2, DIAPH3, DVL2, CENPO, TUBB1, TUBB2A, CENPC, MRTFA, TUBB2B, PPP2R1A, SPC24, RANGAP1, PFN1, TUBA8, CENPQ, CENPU, NUF2, DYNC1H1, ERCC6L	REACTOME	RHO_GTPASES_ACTIVATE_FORMINS
REACTOME_SULFUR_AMINO_ACID_METABOLISM	0.555556	0.784904	0.0847985	0.314791	0.937379	21	MPST, TST, MTAP, AHCY, ETHE1, MTRR, TXN2, GOT1	REACTOME	SULFUR_AMINO_ACID_METABOLISM
REACTOME_TRANSCRIPTIONAL_REGULATION_BY_E2F6	0.556837	0.786004	0.0639272	-0.305844	-0.943467	32	RNF2, CHEK1, PHC3, RBBP4, RING1, E2F1, PHC1	REACTOME	TRANSCRIPTIONAL_REGULATION_BY_E2F6
REACTOME_EICOSANOID_LIGAND_BINDING_RECEPTORS	0.558261	0.787304	0.0664364	-0.366288	-0.915085	13	PTGER2, CYSLTR1, PTGER3, PTGDR2	REACTOME	EICOSANOID_LIGAND_BINDING_RECEPTORS
REACTOME_COPI_INDEPENDENT_GOLGI_TO_ER_RETROGRADE_TRAFFIC	0.559459	0.787574	0.0894367	0.269366	0.941274	41	PLA2G6, DCTN5, TUBA4A, ACTR1A, BICD1, DYNC1I2, TUBB1, TUBB2A, CAPZB, TUBB2B, RAB6B, TUBA8, BICD2, DYNC1H1, TUBA1A, TUBB4B, AGPAT3, PAFAH1B2, DCTN2	REACTOME	COPI_INDEPENDENT_GOLGI_TO_ER_RETROGRADE_TRAFFIC
REACTOME_LOSS_OF_FUNCTION_OF_MECP2_IN_RETT_SYNDROME	0.55902	0.787574	0.078921	0.350906	0.906598	12	MECP2, CALM1, GPS2, TBL1X, NCOR2, BDNF, CAMK4	REACTOME	LOSS_OF_FUNCTION_OF_MECP2_IN_RETT_SYNDROME
REACTOME_DISASSEMBLY_OF_THE_DESTRUCTION_COMPLEX_AND_RECRUITMENT_OF_AXIN_TO_THE_MEMBRANE	0.561056	0.789111	0.0636424	-0.312102	-0.936018	27	WNT1, GSK3B, PPP2CB, DVL1, DVL3, FZD5, AMER1, PPP2R1B	REACTOME	DISASSEMBLY_OF_THE_DESTRUCTION_COMPLEX_AND_RECRUITMENT_OF_AXIN_TO_THE_MEMBRANE
REACTOME_ACTIVATION_OF_ANTERIOR_HOX_GENES_IN_HINDBRAIN_DEVELOPMENT_DURING_EARLY_EMBRYOGENESIS	0.564184	0.792797	0.0614364	-0.272052	-0.928526	52	NCOA6, RARA, EP300, RBBP4, RARB, CNOT6, AJUBA, RXRA, NCOA3, EGR2, HOXA4, ASH2L, RBBP5, POLR2B, SUZ12, PIAS2	REACTOME	ACTIVATION_OF_ANTERIOR_HOX_GENES_IN_HINDBRAIN_DEVELOPMENT_DURING_EARLY_EMBRYOGENESIS
BIOCARTA_IL4_PATHWAY	0.569665	0.799623	0.0661326	-0.391009	-0.908217	10	GRB2, STAT6, JAK3	BIOCARTA	IL4_PATHWAY
KEGG_NUCLEOTIDE_EXCISION_REPAIR	0.570064	0.799623	0.0611693	-0.289125	-0.935025	39	ERCC8, RFC4, RAD23B, RFC3, ERCC6, CUL4B, GTF2H1, CUL4A, POLE2, CDK7, RPA3	KEGG	NUCLEOTIDE_EXCISION_REPAIR
REACTOME_DARPP_32_EVENTS	0.572864	0.802831	0.0633597	-0.328433	-0.926075	21	PDE4B, PPP3CC, PPP3R1, PPP2CB, PRKACA, PRKACB, PPP2R1B	REACTOME	DARPP_32_EVENTS
REACTOME_SENSORY_PERCEPTION	0.574586	0.804523	0.0541201	-0.232287	-0.954092	173	EPB41L3, TWF1, CTBP2, SDC3, GRM4, OTOG, CYP4V2, WHRN, LDLR, CALHM1, TRIOBP, PLB1, TRPM4, EPS8, NAPEPLD, CAPZA1, CASK, CACNA2D2, MYO1C, MYO7A, GPC4, KCNMA1, GNAL, SLC24A1, PLCB2, LRP1, TAS1R3, TAS2R38, MYO15A, TAS1R1, CIB2, SPTBN1, DNAJC5, USH1G, RDH16, LPL, KCNJ2, MPP1, BSN, CAMKMT, CALHM3, SYN1, METAP1, LRP10, EPB41L1, ANO2, CAPZA2, LRP12	REACTOME	SENSORY_PERCEPTION
BIOCARTA_NOS1_PATHWAY	0.57767	0.80587	0.0817516	0.330345	0.927659	17	DLG4, PRKAR1B, CALM3, PRKAR2B, PPP3CB, CALM1, GRIN2D	BIOCARTA	NOS1_PATHWAY
BIOCARTA_TCR_PATHWAY	0.580902	0.80587	0.0862866	0.261564	0.924338	42	LAT, CD3G, PIK3R1, CD247, RAC1, LCK, CD3E, CALM3, ZAP70, NFATC2, PPP3CB, CALM1, PTPN7	BIOCARTA	TCR_PATHWAY
KEGG_PROGESTERONE_MEDIATED_OOCYTE_MATURATION	0.579251	0.80587	0.0911073	0.236492	0.945948	78	FZR1, ADCY4, ADCY7, CCNB1, PIK3R1, PDE3B, PIK3R3, ANAPC11, MAPK10, ADCY9, PRKX, ANAPC13, CDC26, MAD2L2	KEGG	PROGESTERONE_MEDIATED_OOCYTE_MATURATION
KEGG_REGULATION_OF_ACTIN_CYTOSKELETON	0.581044	0.80587	0.0533478	-0.231709	-0.958514	182	VAV2, PPP1CB, BDKRB2, ITGAX, SLC9A1, MAPK1, PPP1CC, MRAS, NCKAP1L, ITGAV, ITGA4, ITGA3, RRAS2, ARHGEF6, PAK1, VAV3, FGFR3, FN1, IQGAP1, PAK3, PIKFYVE, GNA13, PIP5K1B, CRKL, CYFIP1, CHRM4, ITGAL, MYLK3, PIK3CG, DIAPH2, NRAS, CRK, ITGAD	KEGG	REGULATION_OF_ACTIN_CYTOSKELETON
KEGG_VASOPRESSIN_REGULATED_WATER_REABSORPTION	0.578947	0.80587	0.0605093	-0.296122	-0.925753	33	RAB5C, AVPR2, CREB1, DCTN4, PRKACA, DCTN6, CREB3L2, DYNC1LI1, PRKACB, RAB5B	KEGG	VASOPRESSIN_REGULATED_WATER_REABSORPTION
REACTOME_APOPTOSIS	0.581395	0.80587	0.0992333	0.21493	0.950612	147	LMNA, TRAF2, DAPK2, FASLG, OMA1, PSMA7, UACA, UNC5A, BCAP31, FADD, CDKN2A, PSMD7, PSMD4, TNFRSF10B, TNFSF10, GZMB, BCL2, VIM, BBC3, GSN, SFN, CASP9, YWHAB, PRKCQ, PSMC5, MAGED1, PSMB10, PSMD13, PSMB6, YWHAH, BCL2L1, GSDMD, SPTAN1, HMGB1, KPNB1, PSMB4, ROCK1, PSME1, PRKCD, TP73, TFDP2, PSMB8, ACIN1, PSMD8, PSMA5, PLEC, DAPK3, TRADD, ADD1, PSMD6	REACTOME	APOPTOSIS
REACTOME_CROSSLINKING_OF_COLLAGEN_FIBRILS	0.580589	0.80587	0.0643583	-0.341746	-0.900024	16	LOXL1, COL4A5, LOX, TLL2, COL4A2, COL4A3	REACTOME	CROSSLINKING_OF_COLLAGEN_FIBRILS
REACTOME_ESTROGEN_DEPENDENT_GENE_EXPRESSION	0.580153	0.80587	0.0583453	-0.256937	-0.934549	73	DDX5, KDM1A, TGFA, AGO4, STAG1, STAG2, FOS, CBFB, EP300, TLE3, MYB, GTF2A1, KANK1, CARM1, SP1, NCOA1, TBP	REACTOME	ESTROGEN_DEPENDENT_GENE_EXPRESSION
REACTOME_P75NTR_REGULATES_AXONOGENESIS	0.57931	0.80587	0.0787114	0.370264	0.892911	10	RTN4R, ARHGDIA	REACTOME	P75NTR_REGULATES_AXONOGENESIS
REACTOME_PRC2_METHYLATES_HISTONES_AND_DNA	0.577391	0.80587	0.0647943	-0.361991	-0.90435	13	AEBP2, RBBP4, PHF19	REACTOME	PRC2_METHYLATES_HISTONES_AND_DNA
REACTOME_TNFR1_INDUCED_NFKAPPAB_SIGNALING_PATHWAY	0.580372	0.80587	0.0632191	-0.318381	-0.938931	26	TAB3, CHUK, TNF, RIPK1, IKBKB, TAB2, BIRC2	REACTOME	TNFR1_INDUCED_NFKAPPAB_SIGNALING_PATHWAY
REACTOME_TRANSPORT_OF_MATURE_MRNAS_DERIVED_FROM_INTRONLESS_TRANSCRIPTS	0.581731	0.80587	0.0605093	-0.289874	-0.928513	38	NCBP1, NUP107, NXF1, NUP155, NUP205, NUP58, NUP210, NUP153, NUP35	REACTOME	TRANSPORT_OF_MATURE_MRNAS_DERIVED_FROM_INTRONLESS_TRANSCRIPTS
REACTOME_APC_C_CDC20_MEDIATED_DEGRADATION_OF_CYCLIN_B	0.582915	0.806795	0.0625237	-0.324379	-0.914645	21	UBE2E1, UBE2D1, ANAPC7, ANAPC4, CDC16	REACTOME	APC_C_CDC20_MEDIATED_DEGRADATION_OF_CYCLIN_B
BIOCARTA_MCALPAIN_PATHWAY	0.583529	0.806932	0.0795565	0.329075	0.913608	16	PRKAR1B, TLN1, PRKAR2B, CAPNS1, EZR, HRAS, EGFR	BIOCARTA	MCALPAIN_PATHWAY
REACTOME_SHC_MEDIATED_CASCADE_FGFR3	0.584087	0.806971	0.0661326	-0.37717	-0.914019	12	GRB2, FGFR3, NRAS, FGF9, FGF23, FGF2, KRAS	REACTOME	SHC_MEDIATED_CASCADE_FGFR3
REACTOME_THE_CANONICAL_RETINOID_CYCLE_IN_RODS_TWILIGHT_VISION	0.58459	0.806971	0.0623861	-0.32296	-0.910645	21	CYP4V2, NAPEPLD, MYO7A	REACTOME	THE_CANONICAL_RETINOID_CYCLE_IN_RODS_TWILIGHT_VISION
KEGG_N_GLYCAN_BIOSYNTHESIS	0.585987	0.807475	0.0598603	-0.286567	-0.931052	40	DPAGT1, STT3B, STT3A, DPM1, MGAT3, ALG8, ALG5, ALG13, FUT8	KEGG	N_GLYCAN_BIOSYNTHESIS
REACTOME_TNF_SIGNALING	0.585987	0.807475	0.0598603	-0.285388	-0.922941	39	TAB3, CHUK, TNF, ADAM17, SPPL2B, RIPK1, IKBKB, TAB2, BIRC2, SPPL2A	REACTOME	TNF_SIGNALING
REACTOME_SIGNALING_BY_HIPPO	0.586698	0.807743	0.0797706	0.318008	0.911559	18	MOB1B, SAV1, YWHAB, AMOTL2, DVL2	REACTOME	SIGNALING_BY_HIPPO
REACTOME_REGULATION_OF_BETA_CELL_DEVELOPMENT	0.587276	0.807827	0.0609039	-0.305286	-0.922885	28	KAT2A, EP300, MAML2, AKT3, NOTCH1, FOXO1	REACTOME	REGULATION_OF_BETA_CELL_DEVELOPMENT
REACTOME_RHOBTB2_GTPASE_CYCLE	0.588235	0.808436	0.0791317	0.314723	0.918471	19	STK38, CDC37, CCT7, TXNL1, ACTN1, MSI2, HSP90AA1, DBN1, TRA2B, ACTG1	REACTOME	RHOBTB2_GTPASE_CYCLE
REACTOME_TBC_RABGAPS	0.591483	0.812185	0.0589694	-0.292399	-0.926555	35	RAB5C, RAB33B, RAB7A, RAB8B, GGA2, RAB6A	REACTOME	TBC_RABGAPS
BIOCARTA_CREB_PATHWAY	0.59589	0.815374	0.0625237	-0.324766	-0.904953	20	MAPK1, GRB2, CREB1, RPS6KA5, MAPK14, PRKACB	BIOCARTA	CREB_PATHWAY
BIOCARTA_HIVNEF_PATHWAY	0.595238	0.815374	0.0589694	-0.268204	-0.917401	53	RB1, FAS, CHUK, TNF, MAP3K1, PSEN1, RIPK1, RASA1, MAP3K14, BIRC2, PSEN2	BIOCARTA	HIVNEF_PATHWAY
BIOCARTA_P53HYPOXIA_PATHWAY	0.595525	0.815374	0.0628004	-0.332965	-0.900297	18	HIF1A, EP300, CDKN1A, NQO1, NFKBIB, IGFBP3, MDM2, HIC1, TP53	BIOCARTA	P53HYPOXIA_PATHWAY
REACTOME_SIGNALING_BY_NTRK3_TRKC	0.594454	0.815374	0.0632191	-0.337411	-0.888608	16	GRB2, PTPRS, NTRK3, NRAS, PTPRO	REACTOME	SIGNALING_BY_NTRK3_TRKC
BIOCARTA_BAD_PATHWAY	0.601329	0.818597	0.0606404	-0.317151	-0.902891	22	KIT, CSF2RB, MAPK1	BIOCARTA	BAD_PATHWAY
REACTOME_ADVANCED_GLYCOSYLATION_ENDPRODUCT_RECEPTOR_SIGNALING	0.601073	0.818597	0.0642141	-0.373177	-0.886084	11	MAPK1, CAPZA1, APP, DDOST, CAPZA2	REACTOME	ADVANCED_GLYCOSYLATION_ENDPRODUCT_RECEPTOR_SIGNALING
REACTOME_INTRA_GOLGI_AND_RETROGRADE_GOLGI_TO_ER_TRAFFIC	0.6	0.818597	0.0517405	-0.2286	-0.945137	179	RAB30, TMED7, ACTR10, RAB33B, USP6NL, TMED2, NAPB, GBF1, VPS54, ARL1, VPS45, RGP1, CAPZA1, RAB6A, DCTN4, COPG2, KIF13B, KIF26A, IGF2R, KIF1B, KIF20A, KIF26B, COG3, VTI1A, RINT1, KIF1A, TMED10, DCTN6, KDELR2, KIF1C, SEC22B, DYNC1LI1, RAB43, COPB2, MAN2A1, TGOLN2, ARFGAP3, COG1, COG2, TMF1, VAMP3, MAN2A2, COG6, KIF5B, STX16, VPS53, GCC2, M6PR, RAB3GAP1, NAPG, ARCN1, DCTN3, DYNC1LI2, COPA, RAB3GAP2,…	REACTOME	INTRA_GOLGI_AND_RETROGRADE_GOLGI_TO_ER_TRAFFIC
REACTOME_NEF_MEDIATES_DOWN_MODULATION_OF_CELL_SURFACE_RECEPTORS_BY_RECRUITING_THEM_TO_CLATHRIN_ADAPTERS	0.6	0.818597	0.0780892	0.312302	0.911406	19	CD4, AP1M1, LCK, AP2S1, AP2M1	REACTOME	NEF_MEDIATES_DOWN_MODULATION_OF_CELL_SURFACE_RECEPTORS_BY_RECRUITING_THEM_TO_CLATHRIN_ADAPTERS
REACTOME_SIGNALING_BY_ERBB2_ECD_MUTANTS	0.601386	0.818597	0.0626618	-0.33527	-0.882969	16	GAB1, GRB2	REACTOME	SIGNALING_BY_ERBB2_ECD_MUTANTS
REACTOME_SMOOTH_MUSCLE_CONTRACTION	0.601078	0.818597	0.0852885	0.272492	0.908546	34	TRIM72, TPM4, ITGA1, MYL12A, MYLPF, TLN1, ITGB5, SORBS3, CALM1	REACTOME	SMOOTH_MUSCLE_CONTRACTION
REACTOME_NONHOMOLOGOUS_END_JOINING_NHEJ	0.603133	0.819548	0.0833634	0.282229	0.908341	29	UIMC1, KAT5, RNF168, HERC2, ATM, PIAS4, TDP2, BABAM1	REACTOME	NONHOMOLOGOUS_END_JOINING_NHEJ
REACTOME_SIGNALING_BY_NUCLEAR_RECEPTORS	0.602961	0.819548	0.0507028	-0.228494	-0.951261	192	KDM1B, DDX5, ALDH1A1, CDKN1B, KDM1A, TGFA, MAPK1, UHMK1, AGO4, RARA, STAG1, EREG, CPT1A, STAG2, CETP, FOS, CBFB, SRF, HBEGF, EP300, CREB1, GNG3, ELK1, RARB, TLE3, MYB, GTF2A1, AKT3, KANK1, CARM1, DLD, SP1, NCOA1, XPO1, TBP, RXRA, RXRB, PDPK1, FASN, NRAS, NCOA3	REACTOME	SIGNALING_BY_NUCLEAR_RECEPTORS
KEGG_ALLOGRAFT_REJECTION	0.605085	0.821487	0.0613026	-0.329561	-0.885145	17	CD40, FAS, TNF	KEGG	ALLOGRAFT_REJECTION
REACTOME_POSTMITOTIC_NUCLEAR_PORE_COMPLEX_NPC_REFORMATION	0.606312	0.822439	0.0602484	-0.316289	-0.900436	22	NUP107, NUP155, NUP205, NUP58, NUP35, NUP93, NUP133, AHCTF1, SEH1L	REACTOME	POSTMITOTIC_NUCLEAR_PORE_COMPLEX_NPC_REFORMATION
REACTOME_REGULATION_OF_TP53_EXPRESSION_AND_DEGRADATION	0.608	0.824014	0.0840746	0.271627	0.904567	33	CDKN2A, PRR5, MDM4, RNF34, ATM, PPP2R1A, CDK1, CCNA2, DAXX, CDK2, USP7	REACTOME	REGULATION_OF_TP53_EXPRESSION_AND_DEGRADATION
REACTOME_CHAPERONE_MEDIATED_AUTOPHAGY	0.611241	0.826229	0.0768737	0.338461	0.8951	13	VIM, ARL13B, HSPA8, HSP90AA1, CFTR, IFT88, PCNT, UBB, PLIN3	REACTOME	CHAPERONE_MEDIATED_AUTOPHAGY
REACTOME_DOWNSTREAM_SIGNALING_EVENTS_OF_B_CELL_RECEPTOR_BCR	0.611621	0.826229	0.0559429	-0.254587	-0.911666	65	REL, FBXW11, CHUK, IKBKB, MALT1, PPP3R1, PSMD1, PSMD14, NFKBIB, NRAS, RASGRP1, NFATC1, NFKB1, PSMA1, MAP3K7, PSMD3, PSME2, PSMA4	REACTOME	DOWNSTREAM_SIGNALING_EVENTS_OF_B_CELL_RECEPTOR_BCR
REACTOME_FATTY_ACID_METABOLISM	0.611748	0.826229	0.052913	-0.232902	-0.935679	144	SLC22A5, LTA4H, HSD17B4, ELOVL5, ACSL1, CROT, ALDH3A2, ACSL5, ALOX5, CPT1A, SCP2, PRKAG2, ACOT13, PPT1, ACOX2, HACD2, CYP4F11, ELOVL1, ACBD5, ACOX1, ACAA1, ACSL3, HSD17B12, AMACR, RXRA, FASN, ACADL, ACOT9, THEM5, ACSL4, ACLY, HADHB, ACAD10	REACTOME	FATTY_ACID_METABOLISM
REACTOME_NR1H3_NR1H2_REGULATE_GENE_EXPRESSION_LINKED_TO_CHOLESTEROL_TRANSPORT_AND_EFFLUX	0.610667	0.826229	0.0838361	0.2716	0.904476	33	ARL4C, PLTP, NR1H3, APOE, NR1H2, TNRC6A, TNRC6C	REACTOME	NR1H3_NR1H2_REGULATE_GENE_EXPRESSION_LINKED_TO_CHOLESTEROL_TRANSPORT_AND_EFFLUX
KEGG_GLYCOSYLPHOSPHATIDYLINOSITOL_GPI_ANCHOR_BIOSYNTHESIS	0.6125	0.826531	0.0802023	0.298886	0.89858	22	PIGH, PIGG, PIGC, PIGV, PIGW, PIGQ, DPM2, PIGB, PIGP, GPLD1	KEGG	GLYCOSYLPHOSPHATIDYLINOSITOL_GPI_ANCHOR_BIOSYNTHESIS
REACTOME_ADENYLATE_CYCLASE_INHIBITORY_PATHWAY	0.613583	0.826584	0.0766747	0.335344	0.886858	13	ADCY4, ADCY7, ADCY9, GNAI2	REACTOME	ADENYLATE_CYCLASE_INHIBITORY_PATHWAY
REACTOME_TYPE_I_HEMIDESMOSOME_ASSEMBLY	0.613596	0.826584	0.0632191	-0.370926	-0.880741	11	DST, COL17A1, LAMA3	REACTOME	TYPE_I_HEMIDESMOSOME_ASSEMBLY
REACTOME_CA2_PATHWAY	0.614286	0.826801	0.0873098	0.239254	0.908404	59	AXIN2, MYC, FZD4, PRKG1, FZD2, ITPR2, FZD6, GNG8, WNT11, GNGT2, TNRC6A, GNG2, TNRC6C, PPP3CB, CALM1, ITPR3, GNAO1, PDE6B, GNG7, GNB5, GNAT2, GNG11, NLK	REACTOME	CA2_PATHWAY
REACTOME_NUCLEOTIDE_SALVAGE	0.614815	0.826802	0.0793435	0.304584	0.906984	21	ADAL, UPP1, AMPD2, GMPR, APRT, TK1, DGUOK, UCK1	REACTOME	NUCLEOTIDE_SALVAGE
REACTOME_TRANSCRIPTIONAL_REGULATION_BY_SMALL_RNAS	0.616402	0.828224	0.0828962	0.260303	0.897399	38	RAE1, POLR2I, POLR2F, NUP85, NUP37, POLR2C, TNRC6A, NUP50, NUP54, POLR2L, POLR2G, TPR	REACTOME	TRANSCRIPTIONAL_REGULATION_BY_SMALL_RNAS
REACTOME_WNT5A_DEPENDENT_INTERNALIZATION_OF_FZD2_FZD5_AND_ROR2	0.617391	0.828841	0.0615707	-0.353434	-0.882972	13	WNT5A, FZD5, AP2A2, CLTC, AP2B1	REACTOME	WNT5A_DEPENDENT_INTERNALIZATION_OF_FZD2_FZD5_AND_ROR2
REACTOME_REGULATION_OF_MECP2_EXPRESSION_AND_ACTIVITY	0.61874	0.829939	0.0579755	-0.29486	-0.899118	29	AGO4, CREB1, HDAC2, PRKACA, CAMK2G, TBL1XR1, AGO1, TNRC6B, AGO3	REACTOME	REGULATION_OF_MECP2_EXPRESSION_AND_ACTIVITY
REACTOME_MTORC1_MEDIATED_SIGNALLING	0.619753	0.830586	0.078921	0.301964	0.899181	21	EIF4EBP1, LAMTOR4, RRAGA, YWHAB	REACTOME	MTORC1_MEDIATED_SIGNALLING
REACTOME_DNA_REPLICATION_PRE_INITIATION	0.621302	0.831949	0.0886261	0.238811	0.931351	69	ORC1, RPA2, PSMA7, PSMD7, PSMD4, POLA1, CDT1, MCM4, PSMC5, MCM3, PSMB10, PSMD13, PSMB6, KPNB1, GMNN, PSMB4, PSME1, POLE4, CDK2, PSMB8, PSMD8, PSMA5, DBF4, MCM7, PSMD6, PSMC4	REACTOME	DNA_REPLICATION_PRE_INITIATION
REACTOME_PKA_MEDIATED_PHOSPHORYLATION_OF_CREB	0.622328	0.83261	0.0766747	0.31206	0.89451	18	ADCY4, ADCY7, PRKAR1B, ADCY9, PRKX, PRKAR2B, CALM1	REACTOME	PKA_MEDIATED_PHOSPHORYLATION_OF_CREB
REACTOME_METABOLISM_OF_AMINE_DERIVED_HORMONES	0.622951	0.832731	0.0758887	0.33099	0.875341	13	TPH1	REACTOME	METABOLISM_OF_AMINE_DERIVED_HORMONES
REACTOME_ADORA2B_MEDIATED_ANTI_INFLAMMATORY_CYTOKINES_PRODUCTION	0.624625	0.833543	0.0891647	0.224142	0.932925	97	ADCY4, ADORA2B, ADCY7, ADORA2A, GPR176, P2RY11, GPR25, PTGIR, PRKAR1B, GNAS, GNG8, ADCY9, ADCYAP1R1, PTHLH, GPR83, GNGT2, PRKX, GNG2, PRKAR2B, ADRB2, GNAI2	REACTOME	ADORA2B_MEDIATED_ANTI_INFLAMMATORY_CYTOKINES_PRODUCTION
REACTOME_SIGNALING_BY_BMP	0.624161	0.833543	0.0593488	-0.308384	-0.892889	24	SMAD1, UBE2D1, ZFYVE16, SMAD4, SMURF1, ACVR2A, SMAD5, UBE2D3, BMPR2, AMHR2, SMURF2	REACTOME	SIGNALING_BY_BMP
BIOCARTA_MYOSIN_PATHWAY	0.629797	0.833677	0.0734381	0.34975	0.873543	11	ARHGEF1, GNAQ, ROCK1, ARHGAP5, PRKCA	BIOCARTA	MYOSIN_PATHWAY
BIOCARTA_NKCELLS_PATHWAY	0.625293	0.833677	0.0756946	0.329738	0.899685	15	LAT, PIK3R1, RAC1, KLRD1	BIOCARTA	NKCELLS_PATHWAY
KEGG_BUTANOATE_METABOLISM	0.630542	0.833677	0.077884	0.288467	0.891424	24	ALDH1B1, HMGCL, ECHS1	KEGG	BUTANOATE_METABOLISM
REACTOME_GLYOXYLATE_METABOLISM_AND_GLYCINE_DEGRADATION	0.629568	0.833677	0.0584693	-0.309923	-0.882314	22	LIPT2, OGDH, DLD, GLDC, PDHX	REACTOME	GLYOXYLATE_METABOLISM_AND_GLYCINE_DEGRADATION
REACTOME_NOTCH3_INTRACELLULAR_DOMAIN_REGULATES_TRANSCRIPTION	0.630068	0.833677	0.0592219	-0.305293	-0.893496	25	KAT2A, EP300, MAML2, STAT1, NOTCH1, DLGAP5	REACTOME	NOTCH3_INTRACELLULAR_DOMAIN_REGULATES_TRANSCRIPTION
REACTOME_NUCLEAR_RECEPTOR_TRANSCRIPTION_PATHWAY	0.630225	0.833677	0.0568864	-0.272891	-0.904851	46	NR3C2, VDR, NR4A1, RARA, RARB, NR2F6, NR4A3, THRB, NR4A2, RXRA, RXRB	REACTOME	NUCLEAR_RECEPTOR_TRANSCRIPTION_PATHWAY
REACTOME_PLATELET_HOMEOSTASIS	0.627507	0.833677	0.0862866	0.234243	0.927288	72	NOS3, PAFAH2, KCNMB1, LRP8, PRKG1, PTGIR, GNAS, PDE9A, P2RX1, ITPR2, GNG8, GNGT2, P2RX4, GNG2, ATP2B1	REACTOME	PLATELET_HOMEOSTASIS
REACTOME_PURINERGIC_SIGNALING_IN_LEISHMANIASIS_INFECTION	0.62709	0.833677	0.0589694	-0.311	-0.891027	23	ENTPD5, CASP1, MEFV, APP, NFKB1, IL1B, NFKB2, NLRP3, C3, ENTPD1, RELA	REACTOME	PURINERGIC_SIGNALING_IN_LEISHMANIASIS_INFECTION
REACTOME_REGULATION_OF_RUNX1_EXPRESSION_AND_ACTIVITY	0.630588	0.833677	0.0755015	0.322165	0.894423	16	CCND3, CCND1, SRC, TNRC6A, TNRC6C, RUNX1	REACTOME	REGULATION_OF_RUNX1_EXPRESSION_AND_ACTIVITY
REACTOME_RHO_GTPASES_ACTIVATE_NADPH_OXIDASES	0.630435	0.833677	0.0587186	-0.309401	-0.886445	23	CYBB, MAPK1	REACTOME	RHO_GTPASES_ACTIVATE_NADPH_OXIDASES
REACTOME_RHO_GTPASES_ACTIVATE_PAKS	0.626506	0.833677	0.0603786	-0.328016	-0.886915	18	PPP1CB, PAK1, PAK3	REACTOME	RHO_GTPASES_ACTIVATE_PAKS
BIOCARTA_GPCR_PATHWAY	0.634518	0.833938	0.0589694	-0.30528	-0.900294	26	FOS, CREB1, ELK1, PPP3CC, RPS6KA3, NFATC1, CALM2, PRKACB	BIOCARTA	GPCR_PATHWAY
BIOCARTA_VEGF_PATHWAY	0.632603	0.833938	0.0770737	0.280518	0.890854	26	NOS3, PIK3R1, EIF2B2, EIF2S2, EIF2B5, VEGFA, KDR, EIF2B3, EIF2B4, HRAS	BIOCARTA	VEGF_PATHWAY
REACTOME_ERCC6_CSB_AND_EHMT2_G9A_POSITIVELY_REGULATE_RRNA_EXPRESSION	0.633043	0.833938	0.0603786	-0.350579	-0.87584	13	RBBP4, HDAC2, ERCC6, MTA3	REACTOME	ERCC6_CSB_AND_EHMT2_G9A_POSITIVELY_REGULATE_RRNA_EXPRESSION
REACTOME_G0_AND_EARLY_G1	0.632603	0.833938	0.0770737	0.281354	0.893508	26	LIN37, MYC, DYRK1A, MAX, CDK1, CCNA2, CCNE2, TFDP2, CDK2, PCNA	REACTOME	G0_AND_EARLY_G1
REACTOME_G_BETA_GAMMA_SIGNALLING_THROUGH_CDC42	0.634315	0.833938	0.0601186	-0.327304	-0.86199	16	ARHGEF6, PAK1, GNG3	REACTOME	G_BETA_GAMMA_SIGNALLING_THROUGH_CDC42
REACTOME_MITOTIC_G1_PHASE_AND_G1_S_TRANSITION	0.633758	0.833938	0.0916795	0.215929	0.936375	124	LIN37, ORC1, RPA2, MYC, PSMA7, CCNB1, CDKN2A, CCND3, CCND1, PSMD7, PSMD4, POLA1, CDKN2C, TYMS, CDT1, SRC, TK1, MCM4, PSMC5, RRM2, MCM3, CDKN2D, PSMB10, PSMD13, PSMB6, DYRK1A, PPP2R1A, MAX, CDK1, GMNN, MNAT1, CCNA2, PSMB4, CCNE2, PSME1, CDKN2B, FBXO5, POLE4, CDK6, TFDP2, CDK2, PSMB8, PSMD8, PCNA, PSMA5, DBF4, MCM7	REACTOME	MITOTIC_G1_PHASE_AND_G1_S_TRANSITION
REACTOME_SYNTHESIS_OF_LEUKOTRIENES_LT_AND_EOXINS_EX	0.631944	0.833938	0.0603786	-0.344252	-0.874604	14	LTA4H, ALOX5, CYP4F11	REACTOME	SYNTHESIS_OF_LEUKOTRIENES_LT_AND_EOXINS_EX
REACTOME_DUAL_INCISION_IN_TC_NER	0.636508	0.835851	0.0558265	-0.263091	-0.899913	53	ERCC8, AQR, RFC4, UVSSA, EP300, RFC3, ERCC6, CUL4B, GTF2H1, CUL4A, POLE2, CDK7, TCEA1, RPA3, POLK	REACTOME	DUAL_INCISION_IN_TC_NER
REACTOME_CROSS_PRESENTATION_OF_SOLUBLE_EXOGENOUS_ANTIGENS_ENDOSOMES	0.637566	0.836538	0.0810802	0.257377	0.887311	38	PSMA7, PSMD7, PSMD4, CD207, PSMC5, PSMB10, PSMD13, PSMB6, PSMB4, PSME1, PSMB8, PSMD8, PSMA5, PSMD6, PSMC4	REACTOME	CROSS_PRESENTATION_OF_SOLUBLE_EXOGENOUS_ANTIGENS_ENDOSOMES
REACTOME_HOMOLOGY_DIRECTED_REPAIR	0.638298	0.836796	0.0886261	0.226728	0.9179	87	UIMC1, SLX4, RPA2, RNF4, PALB2, KAT5, RNF168, XRCC1, SIRT6, PPP4C, FEN1, RAD51B, HERC2	REACTOME	HOMOLOGY_DIRECTED_REPAIR
BIOCARTA_TH1TH2_PATHWAY	0.640275	0.837467	0.0593488	-0.324764	-0.878121	18	CD40, IFNGR1, IFNGR2, CD86, CD28, IL18R1	BIOCARTA	TH1TH2_PATHWAY
KEGG_GNRH_SIGNALING_PATHWAY	0.640416	0.837467	0.0524828	-0.240597	-0.898318	84	PLD2, MAPK1, MAP2K4, MAP3K1, GRB2, CGA, HBEGF, ELK1, PLCB1, PRKACA, MAP3K3, ADCY5, CAMK2G, PLCB2, MAPK14, ADCY8, NRAS, MAP3K2, CALM2, MAPK12, PRKACB, GNRH1, ITPR1, MAP2K6	KEGG	GNRH_SIGNALING_PATHWAY
REACTOME_NEGATIVE_REGULATION_OF_MET_ACTIVITY	0.640275	0.837467	0.0593488	-0.324673	-0.877877	18	STAM, MET, GRB2, CBL, PTPN2, EPS15, PTPRJ, STAM2, HGF, USP8, SH3GL1	REACTOME	NEGATIVE_REGULATION_OF_MET_ACTIVITY
REACTOME_PTEN_REGULATION	0.642029	0.838875	0.0512184	-0.234128	-0.917506	118	PTEN, RNF2, KDM1A, MAPK1, AGO4, PHC3, RBBP4, ATN1, HDAC2, RING1, RRAGD, AKT3, TNKS, PHC1, MECOM, MKRN1, PSMD1, PSMD14, MTA3, PSMA1, PSMD3, SLC38A9, CBX4, AGO1, PSME2, TNKS2, PSMA4, TNRC6B, SUZ12, RRAGB, AGO3, XIAP, MTA2, PML, ATF2, NR2E1, PSME3, LAMTOR5, TP53	REACTOME	PTEN_REGULATION
REACTOME_APOPTOTIC_FACTOR_MEDIATED_RESPONSE	0.644028	0.840723	0.0741759	0.324947	0.886614	15	UACA, CDKN2A, CASP9, GSDMD	REACTOME	APOPTOTIC_FACTOR_MEDIATED_RESPONSE
REACTOME_METABOLISM_OF_STEROID_HORMONES	0.644518	0.840723	0.0573667	-0.30656	-0.87274	22	CGA, STARD4, CYP17A1, TSPOAP1, HSD17B12, FDX1, HSD17B11	REACTOME	METABOLISM_OF_STEROID_HORMONES
KEGG_ALDOSTERONE_REGULATED_SODIUM_REABSORPTION	0.64557	0.841043	0.0550211	-0.282257	-0.901551	37	NEDD4L, NR3C2, MAPK1, ATP1B3, PIK3CG, PDPK1, PIK3R5, IRS2	KEGG	ALDOSTERONE_REGULATED_SODIUM_REABSORPTION
KEGG_FOCAL_ADHESION	0.646259	0.841043	0.048022	-0.224438	-0.928976	180	VAV2, PTEN, PPP1CB, RASGRF1, MAPK1, PPP1CC, ITGAV, GSK3B, ITGA4, MET, GRB2, ITGA3, PAK1, VAV3, FN1, ELK1, COL6A1, PAK3, COL5A2, VASP, AKT3, RAP1B, BIRC2, CRKL, LAMA3, MYLK3	KEGG	FOCAL_ADHESION
REACTOME_TRANSLOCATION_OF_SLC2A4_GLUT4_TO_THE_PLASMA_MEMBRANE	0.646377	0.841043	0.0852885	0.234912	0.895119	60	KIFAP3, EXOC6, EXOC3, ASPSCR1, RAC1, TUBA4A, SFN, YWHAB, MYH9, TUBB1, TUBB2A, TUBB2B, TUBA8, YWHAH, CALM1, C2CD5, TUBA1A	REACTOME	TRANSLOCATION_OF_SLC2A4_GLUT4_TO_THE_PLASMA_MEMBRANE
REACTOME_PLASMA_LIPOPROTEIN_CLEARANCE	0.64752	0.841829	0.0795565	0.274899	0.884752	29	NR1H3, APOE, LIPC, AP2S1, NR1H2, AP2M1, APOBR, LDLRAP1, NPC1, CLTA	REACTOME	PLASMA_LIPOPROTEIN_CLEARANCE
REACTOME_POLYMERASE_SWITCHING_ON_THE_C_STRAND_OF_THE_TELOMERE	0.648973	0.843018	0.0584693	-0.31033	-0.864727	20	RFC4, RFC3, POT1, CTC1, TINF2, ACD, RFC2, STN1	REACTOME	POLYMERASE_SWITCHING_ON_THE_C_STRAND_OF_THE_TELOMERE
KEGG_ABC_TRANSPORTERS	0.655063	0.843984	0.0543434	-0.280849	-0.897054	37	ABCD2, ABCC3, ABCD4, ABCB7, ABCA10, ABCC9, ABCC10, ABCD3, ABCA13, ABCA12, ABCC6	KEGG	ABC_TRANSPORTERS
KEGG_TERPENOID_BACKBONE_BIOSYNTHESIS	0.654788	0.843984	0.0707899	0.327093	0.845077	12	MVK, IDI2, MVD, GGPS1	KEGG	TERPENOID_BACKBONE_BIOSYNTHESIS
REACTOME_COBALAMIN_CBL_VITAMIN_B12_TRANSPORT_AND_METABOLISM	0.655652	0.843984	0.0587186	-0.329888	-0.854779	15	ABCD4, MMACHC, LMBRD1, CTRC	REACTOME	COBALAMIN_CBL_VITAMIN_B12_TRANSPORT_AND_METABOLISM
REACTOME_COPI_DEPENDENT_GOLGI_TO_ER_RETROGRADE_TRAFFIC	0.650456	0.843984	0.0875697	0.229036	0.917424	84	KIF3C, KLC3, KIFAP3, ARFGAP2, ARFGAP1, USE1, TUBA4A, KLC4, KIF22, TMED9, ARF5, KIF15, COPE, KIFC2, TUBB1, TUBB2A, TUBB2B, TUBA8, KIF21A, COPZ1, TUBA1A, RAB1B, KIF2A	REACTOME	COPI_DEPENDENT_GOLGI_TO_ER_RETROGRADE_TRAFFIC
REACTOME_EPIGENETIC_REGULATION_OF_GENE_EXPRESSION	0.652439	0.843984	0.052805	-0.246356	-0.901208	75	SF3B1, MBD2, GSK3B, KAT2A, AEBP2, EP300, RBBP4, HDAC2, MYO1C, TET2, ERCC6, PHF19, BAZ2A, GTF2H1, TBP, CDK7, MTA3, SAP130	REACTOME	EPIGENETIC_REGULATION_OF_GENE_EXPRESSION
REACTOME_GRB2_SOS_PROVIDES_LINKAGE_TO_MAPK_SIGNALING_FOR_INTEGRINS	0.655652	0.843984	0.0587186	-0.341446	-0.853021	13	GRB2, FN1, RAP1B	REACTOME	GRB2_SOS_PROVIDES_LINKAGE_TO_MAPK_SIGNALING_FOR_INTEGRINS
REACTOME_MISMATCH_REPAIR	0.655652	0.843984	0.0587186	-0.340727	-0.851227	13	EXO1, MSH2, PMS2, MSH3, RPA3	REACTOME	MISMATCH_REPAIR
REACTOME_REDUCTION_OF_CYTOSOLIC_CA_LEVELS	0.652952	0.843984	0.0602484	-0.359093	-0.852643	11	ATP2A2	REACTOME	REDUCTION_OF_CYTOSOLIC_CA_LEVELS
REACTOME_REGULATION_OF_FZD_BY_UBIQUITINATION	0.653396	0.843984	0.0734381	0.321103	0.876126	15	FZD4, FZD6, FZD8	REACTOME	REGULATION_OF_FZD_BY_UBIQUITINATION
REACTOME_REGULATION_OF_TNFR1_SIGNALING	0.65544	0.843984	0.0785029	0.265039	0.875386	31	TRAF2, FADD, USP21, MADD, OTUD7B, TRAF1, RBCK1, SHARPIN, CLIP3, IKBKG, TNFRSF1A, RACK1, OTULIN, BIRC3, TAX1BP1	REACTOME	REGULATION_OF_TNFR1_SIGNALING
REACTOME_WNT5A_DEPENDENT_INTERNALIZATION_OF_FZD4	0.651054	0.843984	0.0736213	0.321574	0.877411	15	FZD4, AP2S1, AP2M1, DVL2, ARRB2, CLTB, CLTA	REACTOME	WNT5A_DEPENDENT_INTERNALIZATION_OF_FZD4
KEGG_BLADDER_CANCER	0.657643	0.84462	0.0544556	-0.273321	-0.883918	39	RB1, DAPK1, MAPK1, FGFR3, CDKN1A, E2F1, RPS6KA5, CXCL8	KEGG	BLADDER_CANCER
REACTOME_CHONDROITIN_SULFATE_BIOSYNTHESIS	0.657767	0.84462	0.0749279	0.313478	0.880295	17	CHST12, DCN, CHSY3, BGN	REACTOME	CHONDROITIN_SULFATE_BIOSYNTHESIS
REACTOME_NR1H2_AND_NR1H3_MEDIATED_SIGNALING	0.657754	0.84462	0.0799859	0.253552	0.877887	39	ARL4C, PLTP, NR1H3, APOE	REACTOME	NR1H2_AND_NR1H3_MEDIATED_SIGNALING
BIOCARTA_CHREBP_PATHWAY	0.659322	0.845543	0.0572461	-0.316956	-0.851291	17	PRKAG2, PRKAG3, PRKAG1, PRKAA1, PRKACB	BIOCARTA	CHREBP_PATHWAY
KEGG_GLYCOSPHINGOLIPID_BIOSYNTHESIS_GANGLIO_SERIES	0.660107	0.845543	0.0597318	-0.355469	-0.844039	11	GLB1	KEGG	GLYCOSPHINGOLIPID_BIOSYNTHESIS_GANGLIO_SERIES
REACTOME_POLYMERASE_SWITCHING	0.659612	0.845543	0.0590955	-0.36222	-0.841349	10	RFC4, RFC3	REACTOME	POLYMERASE_SWITCHING
REACTOME_GLUCAGON_TYPE_LIGAND_RECEPTORS	0.661616	0.84643	0.0766747	0.275637	0.873336	27	GNAS, GNG8, ADCYAP1R1, GNGT2, GNG2, GNG7, GNB5, GNG11, GIPR, CYSLTR2, GNG12	REACTOME	GLUCAGON_TYPE_LIGAND_RECEPTORS
REACTOME_O_GLYCOSYLATION_OF_TSR_DOMAIN_CONTAINING_PROTEINS	0.661882	0.84643	0.0542316	-0.281621	-0.880421	33	ADAMTS2, ADAMTSL4, B3GLCT, ADAMTS8, SEMA5A, THSD7A, ADAMTS6, ADAMTS4, SBSPON	REACTOME	O_GLYCOSYLATION_OF_TSR_DOMAIN_CONTAINING_PROTEINS
KEGG_PORPHYRIN_AND_CHLOROPHYLL_METABOLISM	0.662679	0.846757	0.0738053	0.29854	0.885544	20	ALAS1, PPOX, HMOX2, COX15, UROS, HMBS, HCCS	KEGG	PORPHYRIN_AND_CHLOROPHYLL_METABOLISM
KEGG_GLYCINE_SERINE_AND_THREONINE_METABOLISM	0.663239	0.84678	0.0774768	0.270697	0.865286	28	PSAT1, GAMT, GLYCTK, ALAS1	KEGG	GLYCINE_SERINE_AND_THREONINE_METABOLISM
KEGG_PROXIMAL_TUBULE_BICARBONATE_RECLAMATION	0.666093	0.849038	0.0574877	-0.317149	-0.857532	18	ATP1B3, SLC25A10, MDH1	KEGG	PROXIMAL_TUBULE_BICARBONATE_RECLAMATION
REACTOME_TP53_REGULATES_TRANSCRIPTION_OF_GENES_INVOLVED_IN_G2_CELL_CYCLE_ARREST	0.666093	0.849038	0.0574877	-0.316678	-0.856259	18	ZNF385A, EP300, CDC25C, CARM1, RBL2, E2F4	REACTOME	TP53_REGULATES_TRANSCRIPTION_OF_GENES_INVOLVED_IN_G2_CELL_CYCLE_ARREST
REACTOME_DNA_STRAND_ELONGATION	0.666667	0.849077	0.0554793	-0.292707	-0.877851	27	GINS3, MCM8, RFC4, RFC3, DNA2	REACTOME	DNA_STRAND_ELONGATION
REACTOME_UB_SPECIFIC_PROCESSING_PROTEASES	0.667752	0.849768	0.0899861	0.212678	0.929464	139	PTRH2, MUL1, AXIN2, DDB2, TRAF2, TAB1, MYC, SMAD7, PSMA7, KEAP1, USP20, PSMD7, PSMD4, ADRM1, MDM4, USP21, USP22, POLB, USP11, HGS, AXIN1, AR, PSMC5, GATA3, ARRB2, SIAH2, FKBP8, PSMB10, PSMD13, PSMB6, ADRB2	REACTOME	UB_SPECIFIC_PROCESSING_PROTEASES
BIOCARTA_ECM_PATHWAY	0.669834	0.849944	0.0728939	0.303754	0.870701	18	PIK3R1, GSN, TLN1, PFN1, ROCK1, HRAS, DIAPH1, ARHGAP5	BIOCARTA	ECM_PATHWAY
REACTOME_ENDOSOMAL_SORTING_COMPLEX_REQUIRED_FOR_TRANSPORT_ESCRT	0.670608	0.849944	0.0562941	-0.297049	-0.869367	25	VPS36, VTA1, STAM, VPS37A, VPS37C	REACTOME	ENDOSOMAL_SORTING_COMPLEX_REQUIRED_FOR_TRANSPORT_ESCRT
REACTOME_P75NTR_SIGNALS_VIA_NF_KB	0.669565	0.849944	0.0577309	-0.337864	-0.844072	13	MYD88, IKBKB, NFKB1, IRAK1, PRKCI, RELA	REACTOME	P75NTR_SIGNALS_VIA_NF_KB
REACTOME_PROCESSING_OF_DNA_DOUBLE_STRAND_BREAK_ENDS	0.669355	0.849944	0.0793435	0.238036	0.88044	51	UIMC1, RPA2, RNF4, KAT5, RNF168, SIRT6, PPP4C, HERC2, ATM, PIAS4, TIMELESS, BABAM1, CCNA2	REACTOME	PROCESSING_OF_DNA_DOUBLE_STRAND_BREAK_ENDS
REACTOME_SHC_MEDIATED_CASCADE_FGFR4	0.670139	0.849944	0.0576091	-0.332655	-0.845141	14	GRB2, NRAS, KLB, FGF9, FGF23, FGF2, KRAS	REACTOME	SHC_MEDIATED_CASCADE_FGFR4
KEGG_GRAFT_VERSUS_HOST_DISEASE	0.671304	0.850138	0.0576091	-0.325233	-0.842717	15	FAS, TNF, IL6, CD86, IL1B, CD28	KEGG	GRAFT_VERSUS_HOST_DISEASE
REACTOME_TRANSPORT_OF_VITAMINS_NUCLEOSIDES_AND_RELATED_MOLECULES	0.672078	0.850429	0.0543434	-0.278476	-0.861124	31	SLCO4A1, SLC35B2, SLCO2A1	REACTOME	TRANSPORT_OF_VITAMINS_NUCLEOSIDES_AND_RELATED_MOLECULES
REACTOME_ASSEMBLY_OF_THE_HIV_VIRION	0.672694	0.850521	0.0593488	-0.351935	-0.852866	12	VPS37A, VPS37C, FURIN, MVB12B	REACTOME	ASSEMBLY_OF_THE_HIV_VIRION
REACTOME_TRAFFICKING_OF_AMPA_RECEPTORS	0.673522	0.850879	0.0766747	0.269698	0.862093	28	PICK1, DLG4, AP2S1, TSPAN7, AP2M1	REACTOME	TRAFFICKING_OF_AMPA_RECEPTORS
BIOCARTA_PLATELETAPP_PATHWAY	0.675485	0.852388	0.0579755	-0.35701	-0.829246	10	COL4A5, APP, PLAT, COL4A2, COL4A3	BIOCARTA	PLATELETAPP_PATHWAY
REACTOME_ONCOGENE_INDUCED_SENESCENCE	0.675806	0.852388	0.0537873	-0.27875	-0.859667	30	RB1, MAPK1, AGO4, E2F1, SP1, AGO1, ERF, TNRC6B, AGO3, MDM2, TFDP1, E2F2, TP53	REACTOME	ONCOGENE_INDUCED_SENESCENCE
BIOCARTA_TFF_PATHWAY	0.677643	0.853328	0.057006	-0.30643	-0.844593	19	MAPK1, GRB2, PIK3CG, RHOA	BIOCARTA	TFF_PATHWAY
REACTOME_CELL_CYCLE_MITOTIC	0.677215	0.853328	0.132147	0.191495	0.956247	429	RAE1, LMNA, MAD1L1, FZR1, LIN37, PTTG1, FKBPL, ORC1, RPA2, NUDC, MYC, CSNK1D, HAUS8, NDEL1, CHMP7, ANAPC15, PSMA7, CDCA5, EML4, CCNB1, CENPF, PPP1R12A, CDKN2A, SMC2, CCND3, CCND1, PSMD7, PSMD4, CETN2, PCM1, ANAPC11, ITGB3BP, PPP2R2D, TUBA4A, POLA1, TUBG2, NUP85, NUP37, CEP290, INCENP, SPAST, CHMP4B, HAUS6, CHMP2A, FEN1, CEP41, PHLDA1, CDKN2C, AURKB, TYMS, CENPL, CDT1, CC2D1B, ACTR1A, SRC, TK1, MC…	REACTOME	CELL_CYCLE_MITOTIC
BIOCARTA_SRCRPTP_PATHWAY	0.681574	0.853468	0.0582216	-0.348949	-0.828558	11	GRB2, CDC25C, CSK, PTPRA	BIOCARTA	SRCRPTP_PATHWAY
KEGG_TGF_BETA_SIGNALING_PATHWAY	0.681538	0.853468	0.0512184	-0.243152	-0.888893	76	SMAD1, MAPK1, TNF, TGFBR1, ZFYVE16, EP300, SMAD3, SMAD2, PPP2CB, SMAD4, SMURF1, TGFB2, SP1, RBL2, ACVR2A, RHOA, ZFYVE9, PPP2R1B, E2F4, SMAD5	KEGG	TGF_BETA_SIGNALING_PATHWAY
REACTOME_EXPORT_OF_VIRAL_RIBONUCLEOPROTEINS_FROM_NUCLEUS	0.681518	0.853468	0.0544556	-0.289439	-0.86805	27	NUP107, NUP155, NUP205, NUP58, XPO1, NUP210, NUP153, NUP35	REACTOME	EXPORT_OF_VIRAL_RIBONUCLEOPROTEINS_FROM_NUCLEUS
REACTOME_GLYCOGEN_STORAGE_DISEASES	0.679928	0.853468	0.0588438	-0.349044	-0.84586	12	SLC37A4, EPM2A, GBE1	REACTOME	GLYCOGEN_STORAGE_DISEASES
REACTOME_METHYLATION	0.679287	0.853468	0.0689567	0.322051	0.832049	12	N6AMT1, AHCY, TRMT112, MTRR, AS3MT	REACTOME	METHYLATION
REACTOME_MRNA_DECAY_BY_5_TO_3_EXORIBONUCLEASE	0.681499	0.853468	0.0713053	0.31332	0.828611	13	EDC3, LSM4, LSM7, EDC4, DCP1B	REACTOME	MRNA_DECAY_BY_5_TO_3_EXORIBONUCLEASE
REACTOME_RESOLUTION_OF_SISTER_CHROMATID_COHESION	0.681115	0.853468	0.0860347	0.213969	0.908038	107	MAD1L1, NUDC, NDEL1, CDCA5, CCNB1, CENPF, ITGB3BP, TUBA4A, NUP85, NUP37, INCENP, AURKB, CENPL, DYNC1I2, CENPO, TUBB1, TUBB2A, CENPC, TUBB2B, PPP2R1A, SPC24, RANGAP1, TUBA8, CENPQ, CENPU, NUF2, DYNC1H1, ERCC6L, CDK1, TUBA1A, KIF2A, SMC1A, B9D2, TUBB4B	REACTOME	RESOLUTION_OF_SISTER_CHROMATID_COHESION
REACTOME_DEADENYLATION_DEPENDENT_MRNA_DECAY	0.683706	0.855453	0.052805	-0.263355	-0.879647	47	PAN2, DDX6, CNOT2, CNOT10, LSM3, PATL1, CNOT6, CNOT7, TUT7, CNOT11, TTC37, LSM2, SKIV2L, CNOT1, PAIP1	REACTOME	DEADENYLATION_DEPENDENT_MRNA_DECAY
KEGG_PROTEASOME	0.684932	0.856301	0.0791317	0.254799	0.864108	36	PSMA7, PSMD7, PSMD4, PSMC5, PSMB10, PSMD13, PSMB6, PSMB4, PSME1, PSMB8, PSMD8, PSMA5, PSMD6, PSMC4, PSMD11, PSMA8, IFNG, PSMB3, PSMB7	KEGG	PROTEASOME
BIOCARTA_CELLCYCLE_PATHWAY	0.686047	0.85701	0.0544556	-0.297781	-0.847745	22	RB1, CDKN1B, CDKN1A, E2F1	BIOCARTA	CELLCYCLE_PATHWAY
REACTOME_SIGNALING_BY_NOTCH4	0.686747	0.857201	0.0498907	-0.242267	-0.875789	69	JAG1, ADAM10, NOTCH2, KAT2A, EP300, SMAD3, PSEN1, MAML2, FBXW7, PSEN2, PSMD1, NOTCH1, NCSTN, PSMD14	REACTOME	SIGNALING_BY_NOTCH4
KEGG_LYSINE_DEGRADATION	0.687898	0.857269	0.0523759	-0.26877	-0.8692	39	ALDH3A2, TMLHE, ALDH2, SETDB2, SETD2, OGDH, KMT5A, SETDB1, SETD7, PLOD1, ALDH9A1, AASDHPPT, ACAT1, ASH1L, OGDHL	KEGG	LYSINE_DEGRADATION
REACTOME_DISEASES_ASSOCIATED_WITH_N_GLYCOSYLATION_OF_PROTEINS	0.6875	0.857269	0.0564118	-0.328455	-0.834468	14	DPAGT1, ALG8, ALG13	REACTOME	DISEASES_ASSOCIATED_WITH_N_GLYCOSYLATION_OF_PROTEINS
REACTOME_IRE1ALPHA_ACTIVATES_CHAPERONES	0.689873	0.858363	0.0519512	-0.265529	-0.870827	41	EXTL2, DDX11, SSR1, HSPA5, EDEM1, DNAJB9, SEC31A, PDIA6, FKBP14, GFPT1, EXTL3, HYOU1, TPP1, EXTL1	REACTOME	IRE1ALPHA_ACTIVATES_CHAPERONES
REACTOME_TP53_REGULATES_METABOLIC_GENES	0.689759	0.858363	0.0496901	-0.241586	-0.873325	69	PTEN, GSR, AGO4, PRKAG2, PRKAG3, LRPPRC, RRAGD, AKT3, TXNRD1, PRKAG1, PRKAA1, COX20, SCO1, SLC38A9, AGO1, TNRC6B, TP63, RRAGB, AGO3, YWHAZ, YWHAQ, LAMTOR5, TP53	REACTOME	TP53_REGULATES_METABOLIC_GENES
REACTOME_O_LINKED_GLYCOSYLATION	0.690476	0.85843	0.049094	-0.235759	-0.883748	86	B3GNT7, C1GALT1, B3GNT9, ADAMTS2, C1GALT1C1, ST3GAL4, ADAMTSL4, DAG1, B4GALT5, GALNT12, B3GLCT, ADAMTS8, SEMA5A, ST6GALNAC2, LARGE2, THSD7A, ADAMTS6	REACTOME	O_LINKED_GLYCOSYLATION
REACTOME_CONDENSATION_OF_PROPHASE_CHROMOSOMES	0.692586	0.860369	0.0579755	-0.343972	-0.833569	12	RB1, NCAPG2, MCPH1, KMT5A	REACTOME	CONDENSATION_OF_PROPHASE_CHROMOSOMES
REACTOME_REGULATION_OF_MRNA_STABILITY_BY_PROTEINS_THAT_BIND_AU_RICH_ELEMENTS	0.697059	0.865238	0.0819779	0.232151	0.897724	68	PSMA7, EXOSC7, PSMD7, MAPKAPK2, PSMD4, EXOSC4, YWHAB, TNFSF13, PSMC5, PARN, PSMB10, PSMD13, PSMB6, HSPA8, PSMB4, PSME1, PRKCD, PSMB8, PSMD8, PSMA5, PSMD6, PSMC4, PSMD11, PRKCA, MAPK11, AKT1, PSMA8, UBB, EXOSC5, PSMB3, PSMB7, DCP2, EXOSC1	REACTOME	REGULATION_OF_MRNA_STABILITY_BY_PROTEINS_THAT_BIND_AU_RICH_ELEMENTS
BIOCARTA_P53_PATHWAY	0.69844	0.866019	0.0555947	-0.31009	-0.816655	16	RB1, CDKN1A, E2F1	BIOCARTA	P53_PATHWAY
REACTOME_NUCLEOTIDE_EXCISION_REPAIR	0.698795	0.866019	0.0831291	0.217036	0.896021	92	DDB2, RPA2, RAD23A, POLR2I, INO80E, ISY1, POLR2F, XRCC1, XAB2, CETN2, NFRKB, INO80D, PPIE, CHD1L, POLR2C, COPS7A, ZNF830, COPS7B, POLR2L, RBX1, MNAT1, XPC, POLE4, POLR2G, POLD4, PARP2, MCRS1, ERCC1, PRPF19, USP7, GTF2H4, ERCC2, PCNA, RUVBL1, ACTR5, GTF2H5	REACTOME	NUCLEOTIDE_EXCISION_REPAIR
BIOCARTA_NDKDYNAMIN_PATHWAY	0.701878	0.869151	0.0699459	0.303816	0.819438	14	EPN1, SYNJ2, CALM3, AP2M1, PPP3CB, CALM1	BIOCARTA	NDKDYNAMIN_PATHWAY
REACTOME_GOLGI_TO_ER_RETROGRADE_TRANSPORT	0.703226	0.869443	0.08654	0.213238	0.912251	114	KIF3C, KLC3, KIFAP3, ARFGAP2, PLA2G6, ARFGAP1, USE1, DCTN5, TUBA4A, KLC4, KIF22, TMED9, ARF5, KIF15, ACTR1A, BICD1, DYNC1I2, COPE, KIFC2, TUBB1, TUBB2A, CAPZB, TUBB2B, RAB6B, TUBA8, BICD2, DYNC1H1, KIF21A, COPZ1, TUBA1A, RAB1B, KIF2A	REACTOME	GOLGI_TO_ER_RETROGRADE_TRANSPORT
REACTOME_RMTS_METHYLATE_HISTONE_ARGININES	0.702746	0.869443	0.052057	-0.277948	-0.847548	29	PRMT3, SMARCD1, JAK2, PRMT5, CARM1, SMARCE1, PBRM1, SMARCA2, SMARCC2, ARID1B, DNMT3A	REACTOME	RMTS_METHYLATE_HISTONE_ARGININES
KEGG_MTOR_SIGNALING_PATHWAY	0.704473	0.870297	0.0514265	-0.258705	-0.857453	45	MAPK1, HIF1A, ULK2, AKT3, CAB39, RPS6KA3, PIK3CG, PDPK1, PRKAA1, ULK1, PIK3R5	KEGG	MTOR_SIGNALING_PATHWAY
REACTOME_HATS_ACETYLATE_HISTONES	0.705344	0.870684	0.0492918	-0.239537	-0.871261	73	DR1, YEATS2, CLOCK, BRD1, KAT2A, ELP4, JADE3, EP300, HCFC1, ELP2, ELP1, BRPF1, TADA1, NCOA1, SUPT20H, ENY2, SAP130, MSL1, ING3, JADE2, EPC1, ATXN7L3, TAF5L, BRPF3, ATF2, HAT1, ING4, KAT6A, KANSL3, TRRAP	REACTOME	HATS_ACETYLATE_HISTONES
BIOCARTA_ASBCELL_PATHWAY	0.707231	0.871639	0.0558265	-0.350801	-0.814824	10	CD40, FAS	BIOCARTA	ASBCELL_PATHWAY
REACTOME_OTHER_INTERLEUKIN_SIGNALING	0.707106	0.871639	0.0550211	-0.297514	-0.820018	19	CSF1R, CSF3R, CSF1, IFNLR1, STX3, IL10RB, TXLNA	REACTOME	OTHER_INTERLEUKIN_SIGNALING
REACTOME_LYSOSPHINGOLIPID_AND_LPA_RECEPTORS	0.708804	0.872889	0.0675189	0.329808	0.823736	11	S1PR4, S1PR3	REACTOME	LYSOSPHINGOLIPID_AND_LPA_RECEPTORS
BIOCARTA_CK1_PATHWAY	0.709602	0.873184	0.0692836	0.306865	0.81154	13	CSNK1D, PRKAR1B, CDK5, PRKAR2B	BIOCARTA	CK1_PATHWAY
REACTOME_PIWI_INTERACTING_RNA_PIRNA_BIOGENESIS	0.710218	0.873255	0.0532386	-0.294794	-0.831226	21	TDRD6, MYBL1	REACTOME	PIWI_INTERACTING_RNA_PIRNA_BIOGENESIS
REACTOME_RHO_GTPASES_ACTIVATE_PKNS	0.71129	0.873887	0.0514265	-0.27295	-0.841782	30	PPP1CB, KDM1A, KDM4C, PAK1, CDC25C, PDPK1, RHOA	REACTOME	RHO_GTPASES_ACTIVATE_PKNS
BIOCARTA_SODD_PATHWAY	0.714943	0.874617	0.0679923	0.336994	0.812677	10	TRAF2, FADD, TNFRSF1A, BIRC3, TRADD, TNFRSF1B	BIOCARTA	SODD_PATHWAY
KEGG_O_GLYCAN_BIOSYNTHESIS	0.716918	0.874617	0.052805	-0.292474	-0.824683	21	C1GALT1, C1GALT1C1, B4GALT5, GALNT12	KEGG	O_GLYCAN_BIOSYNTHESIS
REACTOME_ACTIVATION_OF_BH3_ONLY_PROTEINS	0.712871	0.874617	0.0523759	-0.283944	-0.851568	27	PPP3CC, TP53BP2, E2F1, PPP3R1, AKT3	REACTOME	ACTIVATION_OF_BH3_ONLY_PROTEINS
REACTOME_CELLULAR_RESPONSE_TO_HYPOXIA	0.715152	0.874617	0.0483118	-0.240578	-0.854465	61	HIGD1A, HIF1A, UBE2D1, EGLN1, EP300, LIMD1, ARNT, CUL2, VHL, AJUBA, PSMD1, PSMD14, PSMA1, PSMD3, UBE2D3, PSME2, PSMA4	REACTOME	CELLULAR_RESPONSE_TO_HYPOXIA
REACTOME_COPI_MEDIATED_ANTEROGRADE_TRANSPORT	0.71535	0.874617	0.0475434	-0.235372	-0.873868	82	TMED7, ACTR10, TMED2, NAPB, GBF1, CAPZA1, DCTN4, COPG2, COG3, TMED10, DCTN6, KDELR2, ANK3, DYNC1LI1, COPB2, ARFGAP3, COG1, COG2, SPTBN1, SPTBN5, COG6, NAPG, ARCN1, DCTN3, DYNC1LI2, COPA, CAPZA2	REACTOME	COPI_MEDIATED_ANTEROGRADE_TRANSPORT
REACTOME_FORMATION_OF_INCISION_COMPLEX_IN_GG_NER	0.713154	0.874617	0.0504983	-0.269664	-0.845247	34	PIAS1, SUMO3, RAD23B, PIAS3, RNF111, CUL4B, GTF2H1, CUL4A, CDK7, RPA3	REACTOME	FORMATION_OF_INCISION_COMPLEX_IN_GG_NER
REACTOME_GLYCEROPHOSPHOLIPID_BIOSYNTHESIS	0.716814	0.874617	0.0469759	-0.228185	-0.883708	109	PLA2G4C, PLD4, CEPT1, PLBD1, GPCPD1, OSBPL10, PLD2, LPGAT1, MFSD2A, PLB1, PITPNB, LPCAT2, ACHE, STARD7, GPAT3, PNPLA8, CPNE3, ABHD3, PLA2G15, LPCAT4, AGPAT1, GNPAT, PTDSS1, ACP6, HADHB, DDHD1, PITPNM2, MIGA1	REACTOME	GLYCEROPHOSPHOLIPID_BIOSYNTHESIS
REACTOME_G_PROTEIN_MEDIATED_EVENTS	0.715873	0.874617	0.0503964	-0.249995	-0.850022	51	MAPK1, CREB1, PLCB1, PRKACA, ADCY5, CAMK2G, GNAL, AHCYL1, PLCB2, ADCY8, PRKACB, CAMKK1, NBEA, ITPR1, GNA15, ADCY6	REACTOME	G_PROTEIN_MEDIATED_EVENTS
REACTOME_REGULATION_OF_RUNX3_EXPRESSION_AND_ACTIVITY	0.716578	0.874617	0.0755015	0.240564	0.853918	43	PSMA7, CDKN2A, PSMD7, PSMD4, SRC, TGFB1, PSMC5, PSMB10, PSMD13, PSMB6, PSMB4, PSME1, PSMB8, PSMD8, PSMA5, PSMD6, PSMC4	REACTOME	REGULATION_OF_RUNX3_EXPRESSION_AND_ACTIVITY
REACTOME_SIGNALING_BY_WNT	0.718586	0.87597	0.0414044	-0.212527	-0.903936	233	TCF4, TLE1, CTBP2, TMED5, WNT7B, WNT1, WNT5A, AGO4, GSK3B, VPS29, CTNNBIP1, EP300, WNT10B, GNG3, PLCB1, TLE4, WNT10A, TLE3, PPP3R1, PPP2CB, PARD6A, PIP5K1B, ZRANB1, SOX6, TNKS, SMURF1, DVL1, KREMEN2, LGR4, DVL3, FZD5, XPO1, AP2A2, PSMD1, CLTC, AP2B1, TCF7L2, PSMD14, PLCB2, WLS, TCF7, NFATC1, AMER1, RHOA, WNT16, PPP2R1B, ITPR1, SNX3, PSMA1, GNB4, MAP3K7, PSMD3, VPS26A, ASH2L, AGO1, PSME2, TNKS2, R…	REACTOME	SIGNALING_BY_WNT
BIOCARTA_LIS1_PATHWAY	0.72	0.877009	0.0687943	0.29705	0.824695	16	NDEL1, LRP8, CDK5, DNAH1, PAFAH1B1, RELN, DNAH8	BIOCARTA	LIS1_PATHWAY
REACTOME_ACTIVATION_OF_KAINATE_RECEPTORS_UPON_GLUTAMATE_BINDING	0.721284	0.877889	0.052913	-0.284568	-0.832839	25	DLG1, GNG3, PLCB1, PLCB2, GRIK5, NCALD, GNB4	REACTOME	ACTIVATION_OF_KAINATE_RECEPTORS_UPON_GLUTAMATE_BINDING
REACTOME_CELLULAR_RESPONSE_TO_CHEMICAL_STRESS	0.722581	0.878784	0.0850427	0.21051	0.90058	114	COX4I1, GPX7, PSMA7, KEAP1, GPX2, PSMD7, HMOX2, PSMD4, PRDX2, GSTP1, NFE2L2, TXNRD2, ATOX1, GPX1, PSMC5, ABCC1, SOD1, P4HB, TGS1, PSMB10, PSMD13, PSMB6, COX16, TXNIP, SIN3B, PRDX1, GPX3, COX11, COX8A, RBX1, TXN2, MAFK, PSMB4, PSME1, TACO1, TBL1X, PRKCD	REACTOME	CELLULAR_RESPONSE_TO_CHEMICAL_STRESS
REACTOME_METABOLIC_DISORDERS_OF_BIOLOGICAL_OXIDATION_ENZYMES	0.729064	0.885292	0.0704501	0.273032	0.843726	24	CYP2R1, CYP27A1, CYP4F22, AHCY, FDXR, OPLAH, CYP2U1, GSS	REACTOME	METABOLIC_DISORDERS_OF_BIOLOGICAL_OXIDATION_ENZYMES
REACTOME_PHASE_II_CONJUGATION_OF_COMPOUNDS	0.728528	0.885292	0.048022	-0.239669	-0.845879	59	CNDP2, MAT2A, CHAC2, SLC35B2, GCLC, TPST1	REACTOME	PHASE_II_CONJUGATION_OF_COMPOUNDS
REACTOME_PROCESSING_OF_CAPPED_INTRONLESS_PRE_MRNA	0.729866	0.885578	0.052057	-0.287249	-0.831694	24	NCBP1, CPSF7, NUDT21, LSM11, PAPOLA	REACTOME	PROCESSING_OF_CAPPED_INTRONLESS_PRE_MRNA
BIOCARTA_RAS_PATHWAY	0.731497	0.885698	0.0531298	-0.301707	-0.815778	18	CHUK, ELK1, PIK3CG, NFKB1, RHOA	BIOCARTA	RAS_PATHWAY
KEGG_PYRIMIDINE_METABOLISM	0.730769	0.885698	0.048022	-0.235769	-0.861903	76	DPYD, DCK, ENTPD5, PNPT1, ITPA, POLR3F, UPB1, NT5C2, POLR3A, DCTD, PNP, POLE2, TXNRD1, CMPK2, TK2	KEGG	PYRIMIDINE_METABOLISM
REACTOME_TGF_BETA_RECEPTOR_SIGNALING_IN_EMT_EPITHELIAL_TO_MESENCHYMAL_TRANSITION	0.731664	0.885698	0.0549074	-0.335553	-0.796749	11	TGFBR1, PARD6A, SMURF1, RHOA	REACTOME	TGF_BETA_RECEPTOR_SIGNALING_IN_EMT_EPITHELIAL_TO_MESENCHYMAL_TRANSITION
BIOCARTA_CXCR4_PATHWAY	0.735437	0.887707	0.0692836	0.292215	0.820584	17	PIK3R1, GNAQ, CXCR4, BCAR1, HRAS, CXCL12	BIOCARTA	CXCR4_PATHWAY
BIOCARTA_HSP27_PATHWAY	0.734967	0.887707	0.0650878	0.310609	0.802487	12	FASLG, MAPKAPK2, BCL2, CASP9	BIOCARTA	HSP27_PATHWAY
BIOCARTA_TEL_PATHWAY	0.735593	0.887707	0.052163	-0.29449	-0.790949	17	RB1, TNKS, XRCC5	BIOCARTA	TEL_PATHWAY
REACTOME_RAS_PROCESSING	0.735437	0.887707	0.0692836	0.292068	0.820172	17	ABHD17C, PRKCQ, BCL2L1, ABHD17A, ZDHHC9, CALM1, HRAS	REACTOME	RAS_PROCESSING
REACTOME_HSF1_DEPENDENT_TRANSACTIVATION	0.736292	0.887865	0.0728939	0.257769	0.82962	29	HSPA6, DNAJB6, CRYBA4, HSPA2, DNAJB1, FKBP4, HSPA8, DEDD2	REACTOME	HSF1_DEPENDENT_TRANSACTIVATION
BIOCARTA_CELL2CELL_PATHWAY	0.743875	0.888108	0.0645031	0.308097	0.795998	12	CTNNA3, ACTN3, ACTN1, BCAR1	BIOCARTA	CELL2CELL_PATHWAY
BIOCARTA_D4GDI_PATHWAY	0.737931	0.888108	0.0664364	0.330395	0.796764	10	PRF1, GZMB, CASP9, ARHGAP5, ARHGDIB	BIOCARTA	D4GDI_PATHWAY
REACTOME_ADP_SIGNALLING_THROUGH_P2Y_PURINOCEPTOR_12	0.743468	0.888108	0.067676	0.284744	0.81621	18	GNG8, GNGT2, GNG2, GNAI2, GNG7, GNB5, GNG11	REACTOME	ADP_SIGNALLING_THROUGH_P2Y_PURINOCEPTOR_12
REACTOME_CHK1_CHK2_CDS1_MEDIATED_INACTIVATION_OF_CYCLIN_B_CDK1_COMPLEX	0.742389	0.888108	0.0670513	0.298964	0.790646	13	CCNB1, SFN, YWHAB, YWHAH, CDK1	REACTOME	CHK1_CHK2_CDS1_MEDIATED_INACTIVATION_OF_CYCLIN_B_CDK1_COMPLEX
REACTOME_CLASS_I_PEROXISOMAL_MEMBRANE_PROTEIN_IMPORT	0.743529	0.888108	0.0672065	0.282501	0.824438	19	PEX12, PEX13, FIS1, ABCD1, PEX2, PEX14, SLC25A17, PEX16, PXMP2	REACTOME	CLASS_I_PEROXISOMAL_MEMBRANE_PROTEIN_IMPORT
REACTOME_FRS_MEDIATED_FGFR2_SIGNALING	0.738382	0.888108	0.0526973	-0.299823	-0.810684	18	FRS2, GRB2	REACTOME	FRS_MEDIATED_FGFR2_SIGNALING
REACTOME_MAP2K_AND_MAPK_ACTIVATION	0.742902	0.888108	0.0484088	-0.266031	-0.842998	35	MAPK1, FN1, IQGAP1, ARRB1, RAP1B, NRAS, MARK3, CSK, APBB1IP	REACTOME	MAP2K_AND_MAPK_ACTIVATION
REACTOME_MEIOTIC_SYNAPSIS	0.740933	0.888108	0.0721798	0.248996	0.822399	31	LMNA, SYCP2, TERF2IP, SYNE1, HSPA2, SUN2, SYCP3, REC8	REACTOME	MEIOTIC_SYNAPSIS
REACTOME_MITOPHAGY	0.741093	0.888108	0.0678338	0.287773	0.824893	18	SQSTM1, MFN2, PINK1, SRC	REACTOME	MITOPHAGY
REACTOME_PURINE_SALVAGE	0.737194	0.888108	0.0649408	0.310156	0.801318	12	ADAL, AMPD2, GMPR, APRT	REACTOME	PURINE_SALVAGE
REACTOME_TERMINATION_OF_O_GLYCAN_BIOSYNTHESIS	0.73913	0.888108	0.0531298	-0.316497	-0.790693	13	ST3GAL4, ST6GALNAC2, MUC6	REACTOME	TERMINATION_OF_O_GLYCAN_BIOSYNTHESIS
REACTOME_TP53_REGULATES_TRANSCRIPTION_OF_GENES_INVOLVED_IN_CYTOCHROME_C_RELEASE	0.743501	0.888108	0.0526973	-0.299994	-0.790064	16	TP53INP1, STEAP3, TP53BP2	REACTOME	TP53_REGULATES_TRANSCRIPTION_OF_GENES_INVOLVED_IN_CYTOCHROME_C_RELEASE
REACTOME_TRANSLATION_OF_SARS_COV_2_STRUCTURAL_PROTEINS	0.740506	0.888108	0.0487011	-0.256001	-0.839578	41	PARP9, PARP6, STT3A, GSK3B, ST3GAL4, MAGT1, PARP4, FUT8, ST6GALNAC2, MAN2A1	REACTOME	TRANSLATION_OF_SARS_COV_2_STRUCTURAL_PROTEINS
BIOCARTA_ERYTH_PATHWAY	0.747795	0.888623	0.0532386	-0.334593	-0.777178	10	IL6, TGFB2	BIOCARTA	ERYTH_PATHWAY
BIOCARTA_MCM_PATHWAY	0.746988	0.888623	0.052163	-0.297775	-0.805146	18	ORC3, CDKN1B	BIOCARTA	MCM_PATHWAY
BIOCARTA_STEM_PATHWAY	0.751693	0.888623	0.0646485	0.321744	0.803595	11	CD4, IL5, IL4, IL2	BIOCARTA	STEM_PATHWAY
REACTOME_ACTIVATION_OF_THE_PRE_REPLICATIVE_COMPLEX	0.75	0.888623	0.0702813	0.259999	0.823787	27	ORC1, RPA2, POLA1, CDT1, MCM4, MCM3, GMNN, POLE4, CDK2, DBF4, MCM7	REACTOME	ACTIVATION_OF_THE_PRE_REPLICATIVE_COMPLEX
REACTOME_APC_C_CDH1_MEDIATED_DEGRADATION_OF_CDC20_AND_OTHER_APC_C_CDH1_TARGETED_PROTEINS_IN_LATE_MITOSIS_EARLY_G1	0.751462	0.888623	0.0776799	0.221186	0.844576	61	FZR1, PTTG1, ANAPC15, PSMA7, PSMD7, PSMD4, ANAPC11, AURKB, CDC26, PSMC5, PSMB10, PSMD13, PSMB6	REACTOME	APC_C_CDH1_MEDIATED_DEGRADATION_OF_CDC20_AND_OTHER_APC_C_CDH1_TARGETED_PROTEINS_IN_LATE_MITOSIS_EARLY_G1
REACTOME_DECTIN_1_MEDIATED_NONCANONICAL_NF_KB_SIGNALING	0.751189	0.888623	0.0481184	-0.248334	-0.835287	48	FBXW11, CHUK, CCL22, UBA3, MAP3K14, PSMD1, PSMD14, RELB, PSMA1, PSMD3, NFKB2, PSME2, PSMA4	REACTOME	DECTIN_1_MEDIATED_NONCANONICAL_NF_KB_SIGNALING
REACTOME_DEFECTS_IN_COBALAMIN_B12_METABOLISM	0.749553	0.888623	0.0537873	-0.329566	-0.782534	11	ABCD4, MMACHC, LMBRD1	REACTOME	DEFECTS_IN_COBALAMIN_B12_METABOLISM
REACTOME_FACTORS_INVOLVED_IN_MEGAKARYOCYTE_DEVELOPMENT_AND_PLATELET_PRODUCTION	0.750799	0.888623	0.0824344	0.206664	0.891879	120	KIF3C, EHD2, KLC3, KIFAP3, RCOR1, PRKAR1B, RAC1, TUBA4A, KLC4, KIF22, MFN2, RAD51B, EHD3, KIF15, CBX5, ZFPM1, KIFC2, GATA3, GATA1, TUBB1, TUBB2A, CDK5, NFE2, PRKAR2B, CAPZB, TUBB2B, MICAL1, TUBA8, RBSN, KIF21A, GATA2	REACTOME	FACTORS_INVOLVED_IN_MEGAKARYOCYTE_DEVELOPMENT_AND_PLATELET_PRODUCTION
REACTOME_METABOLISM_OF_NUCLEOTIDES	0.749627	0.888623	0.0454059	-0.229832	-0.8533	82	DPYD, DCK, ENTPD5, GSR, SAMHD1, ITPA, UPB1, NT5C2, DCTD, PAICS, PNP, TXNRD1, TK2, ADK, HPRT1, AK9, GMPR2, CTPS1, ATIC, PPAT, ENTPD2, TYMP, ENTPD8, NT5C1A, AK6, UCKL1, ENTPD1, AMPD3, DNPH1	REACTOME	METABOLISM_OF_NUCLEOTIDES
REACTOME_RHO_GTPASES_ACTIVATE_ROCKS	0.746087	0.888623	0.0526973	-0.306425	-0.793982	15	PPP1CB, PAK1	REACTOME	RHO_GTPASES_ACTIVATE_ROCKS
REACTOME_RUNX1_REGULATES_TRANSCRIPTION_OF_GENES_INVOLVED_IN_DIFFERENTIATION_OF_HSCS	0.748823	0.888623	0.04783	-0.241689	-0.839707	56	LMO2, SPI1, TCF3, CBFB, TCF12, MYB, YAP1, CDK7, PSMD1, PSMD14, ITCH, PSMA1, PSMD3, PSME2, PSMA4	REACTOME	RUNX1_REGULATES_TRANSCRIPTION_OF_GENES_INVOLVED_IN_DIFFERENTIATION_OF_HSCS
REACTOME_THROMBIN_SIGNALLING_THROUGH_PROTEINASE_ACTIVATED_RECEPTORS_PARS	0.746736	0.888623	0.0721798	0.254011	0.817523	29	GNAQ, F2, GNG8, SRC, GNGT2, GNG2, ARRB2	REACTOME	THROMBIN_SIGNALLING_THROUGH_PROTEINASE_ACTIVATED_RECEPTORS_PARS
REACTOME_TRANSCRIPTION_COUPLED_NUCLEOTIDE_EXCISION_REPAIR_TC_NER	0.750769	0.888623	0.0467883	-0.235373	-0.84445	66	ERCC8, AQR, RFC4, UVSSA, EP300, RFC3, ERCC6, CUL4B, COPS8, GTF2H1, CUL4A, POLE2, CDK7, TCEA1, RPA3, COPS2, POLK	REACTOME	TRANSCRIPTION_COUPLED_NUCLEOTIDE_EXCISION_REPAIR_TC_NER
REACTOME_SIGNALING_BY_FGFR	0.752874	0.889346	0.0766747	0.221962	0.857223	65	ESRP2, POLR2I, FGFRL1, FGF18, GTF2F1, POLR2F, PIK3R1, GTF2F2, GALNT3, POLR2C, SRC, FGF22, HNRNPM, PPP2R1A, NCBP2, FGF7, FLRT1, POLR2L	REACTOME	SIGNALING_BY_FGFR
BIOCARTA_INTEGRIN_PATHWAY	0.754839	0.890323	0.0487011	-0.262124	-0.808394	30	TNS1, MAPK1, GRB2, CRKL, RHOA, CSK, RAPGEF1, ACTA1	BIOCARTA	INTEGRIN_PATHWAY
REACTOME_PTK6_REGULATES_RHO_GTPASES_RAS_GTPASE_AND_MAP_KINASES	0.754783	0.890323	0.052163	-0.312362	-0.780362	13	RASA1, NRAS, CRK, RHOA, ARHGAP35	REACTOME	PTK6_REGULATES_RHO_GTPASES_RAS_GTPASE_AND_MAP_KINASES
KEGG_GLYCOSAMINOGLYCAN_BIOSYNTHESIS_KERATAN_SULFATE	0.756944	0.891136	0.0519512	-0.310572	-0.789037	14	B3GNT7, FUT8	KEGG	GLYCOSAMINOGLYCAN_BIOSYNTHESIS_KERATAN_SULFATE
REACTOME_P75NTR_RECRUITS_SIGNALLING_COMPLEXES	0.756614	0.891136	0.0526973	-0.331936	-0.771005	10	MYD88, IKBKB, IRAK1, PRKCI	REACTOME	P75NTR_RECRUITS_SIGNALLING_COMPLEXES
REACTOME_PENTOSE_PHOSPHATE_PATHWAY	0.758377	0.891136	0.0525899	-0.329724	-0.765868	10	DERA, PGD, PRPS1	REACTOME	PENTOSE_PHOSPHATE_PATHWAY
REACTOME_PYRIMIDINE_SALVAGE	0.758377	0.891136	0.0525899	-0.329774	-0.765984	10	DCK, TK2, TYMP, UCKL1	REACTOME	PYRIMIDINE_SALVAGE
REACTOME_TRANSCRIPTION_OF_E2F_TARGETS_UNDER_NEGATIVE_CONTROL_BY_DREAM_COMPLEX	0.75772	0.891136	0.0667426	0.279829	0.802123	18	LIN37, MYC, MAX, TFDP2, PCNA	REACTOME	TRANSCRIPTION_OF_E2F_TARGETS_UNDER_NEGATIVE_CONTROL_BY_DREAM_COMPLEX
REACTOME_FORMATION_OF_TC_NER_PRE_INCISION_COMPLEX	0.760317	0.892745	0.0476387	-0.251567	-0.83429	44	ERCC8, AQR, UVSSA, EP300, ERCC6, CUL4B, COPS8, GTF2H1, CUL4A, CDK7, TCEA1, COPS2	REACTOME	FORMATION_OF_TC_NER_PRE_INCISION_COMPLEX
REACTOME_DISEASES_ASSOCIATED_WITH_GLYCOSYLATION_PRECURSOR_BIOSYNTHESIS	0.762565	0.894712	0.0515309	-0.294998	-0.776909	16	GLB1, DPM1, PMM2, GFPT1, NUS1, GNE	REACTOME	DISEASES_ASSOCIATED_WITH_GLYCOSYLATION_PRECURSOR_BIOSYNTHESIS
REACTOME_SIGNALING_BY_FGFR2	0.763407	0.895029	0.0471642	-0.242427	-0.833526	54	GAB1, FRS2, PTBP1, NCBP1, MAPK1, GRB2, PPP2CB, CBL, MKNK1, HNRNPH1, NRAS	REACTOME	SIGNALING_BY_FGFR2
BIOCARTA_ARAP_PATHWAY	0.769492	0.896105	0.0500923	-0.284596	-0.764378	17	GBF1, ARAP1, ARFGEF1, ASAP1, ARFGAP3, ASAP2, COPA, CYTH4, ARFGEF2	BIOCARTA	ARAP_PATHWAY
BIOCARTA_CHEMICAL_PATHWAY	0.76699	0.896105	0.0672065	0.279018	0.783526	17	BCL2, TLN1, CASP9, ATM	BIOCARTA	CHEMICAL_PATHWAY
BIOCARTA_EFP_PATHWAY	0.767764	0.896105	0.0512184	-0.291806	-0.768502	16	TRIM25, SMURF1, CDK8, CDK7	BIOCARTA	EFP_PATHWAY
KEGG_LONG_TERM_DEPRESSION	0.769014	0.896105	0.0745501	0.226658	0.852695	57	PLA2G2F, PLA2G6, PLA2G2D, PRKG1, GNAQ, GNAS, ITPR2	KEGG	LONG_TERM_DEPRESSION
REACTOME_CELLULAR_RESPONSE_TO_HEAT_STRESS	0.76523	0.896105	0.0443293	-0.227661	-0.850022	84	HSPA1L, MAPK1, NUP107, GSK3B, TNFRSF21, EP300, HSPA9, HSPA13, NUP155, HSPA5, NUP205, CAMK2G, NUP58, HDAC6, AKT1S1, NUP210, NUP153, NUP35, HSPA4, RPA3, ATR	REACTOME	CELLULAR_RESPONSE_TO_HEAT_STRESS
REACTOME_DISORDERS_OF_TRANSMEMBRANE_TRANSPORTERS	0.769899	0.896105	0.0428451	-0.218341	-0.87323	142	SLC22A5, AVPR2, SLC24A4, NUP107, SLC11A2, SLCO2A1, DERL3, ABCD4, SLC9A9, NUP155, SEL1L, SLC1A3, SLC26A4, ABCC9, NUP205, LMBRD1, SLC2A9, NUP58, SLC7A7, SLC6A20, SLC24A1, PSMD1, NUP210, NUP153, NUP35, PSMD14, CP, PSMA1, PSMD3, SLC9A6, NUP93, PSME2, PSMA4, NUP133, ABCA12, GCK, ABCC6, SLC5A5, SLC29A3, SLC17A5, SEH1L, DERL2, SLC12A6, SLC34A1	REACTOME	DISORDERS_OF_TRANSMEMBRANE_TRANSPORTERS
REACTOME_MATURATION_OF_SARS_COV_2_SPIKE_PROTEIN	0.770202	0.896105	0.0689567	0.256419	0.812445	27	MAN1B1, MGAT4B, MGAT1, MGAT5, PRKCSH, RPN1, TUSC3	REACTOME	MATURATION_OF_SARS_COV_2_SPIKE_PROTEIN
REACTOME_MET_ACTIVATES_PTK2_SIGNALING	0.770235	0.896105	0.0706196	0.252335	0.812131	29	COL11A1, LAMB1, LAMB3	REACTOME	MET_ACTIVATES_PTK2_SIGNALING
REACTOME_NF_KB_IS_ACTIVATED_AND_SIGNALS_SURVIVAL	0.767816	0.896105	0.0645031	0.319765	0.77113	10	SQSTM1, TRAF6, UBB	REACTOME	NF_KB_IS_ACTIVATED_AND_SIGNALS_SURVIVAL
REACTOME_PINK1_PRKN_MEDIATED_MITOPHAGY	0.770435	0.896105	0.0512184	-0.300785	-0.779369	15	MFN1, TOMM70, ATG12, PRKN	REACTOME	PINK1_PRKN_MEDIATED_MITOPHAGY
REACTOME_TELOMERE_C_STRAND_LAGGING_STRAND_SYNTHESIS	0.770627	0.896105	0.048799	-0.264866	-0.794353	27	RFC4, RFC3, POT1, DNA2, CTC1, RPA3, TINF2, ACD, RFC2, STN1	REACTOME	TELOMERE_C_STRAND_LAGGING_STRAND_SYNTHESIS
BIOCARTA_AKT_PATHWAY	0.775544	0.897579	0.0491928	-0.28084	-0.79188	21	CHUK, IKBKB, PIK3CG, PDPK1, FOXO1, NFKB1	BIOCARTA	AKT_PATHWAY
BIOCARTA_PTC1_PATHWAY	0.77425	0.897579	0.0516356	-0.325549	-0.75617	10	CDC25C, XPO1, CDK7	BIOCARTA	PTC1_PATHWAY
KEGG_DNA_REPLICATION	0.775457	0.897579	0.0702813	0.25188	0.810665	29	RPA2, RNASEH2A, POLA1, RNASEH2C, FEN1, MCM4, MCM3, POLE4, POLD4, PCNA, MCM7	KEGG	DNA_REPLICATION
KEGG_DRUG_METABOLISM_CYTOCHROME_P450	0.77706	0.897579	0.0474483	-0.260651	-0.794806	29	FMO4, CYP3A5, ALDH3B2, CYP2E1, FMO5, MGST3, ADH7, FMO1	KEGG	DRUG_METABOLISM_CYTOCHROME_P450
REACTOME_ASSEMBLY_OF_ACTIVE_LPL_AND_LIPC_LIPASE_COMPLEXES	0.776471	0.897579	0.0650878	0.277612	0.770732	16	PCSK6, LIPC, GPIHBP1	REACTOME	ASSEMBLY_OF_ACTIVE_LPL_AND_LIPC_LIPASE_COMPLEXES
REACTOME_BETA_CATENIN_PHOSPHORYLATION_CASCADE	0.774697	0.897579	0.0508054	-0.290381	-0.764749	16	GSK3B, PPP2CB, AMER1, PPP2R1B	REACTOME	BETA_CATENIN_PHOSPHORYLATION_CASCADE
REACTOME_DIGESTION	0.776995	0.897579	0.0649408	0.287902	0.776517	14	CHIT1, PIR	REACTOME	DIGESTION
REACTOME_METABOLISM_OF_ANGIOTENSINOGEN_TO_ANGIOTENSINS	0.774306	0.897579	0.0509083	-0.304605	-0.773876	14	MME, ENPEP, CTSZ, REN, ATP6AP2, ANPEP	REACTOME	METABOLISM_OF_ANGIOTENSINOGEN_TO_ANGIOTENSINS
REACTOME_NUCLEAR_PORE_COMPLEX_NPC_DISASSEMBLY	0.774351	0.897579	0.04783	-0.257559	-0.796445	31	NEK6, NUP107, NUP155, NUP205, NUP58, NUP210, NUP153, NUP35, NEK9, NUP93, NUP133	REACTOME	NUCLEAR_PORE_COMPLEX_NPC_DISASSEMBLY
REACTOME_APC_C_MEDIATED_DEGRADATION_OF_CELL_CYCLE_PROTEINS	0.778098	0.898085	0.0751182	0.218543	0.859687	73	FZR1, PTTG1, ANAPC15, PSMA7, CCNB1, PSMD7, PSMD4, ANAPC11, AURKB, CDC26, PSMC5, PSMB10, PSMD13, PSMB6, CDK1, NEK2, CCNA2, PSMB4, PSME1, FBXO5, CDK2, PSMB8, PSMD8, PSMA5	REACTOME	APC_C_MEDIATED_DEGRADATION_OF_CELL_CYCLE_PROTEINS
REACTOME_BINDING_AND_UPTAKE_OF_LIGANDS_BY_SCAVENGER_RECEPTORS	0.779221	0.898085	0.0475434	-0.255691	-0.790665	31	JCHAIN, COLEC12, CD163, LRP1, CD36, HYOU1, COL4A2	REACTOME	BINDING_AND_UPTAKE_OF_LIGANDS_BY_SCAVENGER_RECEPTORS
REACTOME_SUMOYLATION_OF_DNA_REPLICATION_PROTEINS	0.778662	0.898085	0.0466948	-0.251879	-0.818351	40	NUP107, SUMO3, PIAS3, NUP155, NUP205, NUP58, TOP2B, NUP210, NUP153, NUP35	REACTOME	SUMOYLATION_OF_DNA_REPLICATION_PROTEINS
HALLMARK_EPITHELIAL_MESENCHYMAL_TRANSITION	0.782609	0.898428	0.0391956	-0.210447	-0.871088	178	DST, BASP1, COL12A1, FAS, IL15, WNT5A, NOTCH2, ITGAV, CDH2, TGFBI, FSTL3, LOXL1, IL6, FN1, IGFBP4, COL5A2, FUCA1, LOX, WIPF1, SNTB1, ADAM12, GEM, CXCL8, LAMA3, SGCD, LRP1, TAGLN, PMEPA1, SGCB, EFEMP2, ACTA2, MAGEE1, DPYSL3, TPM2, QSOX1, IGFBP3, P3H1, COL4A2, NNMT, CDH6, CXCL6, COL8A2, PLOD1, PTX3, COPA, MMP3, ANPEP	HALLMARK	EPITHELIAL_MESENCHYMAL_TRANSITION
KEGG_CALCIUM_SIGNALING_PATHWAY	0.783784	0.898428	0.0831291	0.201545	0.890182	148	SPHK2, HTR2A, NOS3, ADCY4, ADORA2B, ADCY7, ADORA2A, GNAQ, LTB4R2, GNAS, CHP2, CHRNA7, P2RX1, TNNC2, CALM3, ITPR2, ADCY9, CACNA1H, ITPKB, SLC25A6, P2RX4, PRKX, CACNA1I, GRPR, ATP2B1, PHKA2	KEGG	CALCIUM_SIGNALING_PATHWAY
KEGG_SYSTEMIC_LUPUS_ERYTHEMATOSUS	0.78871	0.898428	0.0466948	-0.257006	-0.792609	30	CD40, TNF, FCGR2A, C1R, CD86, IL10, CD28	KEGG	SYSTEMIC_LUPUS_ERYTHEMATOSUS
REACTOME_CARBOXYTERMINAL_POST_TRANSLATIONAL_MODIFICATIONS_OF_TUBULIN	0.784689	0.898428	0.0464155	-0.255348	-0.798285	33	AGTPBP1, TTLL7, AGBL3, TTLL4, LRRC49, TPGS2, AGBL2	REACTOME	CARBOXYTERMINAL_POST_TRANSLATIONAL_MODIFICATIONS_OF_TUBULIN
REACTOME_CDT1_ASSOCIATION_WITH_THE_CDC6_ORC_ORIGIN_COMPLEX	0.784211	0.898428	0.0701132	0.229591	0.832	46	ORC1, PSMA7, PSMD7, PSMD4, CDT1, PSMC5, PSMB10, PSMD13, PSMB6, GMNN, PSMB4, PSME1, PSMB8, PSMD8, PSMA5, PSMD6, PSMC4	REACTOME	CDT1_ASSOCIATION_WITH_THE_CDC6_ORC_ORIGIN_COMPLEX
REACTOME_GABA_RECEPTOR_ACTIVATION	0.786486	0.898428	0.0713053	0.232668	0.813036	41	ADCY4, ADCY7, GABRG3, GNG8, ADCY9, GNGT2, GNG2, GNAI2, ARHGEF9	REACTOME	GABA_RECEPTOR_ACTIVATION
REACTOME_GAP_FILLING_DNA_REPAIR_SYNTHESIS_AND_LIGATION_IN_GG_NER	0.780822	0.898428	0.0498907	-0.27782	-0.774138	20	RFC4, RFC3, POLE2, RPA3, POLK, RFC2	REACTOME	GAP_FILLING_DNA_REPAIR_SYNTHESIS_AND_LIGATION_IN_GG_NER
REACTOME_LAMININ_INTERACTIONS	0.782828	0.898428	0.0681513	0.253633	0.803619	27	LAMB1, ITGA1, LAMB3, ITGB4, LAMA4, NID2, COL7A1	REACTOME	LAMININ_INTERACTIONS
REACTOME_MASTL_FACILITATES_MITOTIC_PROGRESSION	0.783908	0.898428	0.0635008	0.310224	0.74812	10	CCNB1, PPP2R2D, PPP2R1A, CDK1	REACTOME	MASTL_FACILITATES_MITOTIC_PROGRESSION
REACTOME_REGULATION_OF_GLUCOKINASE_BY_GLUCOKINASE_REGULATORY_PROTEIN	0.787928	0.898428	0.0472587	-0.261441	-0.79034	28	NUP107, NUP155, NUP205, NUP58, NUP210, NUP153, NUP35, NUP93, NUP133, GCK, SEH1L, NUP88, NUP188, NUP98	REACTOME	REGULATION_OF_GLUCOKINASE_BY_GLUCOKINASE_REGULATORY_PROTEIN
REACTOME_RESOLUTION_OF_D_LOOP_STRUCTURES_THROUGH_SYNTHESIS_DEPENDENT_STRAND_ANNEALING_SDSA	0.782178	0.898428	0.0672065	0.261508	0.798484	23	PALB2, KAT5, RAD51B, ATM	REACTOME	RESOLUTION_OF_D_LOOP_STRUCTURES_THROUGH_SYNTHESIS_DEPENDENT_STRAND_ANNEALING_SDSA
REACTOME_SEMA3A_PAK_DEPENDENT_AXON_REPULSION	0.788194	0.898428	0.0500923	-0.301385	-0.765695	14	PAK1, PAK3	REACTOME	SEMA3A_PAK_DEPENDENT_AXON_REPULSION
REACTOME_SEMA4D_IN_SEMAPHORIN_SIGNALING	0.787654	0.898428	0.0667426	0.266087	0.792347	21	RAC1, SEMA4D, MYH9, MYH14, MYH10, ROCK1, RHOB, MYL9, RND1	REACTOME	SEMA4D_IN_SEMAPHORIN_SIGNALING
REACTOME_TCR_SIGNALING	0.786567	0.898428	0.0432769	-0.221939	-0.837207	92	PTEN, PLCG2, FBXW11, CHUK, UBE2D1, PAK1, IKBKB, MALT1, PAK3, INPP5D, TAB2, UBE2V1, VASP, PSMD1, PSMD14, PDPK1, NCK1, NFKB1, PTPRC, PSMA1, MAP3K7, PSMD3, CD101, CSK, PTPRJ, PSME2, PSMA4	REACTOME	TCR_SIGNALING
REACTOME_THE_NLRP3_INFLAMMASOME	0.788194	0.898428	0.0500923	-0.300935	-0.764553	14	CASP1, MEFV, APP, NFKB1, NFKB2, NLRP3	REACTOME	THE_NLRP3_INFLAMMASOME
REACTOME_TRANSPORT_OF_NUCLEOSIDES_AND_FREE_PURINE_AND_PYRIMIDINE_BASES_ACROSS_THE_PLASMA_MEMBRANE	0.781609	0.898428	0.0636424	0.312119	0.75269	10	SLC25A6, ARL2BP, SLC29A2, SLC25A4, SLC29A1, SLC28A1	REACTOME	TRANSPORT_OF_NUCLEOSIDES_AND_FREE_PURINE_AND_PYRIMIDINE_BASES_ACROSS_THE_PLASMA_MEMBRANE
BIOCARTA_AKAP95_PATHWAY	0.791887	0.898619	0.0506004	-0.319614	-0.742386	10	DDX5, PRKAG1, PRKACB	BIOCARTA	AKAP95_PATHWAY
REACTOME_AMINE_LIGAND_BINDING_RECEPTORS	0.792359	0.898619	0.04783	-0.273848	-0.779613	22	ADRA2B, CHRM4, ADRB1, DRD1, HTR7, HRH2, HTR5A, HRH1, HTR2B	REACTOME	AMINE_LIGAND_BINDING_RECEPTORS
REACTOME_G_ALPHA_Z_SIGNALLING_EVENTS	0.790451	0.898619	0.0701132	0.232217	0.820631	42	ADCY4, ADCY7, GNAS, GNG8, ADCY9, GNGT2, PRKCQ, GNG2, ADRA2A, GNAI2, RGS20, PRKCD, GNG7, GNB5, GNG11	REACTOME	G_ALPHA_Z_SIGNALLING_EVENTS
REACTOME_PLATELET_AGGREGATION_PLUG_FORMATION	0.791798	0.898619	0.0454968	-0.253015	-0.801755	35	GRB2, FN1, ADRA2B, RAP1B, RAPGEF4, PDPK1, CRK, RASGRP1, MPL, RAPGEF3, CSK, SYK, APBB1IP	REACTOME	PLATELET_AGGREGATION_PLUG_FORMATION
REACTOME_TRANSCRIPTION_OF_E2F_TARGETS_UNDER_NEGATIVE_CONTROL_BY_P107_RBL1_AND_P130_RBL2_IN_COMPLEX_WITH_HDAC1	0.791304	0.898619	0.0499914	-0.290436	-0.752554	15	RBBP4, E2F1, RBL2, E2F4, LIN52, TFDP1	REACTOME	TRANSCRIPTION_OF_E2F_TARGETS_UNDER_NEGATIVE_CONTROL_BY_P107_RBL1_AND_P130_RBL2_IN_COMPLEX_WITH_HDAC1
REACTOME_TRANSPORT_OF_MATURE_TRANSCRIPT_TO_CYTOPLASM	0.791541	0.898619	0.0435378	-0.22869	-0.825377	68	NCBP1, NUP107, THOC7, SRSF2, NXF1, NUP155, NUP205, SRSF5, NUP58, ZC3H11A, THOC2, NUP210, NUP153, NUP35	REACTOME	TRANSPORT_OF_MATURE_TRANSCRIPT_TO_CYTOPLASM
REACTOME_UCH_PROTEINASES	0.792899	0.898619	0.0755015	0.215606	0.840855	69	INO80E, SMAD7, PSMA7, PSMD7, PSMD4, NFRKB, INO80D, ADRM1, TGFBR2, TGFB1, PSMC5, PSMB10, PSMD13, PSMB6, PSMB4, PSME1, MCRS1, PSMB8, PSMD8, ASXL2, PSMA5, FOXK1, RUVBL1, ACTR5, PSMD6, PSMC4, BAP1, ACTB, BARD1, PSMD11	REACTOME	UCH_PROTEINASES
KEGG_STEROID_HORMONE_BIOSYNTHESIS	0.795987	0.901465	0.0479259	-0.272504	-0.780734	23	STS, CYP17A1, CYP3A5, HSD17B12	KEGG	STEROID_HORMONE_BIOSYNTHESIS
REACTOME_G2_M_DNA_DAMAGE_CHECKPOINT	0.798387	0.902458	0.0702813	0.22174	0.820165	51	UIMC1, RPA2, KAT5, CCNB1, RNF168, HERC2, SFN, YWHAB, ATM, PIAS4, YWHAH, CDK1, BABAM1	REACTOME	G2_M_DNA_DAMAGE_CHECKPOINT
REACTOME_KSRP_KHSRP_BINDS_AND_DESTABILIZES_MRNA	0.798595	0.902458	0.0635008	0.282636	0.771169	15	EXOSC7, EXOSC4, PARN, MAPK11, AKT1, EXOSC5, DCP2, EXOSC1	REACTOME	KSRP_KHSRP_BINDS_AND_DESTABILIZES_MRNA
REACTOME_PROCESSIVE_SYNTHESIS_ON_THE_C_STRAND_OF_THE_TELOMERE	0.798544	0.902458	0.0652353	0.269559	0.756964	17	RPA2, TERF2IP, FEN1	REACTOME	PROCESSIVE_SYNTHESIS_ON_THE_C_STRAND_OF_THE_TELOMERE
REACTOME_NEGATIVE_REGULATION_OF_FLT3	0.799277	0.902577	0.0513223	-0.312222	-0.756628	12	SH2B3, ABL2, CBL, CSK, PTPRJ	REACTOME	NEGATIVE_REGULATION_OF_FLT3
REACTOME_ACTIVATION_OF_RAC1	0.801431	0.903705	0.0507028	-0.308761	-0.733133	11	PAK1, PAK3, NCK1	REACTOME	ACTIVATION_OF_RAC1
REACTOME_NS1_MEDIATED_EFFECTS_ON_HOST_PATHWAYS	0.801262	0.903705	0.0449543	-0.250022	-0.79227	35	NUP107, NUP155, NUP205, EIF2AK2, KPNA5, NUP58, NUP210, NUP153, NUP35	REACTOME	NS1_MEDIATED_EFFECTS_ON_HOST_PATHWAYS
BIOCARTA_HDAC_PATHWAY	0.8025	0.904258	0.0664364	0.260259	0.782452	22	PIK3R1, CALM3, MAPK7, NFATC2, YWHAH, PPP3CB, CALM1, HDAC5	BIOCARTA	HDAC_PATHWAY
REACTOME_CREB1_PHOSPHORYLATION_THROUGH_THE_ACTIVATION_OF_ADENYLATE_CYCLASE	0.804233	0.904982	0.0498907	-0.317333	-0.737087	10	CREB1, PRKACA, ADCY8, PRKACB	REACTOME	CREB1_PHOSPHORYLATION_THROUGH_THE_ACTIVATION_OF_ADENYLATE_CYCLASE
REACTOME_SEPARATION_OF_SISTER_CHROMATIDS	0.804878	0.904982	0.0833634	0.200999	0.896427	159	MAD1L1, PTTG1, NUDC, NDEL1, ANAPC15, PSMA7, CDCA5, CENPF, PSMD7, PSMD4, ANAPC11, ITGB3BP, TUBA4A, NUP85, NUP37, INCENP, AURKB, CENPL, DYNC1I2, CDC26, PSMC5, CENPO, TUBB1, TUBB2A, CENPC, TUBB2B, PSMB10, PSMD13, PSMB6, PPP2R1A, SPC24, RANGAP1, TUBA8, CENPQ, CENPU, NUF2, DYNC1H1	REACTOME	SEPARATION_OF_SISTER_CHROMATIDS
REACTOME_TRANSCRIPTIONAL_REGULATION_BY_RUNX3	0.804478	0.904982	0.0422468	-0.223223	-0.831316	83	JAG1, ITGA4, KAT2A, CBFB, EP300, SMAD3, CDKN1A, MAML2, SMAD4, SMURF1, YAP1, ITGAL, PSMD1, NOTCH1, TCF7L2, PSMD14, TCF7	REACTOME	TRANSCRIPTIONAL_REGULATION_BY_RUNX3
BIOCARTA_CARDIACEGF_PATHWAY	0.810435	0.905433	0.0488971	-0.286978	-0.743593	15	FOS, ADAM12, NFKB1, RHOA	BIOCARTA	CARDIACEGF_PATHWAY
BIOCARTA_SPPA_PATHWAY	0.808696	0.905433	0.0489954	-0.287129	-0.743985	15	MAPK1, PLCB1	BIOCARTA	SPPA_PATHWAY
KEGG_GALACTOSE_METABOLISM	0.807407	0.905433	0.0655321	0.263231	0.783843	21	PGM1, GALK1, PFKP, GALK2, PFKM, HK1	KEGG	GALACTOSE_METABOLISM
REACTOME_ACTIVATION_OF_BAD_AND_TRANSLOCATION_TO_MITOCHONDRIA	0.812174	0.905433	0.048799	-0.285941	-0.740906	15	PPP3CC, PPP3R1, AKT3	REACTOME	ACTIVATION_OF_BAD_AND_TRANSLOCATION_TO_MITOCHONDRIA
REACTOME_EPHB_MEDIATED_FORWARD_SIGNALING	0.807571	0.905433	0.0445962	-0.248839	-0.78852	35	LYN, ACTR3, ACTR2, PAK1, RASA1	REACTOME	EPHB_MEDIATED_FORWARD_SIGNALING
REACTOME_INTERACTIONS_OF_REV_WITH_HOST_CELLULAR_PROTEINS	0.809677	0.905433	0.0454968	-0.251566	-0.775833	30	NUP107, NUP155, NUP205, NUP58, XPO1, NUP210, NUP153, NUP35	REACTOME	INTERACTIONS_OF_REV_WITH_HOST_CELLULAR_PROTEINS
REACTOME_NON_INTEGRIN_MEMBRANE_ECM_INTERACTIONS	0.806656	0.905433	0.0448645	-0.233461	-0.8071	55	DMD, SDC3, ITGAV, FN1, CASK, COL5A2, COL4A5, DAG1, LAMA3	REACTOME	NON_INTEGRIN_MEMBRANE_ECM_INTERACTIONS
REACTOME_PCNA_DEPENDENT_LONG_PATCH_BASE_EXCISION_REPAIR	0.811092	0.905433	0.0487011	-0.269	-0.741428	19	RFC4, RFC3, POLE2, APEX1, RPA3, RFC2	REACTOME	PCNA_DEPENDENT_LONG_PATCH_BASE_EXCISION_REPAIR
REACTOME_RETINOID_CYCLE_DISEASE_EVENTS	0.80776	0.905433	0.0496901	-0.315524	-0.732886	10	NAPEPLD	REACTOME	RETINOID_CYCLE_DISEASE_EVENTS
REACTOME_RHOA_GTPASE_CYCLE	0.812227	0.905433	0.0406579	-0.213119	-0.852001	140	VAV2, ARHGAP32, ARHGAP31, RTKN, DEPDC1B, ARHGEF11, ECT2, VAV3, IQGAP1, SCFD1, ARHGAP24, ACTC1, ARHGAP11A, TMPO, ARAP1, TEX2, VAPB, ARHGEF10, JUP, ACBD5, STOM, ARAP3, DOCK2, KALRN, ARHGEF2, PLEKHG4, MACO1	REACTOME	RHOA_GTPASE_CYCLE
REACTOME_RHOB_GTPASE_CYCLE	0.80916	0.905433	0.0430173	-0.228546	-0.821879	67	VAV2, ARHGAP32, RTKN, DEPDC1B, ARHGEF11, ECT2, ACTC1, ARHGEF10, JUP, STOM	REACTOME	RHOB_GTPASE_CYCLE
REACTOME_VEGFR2_MEDIATED_CELL_PROLIFERATION	0.811765	0.905433	0.0629395	0.265181	0.77389	19	ITPR2, SRC, VEGFA, KDR, CALM1, ITPR3, PRKCD, HRAS	REACTOME	VEGFR2_MEDIATED_CELL_PROLIFERATION
REACTOME_ANCHORING_FIBRIL_FORMATION	0.815652	0.908604	0.0486034	-0.292203	-0.730001	13	COL4A5, LAMA3, TLL2, COL4A2, COL4A3	REACTOME	ANCHORING_FIBRIL_FORMATION
REACTOME_ERKS_ARE_INACTIVATED	0.81913	0.911829	0.0484088	-0.290217	-0.725039	13	MAPK1, PPP2CB, DUSP6, PPP2R1B	REACTOME	ERKS_ARE_INACTIVATED
BIOCARTA_COMP_PATHWAY	0.821109	0.912912	0.0495902	-0.301368	-0.71558	11	C1R, MASP2, C3, MASP1, C1S	BIOCARTA	COMP_PATHWAY
REACTOME_L1CAM_INTERACTIONS	0.82127	0.912912	0.0408229	-0.214685	-0.824069	100	VAV2, ALCAM, DLG1, NUMB, MAPK1, ITGAV, PAK1, SCN4A, NFASC, RPS6KA5, RANBP9, RPS6KA3, DPYSL2, AP2A2, CLTC, AP2B1, ANK3, SHTN1	REACTOME	L1CAM_INTERACTIONS
REACTOME_GLYCOGEN_SYNTHESIS	0.822014	0.913089	0.0621124	0.277254	0.73323	13	PGM1, GYG2, GYG1, NHLRC1	REACTOME	GLYCOGEN_SYNTHESIS
REACTOME_GAP_JUNCTION_DEGRADATION	0.823928	0.914566	0.0602484	0.294249	0.734923	11	AP2M1, CLTB, CLTA, ACTB, ACTG1, MYO6	REACTOME	GAP_JUNCTION_DEGRADATION
REACTOME_RESOLUTION_OF_D_LOOP_STRUCTURES	0.825525	0.91504	0.0446854	-0.252235	-0.769142	29	EXO1, SPIDR, EME1, NBN, DNA2, XRCC3, BRIP1, EME2, MUS81, GEN1	REACTOME	RESOLUTION_OF_D_LOOP_STRUCTURES
REACTOME_RHO_GTPASE_EFFECTORS	0.825459	0.91504	0.0350901	-0.2031	-0.861981	230	CYBB, KNTC1, PPP1CB, ABI1, CDKN1B, KDM1A, KNL1, KDM4C, RTKN, MAPK1, PPP1CC, NCKAP1L, BTK, ACTR3, NUP107, GRB2, ACTR2, NSL1, SRF, PAK1, IQGAP1, PAK3, CTNNA1, PPP2CB, CLASP1, CDC25C, WIPF1, SGO2, CYFIP1, DVL1, DVL3, SCAI, XPO1, ZWILCH, PDPK1, MAPK14, DIAPH2, MAD2L1, DYNC1LI1, NCK1, WASF3, CENPP, RHOA, PPP2R1B, CENPH, PIK3R4	REACTOME	RHO_GTPASE_EFFECTORS
REACTOME_SIGNALLING_TO_RAS	0.827883	0.917004	0.0474483	-0.272961	-0.738052	18	GRB2, MAPK14, NRAS, MAPK12, MAPKAPK3	REACTOME	SIGNALLING_TO_RAS
REACTOME_IL_6_TYPE_CYTOKINE_RECEPTOR_LIGAND_INTERACTIONS	0.833043	0.922067	0.0476387	-0.287195	-0.71749	13	JAK2, OSM	REACTOME	IL_6_TYPE_CYTOKINE_RECEPTOR_LIGAND_INTERACTIONS
REACTOME_CYCLIN_A_B1_B2_ASSOCIATED_EVENTS_DURING_G2_M_TRANSITION	0.83557	0.922434	0.045862	-0.259926	-0.752584	24	PPP2CB, CDC25C, XPO1, CDK7, PPP2R1B, PPME1	REACTOME	CYCLIN_A_B1_B2_ASSOCIATED_EVENTS_DURING_G2_M_TRANSITION
REACTOME_DEGRADATION_OF_CYSTEINE_AND_HOMOCYSTEINE	0.835214	0.922434	0.0596037	0.290518	0.725603	11	MPST, TST, ETHE1, TXN2	REACTOME	DEGRADATION_OF_CYSTEINE_AND_HOMOCYSTEINE
REACTOME_MRNA_DECAY_BY_3_TO_5_EXORIBONUCLEASE	0.835681	0.922434	0.0614364	0.274112	0.739323	14	EXOSC7, EXOSC4, DCPS, HBS1L, EXOSC5, EXOSC1	REACTOME	MRNA_DECAY_BY_3_TO_5_EXORIBONUCLEASE
REACTOME_SWITCHING_OF_ORIGINS_TO_A_POST_REPLICATIVE_STATE	0.835735	0.922434	0.0714786	0.210203	0.839544	77	FZR1, ORC1, ANAPC15, PSMA7, PSMD7, PSMD4, ANAPC11, CDT1, MCM4, CDC26, PSMC5, MCM3, PSMB10, PSMD13, PSMB6, RBX1, CCNA2, PSMB4, CCNE2, PSME1, CDK2, PSMB8, PSMD8, PSMA5, MCM7, PSMD6, PSMC4	REACTOME	SWITCHING_OF_ORIGINS_TO_A_POST_REPLICATIVE_STATE
REACTOME_ABC_TRANSPORTER_DISORDERS	0.837607	0.923848	0.0707899	0.210391	0.809634	63	ABCB6, PSMA7, ERLIN1, PSMD7, PSMD4, ABCD1, PSMC5, ABCA3, ABCC2, PSMB10, PSMD13, PSMB6, PSMB4, PSME1, PSMB8, PSMD8, PSMA5, ABCB4, RNF185, PSMD6, PSMC4, CFTR	REACTOME	ABC_TRANSPORTER_DISORDERS
REACTOME_UNBLOCKING_OF_NMDA_RECEPTORS_GLUTAMATE_BINDING_AND_ACTIVATION	0.840555	0.926446	0.04707	-0.261666	-0.721212	19	DLG1, CAMK2G, DLG2, GRIN2C, GRIN1, CAMK2B, ACTN2, GRIA1	REACTOME	UNBLOCKING_OF_NMDA_RECEPTORS_GLUTAMATE_BINDING_AND_ACTIVATION
REACTOME_HEDGEHOG_LIGAND_BIOGENESIS	0.845109	0.93081	0.0679923	0.22145	0.809939	50	HHAT, PSMA7, PSMD7, PSMD4, PSMC5, P4HB, PSMB10, NOTUM, PSMD13, PSMB6, PSMB4, PSME1, PSMB8, PSMD8, PSMA5, PSMD6, PSMC4, PSMD11, SCUBE2, VCP, PSMA8, UBB, PSMB3, PSMB7	REACTOME	HEDGEHOG_LIGAND_BIOGENESIS
KEGG_TIGHT_JUNCTION	0.846939	0.931514	0.0387962	-0.212423	-0.824086	110	PARD6B, PTEN, EPB41L3, EPB41L2, MRAS, RAB3B, RRAS2, CASK, PRKCE, CTNNA1, PPP2CB, CLDN3, PARD6A, AKT3	KEGG	TIGHT_JUNCTION
REACTOME_ACTIVATION_OF_AMPK_DOWNSTREAM_OF_NMDARS	0.84689	0.931514	0.0617054	0.25439	0.754586	20	TUBA4A, TUBB1, TUBB2A, TUBB2B, TUBA8, CALM1, TUBA1A, TUBB4B	REACTOME	ACTIVATION_OF_AMPK_DOWNSTREAM_OF_NMDARS
REACTOME_NUCLEAR_IMPORT_OF_REV_PROTEIN	0.851485	0.935856	0.0442407	-0.247888	-0.743435	27	NUP107, NUP155, NUP205, NUP58, NUP210, NUP153, NUP35	REACTOME	NUCLEAR_IMPORT_OF_REV_PROTEIN
REACTOME_SCF_SKP2_MEDIATED_DEGRADATION_OF_P27_P21	0.852632	0.936458	0.0659816	0.214001	0.775503	46	PSMA7, CCND1, PSMD7, PSMD4, PSMC5, PSMB10, PSMD13, PSMB6, CCNA2, PSMB4, CCNE2, PSME1, CDK2, PSMB8, PSMD8, PSMA5, PSMD6, PSMC4	REACTOME	SCF_SKP2_MEDIATED_DEGRADATION_OF_P27_P21
BIOCARTA_AKAPCENTROSOME_PATHWAY	0.85913	0.938927	0.0462303	-0.275224	-0.687583	13	PRKCE, PRKAG1, RHOA, PRKACB	BIOCARTA	AKAPCENTROSOME_PATHWAY
BIOCARTA_CCR3_PATHWAY	0.856153	0.938927	0.0462303	-0.268127	-0.70614	16	MAPK1, PLCB1	BIOCARTA	CCR3_PATHWAY
REACTOME_ASSOCIATION_OF_TRIC_CCT_WITH_TARGET_PROTEINS_DURING_BIOSYNTHESIS	0.860283	0.938927	0.041488	-0.238379	-0.760391	36	FBXO4, LONP2, GBA, FBXO6, FBXW7, DCAF7, STAT3, AP3M1, SKIV2L, FKBP9, ARFGEF2, TP53, FBXL5, KIF13A, CCT2, FBXL3	REACTOME	ASSOCIATION_OF_TRIC_CCT_WITH_TARGET_PROTEINS_DURING_BIOSYNTHESIS
REACTOME_GLYCOGEN_BREAKDOWN_GLYCOGENOLYSIS	0.857143	0.938927	0.0601186	0.265423	0.724204	15	GYG2, PHKA2, PYGB, GYG1, CALM1	REACTOME	GLYCOGEN_BREAKDOWN_GLYCOGENOLYSIS
REACTOME_HEDGEHOG_ON_STATE	0.860058	0.938927	0.0706196	0.205365	0.80798	71	GLI3, CDC73, PSMA7, PSMD7, PSMD4, PSMC5, SPOP, IQCE, ARRB2, PSMB10, PSMD13, PSMB6, GLI1, CSNK1A1, RBX1, PSMB4, PSME1, PSMB8, PTCH2, PTCH1, PSMD8, ULK3, PSMA5	REACTOME	HEDGEHOG_ON_STATE
REACTOME_LAGGING_STRAND_SYNTHESIS	0.857391	0.938927	0.0463228	-0.270699	-0.701411	15	RFC4, RFC3, DNA2, RPA3, RFC2	REACTOME	LAGGING_STRAND_SYNTHESIS
REACTOME_RECYCLING_PATHWAY_OF_L1	0.85828	0.938927	0.0422468	-0.23635	-0.767898	40	NUMB, MAPK1, RPS6KA5, RPS6KA3, DPYSL2, AP2A2, CLTC, AP2B1, SHTN1	REACTOME	RECYCLING_PATHWAY_OF_L1
REACTOME_REGULATION_OF_INSULIN_LIKE_GROWTH_FACTOR_IGF_TRANSPORT_AND_UPTAKE_BY_INSULIN_LIKE_GROWTH_FACTOR_BINDING_PROTEINS_IGFBPS	0.858859	0.938927	0.0721798	0.198424	0.839542	103	LAMB1, APOE, VWA1, F2, IGFBP6, FUCA2, SERPIND1, TIMP1, LGALS1, GOLM1, DMP1, PRKCSH, MMP2, CST3, IGFBP7, NUCB1, STC2, P4HB, NOTUM, EVA1A, BMP4, MELTF	REACTOME	REGULATION_OF_INSULIN_LIKE_GROWTH_FACTOR_IGF_TRANSPORT_AND_UPTAKE_BY_INSULIN_LIKE_GROWTH_FACTOR_BINDING_PROTEINS_IGFBPS
REACTOME_VXPX_CARGO_TARGETING_TO_CILIUM	0.859322	0.938927	0.0450443	-0.263419	-0.707499	17	RAB3IP, GBF1, EXOC5, ASAP1, EXOC2, PKD1, EXOC7, EXOC8	REACTOME	VXPX_CARGO_TARGETING_TO_CILIUM
REACTOME_NUCLEAR_ENVELOPE_BREAKDOWN	0.861022	0.939079	0.0422468	-0.234972	-0.784842	47	NEK6, NUP107, NUP155, TMPO, NUP205, NUP58, NUP210, NUP153, NUP35, VRK2, NEK9, CTDNEP1, NUP93, NUP133, CNEP1R1, LPIN3, SEH1L	REACTOME	NUCLEAR_ENVELOPE_BREAKDOWN
REACTOME_INTERCONVERSION_OF_NUCLEOTIDE_DI_AND_TRIPHOSPHATES	0.862647	0.940195	0.0443293	-0.256073	-0.722045	21	GSR, DCTD, TXNRD1, AK9, CTPS1	REACTOME	INTERCONVERSION_OF_NUCLEOTIDE_DI_AND_TRIPHOSPHATES
BIOCARTA_PROTEASOME_PATHWAY	0.865882	0.942144	0.0598603	0.257113	0.713821	16	PSMA7, RPN1, PSMB6, PSMB4, PSMA5, PSMB3, PSMB7, UBA1	BIOCARTA	PROTEASOME_PATHWAY
KEGG_GLYCOLYSIS_GLUCONEOGENESIS	0.866242	0.942144	0.0418239	-0.237078	-0.766708	39	ALDH3A2, ALDH2, HK3, HK2, BPGM, ALDH3B2, DLD, ENO3, FBP2, PGAM2, ADH7, LDHC, GCK, ALDH9A1	KEGG	GLYCOLYSIS_GLUCONEOGENESIS
KEGG_GLYCOSPHINGOLIPID_BIOSYNTHESIS_LACTO_AND_NEOLACTO_SERIES	0.866029	0.942144	0.0606404	0.245653	0.728669	20	B3GNT3, GCNT2, FUT7, B4GAT1, B3GNT4, ST8SIA1	KEGG	GLYCOSPHINGOLIPID_BIOSYNTHESIS_LACTO_AND_NEOLACTO_SERIES
REACTOME_NEPHRIN_FAMILY_INTERACTIONS	0.8675	0.942856	0.0626618	0.241607	0.726374	22	PIK3R1, NCK2, ACTN3, ACTN1, SPTAN1, ACTN4	REACTOME	NEPHRIN_FAMILY_INTERACTIONS
REACTOME_G1_S_DNA_DAMAGE_CHECKPOINTS	0.87062	0.944278	0.0661326	0.213595	0.802166	55	PSMA7, CDKN2A, PSMD7, PSMD4, MDM4, PCBP4, ATM, PSMC5, PSMB10, PSMD13, PSMB6, CCNA2, PSMB4, CCNE2, PSME1, CDK2, PSMB8, PSMD8, PSMA5, PSMD6, PSMC4	REACTOME	G1_S_DNA_DAMAGE_CHECKPOINTS
REACTOME_GABA_SYNTHESIS_RELEASE_REUPTAKE_AND_DEGRADATION	0.870017	0.944278	0.0454968	-0.263616	-0.694259	16	STXBP1, ABAT, DNAJC5	REACTOME	GABA_SYNTHESIS_RELEASE_REUPTAKE_AND_DEGRADATION
REACTOME_MITOTIC_SPINDLE_CHECKPOINT	0.870536	0.944278	0.0384787	-0.207625	-0.796316	101	KNTC1, KNL1, PPP1CC, NUP107, UBE2E1, NSL1, UBE2D1, ANAPC7, PPP2CB, ANAPC4, CLASP1, CDC16, SGO2, XPO1, ZWILCH, MAD2L1, DYNC1LI1, CENPP, UBE2S, PPP2R1B, CENPH, SKA1, CENPK, CLIP1, NUP133, DYNC1LI2, AHCTF1, CENPT, CLASP2, SEH1L, MAPRE1, ZWINT, PMF1, ANAPC1, ANAPC16, ZW10, KIF18A, NUP98, PPP2R5E, CDCA8, SPC25	REACTOME	MITOTIC_SPINDLE_CHECKPOINT
KEGG_VALINE_LEUCINE_AND_ISOLEUCINE_DEGRADATION	0.871272	0.94433	0.0409056	-0.233937	-0.746223	36	ACADSB, ALDH3A2, HMGCS1, ALDH2, DLD, ACAA1, ABAT, BCAT1	KEGG	VALINE_LEUCINE_AND_ISOLEUCINE_DEGRADATION
KEGG_TYPE_I_DIABETES_MELLITUS	0.873484	0.944764	0.0453152	-0.25089	-0.691511	19	FAS, TNF, CD86, IL1B, CD28	KEGG	TYPE_I_DIABETES_MELLITUS
REACTOME_APOPTOTIC_EXECUTION_PHASE	0.872973	0.944764	0.0661326	0.217418	0.759747	41	LMNA, BCAP31, VIM, GSN, PRKCQ, SPTAN1, HMGB1, KPNB1, ROCK1, PRKCD, ACIN1, PLEC, ADD1	REACTOME	APOPTOTIC_EXECUTION_PHASE
REACTOME_TRANSFERRIN_ENDOCYTOSIS_AND_RECYCLING	0.873096	0.944764	0.0442407	-0.248409	-0.732578	26	STEAP3, ATP6V1H, ATP6V1G1, ATP6V0A4, ATP6V1B1, TCIRG1, TFRC	REACTOME	TRANSFERRIN_ENDOCYTOSIS_AND_RECYCLING
REACTOME_ABC_TRANSPORTERS_IN_LIPID_HOMEOSTASIS	0.879518	0.946057	0.0446854	-0.256929	-0.694704	18	ABCD2, ABCA10, ABCD3	REACTOME	ABC_TRANSPORTERS_IN_LIPID_HOMEOSTASIS
REACTOME_DEFECTIVE_CFTR_CAUSES_CYSTIC_FIBROSIS	0.878706	0.946057	0.0656814	0.214062	0.776511	48	PSMA7, ERLIN1, PSMD7, PSMD4, PSMC5, PSMB10, PSMD13, PSMB6, PSMB4, PSME1, PSMB8, PSMD8, PSMA5, RNF185, PSMD6, PSMC4, CFTR, PSMD11, VCP, PSMA8, UBB, PSMB3, PSMB7	REACTOME	DEFECTIVE_CFTR_CAUSES_CYSTIC_FIBROSIS
REACTOME_G2_M_CHECKPOINTS	0.876582	0.946057	0.0738053	0.197487	0.838376	110	UIMC1, ORC1, RPA2, PSMA7, KAT5, CCNB1, PSMD7, RNF168, PSMD4, HERC2, SFN, MCM4, GTSE1, YWHAB, ATM, PSMC5, MCM3, PSMB10, PSMD13, PIAS4, PSMB6, YWHAH	REACTOME	G2_M_CHECKPOINTS
REACTOME_INSULIN_RECEPTOR_RECYCLING	0.876712	0.946057	0.0445962	-0.250072	-0.696819	20	ATP6V1H, ATP6V1G1, ATP6V0A4, ATP6V1B1, TCIRG1	REACTOME	INSULIN_RECEPTOR_RECYCLING
REACTOME_ORGANELLE_BIOGENESIS_AND_MAINTENANCE	0.877102	0.946057	0.0314929	-0.195483	-0.839412	248	MEF2C, RP2, RAB3IP, PPARGC1B, ARL3, BBS5, GABPB1, NCOA6, GBF1, PRKAG2, TCTN1, PRKAG3, IFT81, CREB1, HSPA9, WDR35, GABPA, CEP70, TTC8, HAUS2, PRKACA, NPHP1, NINL, HCFC1, C2CD3, SMO, IFT74, CLASP1, IFT57, TRAF3IP1, CARM1, NCOA1, EXOC5, HDAC6, IMMT, PRKAG1, TTBK2, BBS2, TCTN2, CRTC3, CHD9, RXRA, MAPK14, ASAP1, DYNLRB2, SDCCAG8	REACTOME	ORGANELLE_BIOGENESIS_AND_MAINTENANCE
REACTOME_RESOLUTION_OF_AP_SITES_VIA_THE_MULTIPLE_NUCLEOTIDE_PATCH_REPLACEMENT_PATHWAY	0.8775	0.946057	0.0621124	0.239992	0.721519	22	RPA2, PARG, POLB, FEN1, POLE4, POLD4, PARP2, PCNA	REACTOME	RESOLUTION_OF_AP_SITES_VIA_THE_MULTIPLE_NUCLEOTIDE_PATCH_REPLACEMENT_PATHWAY
REACTOME_RNA_POLYMERASE_I_TRANSCRIPTION_INITIATION	0.878378	0.946057	0.0658312	0.222924	0.764122	37	POLR1C, POLR2F, MBD3, TTF1, RRN3, TAF1B, POLR2L, EHMT2, UBTF, MNAT1, GTF2H4, POLR1A, ERCC2, GTF2H5, MTA1	REACTOME	RNA_POLYMERASE_I_TRANSCRIPTION_INITIATION
REACTOME_VISUAL_PHOTOTRANSDUCTION	0.878963	0.946057	0.0689567	0.202529	0.808895	77	RGS9, DHRS3, APOE, LRP8, GPIHBP1, BCO2, NMT2, RGS9BP, METAP2, HSD17B1, PRKCQ	REACTOME	VISUAL_PHOTOTRANSDUCTION
BIOCARTA_BARRESTIN_PATHWAY	0.883721	0.946088	0.0462303	-0.279304	-0.66319	11	PLCB1, ARRB1	BIOCARTA	BARRESTIN_PATHWAY
BIOCARTA_LONGEVITY_PATHWAY	0.887884	0.946088	0.0465084	-0.274799	-0.665938	12	CAT	BIOCARTA	LONGEVITY_PATHWAY
HALLMARK_SPERMATOGENESIS	0.882006	0.946088	0.0374584	-0.206201	-0.798566	109	SLC12A2, TEKT2, HSPA1L, RFC4, TKTL1, SPATA6, CDKN3, TOPBP1, TLE4, NPHP1, IDE, TTK, CHRM4, STRBP, CLPB	HALLMARK	SPERMATOGENESIS
KEGG_FRUCTOSE_AND_MANNOSE_METABOLISM	0.883683	0.946088	0.0415718	-0.240301	-0.732751	29	MTMR1, PMM2, HK3, HK2, MTMR2, PFKFB3, FBP2, SORD, MTMR6, PFKFB4, GMDS	KEGG	FRUCTOSE_AND_MANNOSE_METABOLISM
KEGG_STARCH_AND_SUCROSE_METABOLISM	0.887805	0.946088	0.0603786	0.232817	0.729821	25	ENPP1, PGM1, PYGB, UXS1, HK1	KEGG	STARCH_AND_SUCROSE_METABOLISM
REACTOME_AFLATOXIN_ACTIVATION_AND_DETOXIFICATION	0.888889	0.946088	0.0445962	-0.260955	-0.662979	14	CYP3A5, MGST3, AKR7L, AKR7A3	REACTOME	AFLATOXIN_ACTIVATION_AND_DETOXIFICATION
REACTOME_FANCONI_ANEMIA_PATHWAY	0.885484	0.946088	0.0414044	-0.234242	-0.722406	30	FANCD2, FANCC, USP1, EME1	REACTOME	FANCONI_ANEMIA_PATHWAY
REACTOME_FOXO_MEDIATED_TRANSCRIPTION_OF_CELL_DEATH_GENES	0.885246	0.946088	0.0585938	0.254525	0.694469	15	FASLG, BBC3, PINK1, FOXO3	REACTOME	FOXO_MEDIATED_TRANSCRIPTION_OF_CELL_DEATH_GENES
REACTOME_GLOBAL_GENOME_NUCLEOTIDE_EXCISION_REPAIR_GG_NER	0.889226	0.946088	0.0383996	-0.211954	-0.768982	71	RFC4, PIAS1, SUMO3, RAD23B, RFC3, PIAS3, ACTR8, RNF111, CUL4B, COPS8, GTF2H1, CUL4A, POLE2, CDK7, RPA3, COPS2, POLK	REACTOME	GLOBAL_GENOME_NUCLEOTIDE_EXCISION_REPAIR_GG_NER
REACTOME_GLUCAGON_LIKE_PEPTIDE_1_GLP1_REGULATES_INSULIN_SECRETION	0.889065	0.946088	0.0404114	-0.23206	-0.727381	34	GNG3, IQGAP1, PRKACA, ADCY5, RAPGEF4, ADCY8, RAPGEF3, PRKACB, ITPR1, GNB4, ADCY6	REACTOME	GLUCAGON_LIKE_PEPTIDE_1_GLP1_REGULATES_INSULIN_SECRETION
REACTOME_G_ALPHA_Q_SIGNALLING_EVENTS	0.882353	0.946088	0.0350151	-0.202854	-0.827748	164	F2RL1, BDKRB2, MAPK1, BTK, GRB2, FFAR1, GPR68, HBEGF, RGS1, CREB1, RGS19, CYSLTR1, GNG3, PTAFR, PLCB1, ANXA1, PRKCE, KISS1R, RPS6KA3, APP, DGKG, KALRN, RGS13, LPAR3, PLCB2, NRAS, DAGLA, RASGRP1, DGKH, RGS17, TACR2, TRPC6, GNRH1, ITPR1, GNB4	REACTOME	G_ALPHA_Q_SIGNALLING_EVENTS
REACTOME_METABOLISM_OF_COFACTORS	0.883882	0.946088	0.0447749	-0.25726	-0.677522	16	IDH1, COQ6, COQ5, GCH1, COQ2, PDSS2	REACTOME	METABOLISM_OF_COFACTORS
REACTOME_NUCLEOTIDE_BIOSYNTHESIS	0.886414	0.946088	0.0561767	0.268465	0.693604	12	IMPDH2, DHODH, IMPDH1, PFAS, UMPS, ADSL	REACTOME	NUCLEOTIDE_BIOSYNTHESIS
REACTOME_PLASMA_LIPOPROTEIN_ASSEMBLY_REMODELING_AND_CLEARANCE	0.88162	0.946088	0.0400032	-0.21857	-0.765026	58	LDLR, CETP, NCEH1, LIPA, SAR1B, FURIN, PRKACA, AP2A2, CLTC, AP2B1, MBTPS2, PRKACB, MBTPS1, NPC2, APOA5, LPL, LCAT, CIDEC, LMF2	REACTOME	PLASMA_LIPOPROTEIN_ASSEMBLY_REMODELING_AND_CLEARANCE
REACTOME_REGULATION_OF_RUNX2_EXPRESSION_AND_ACTIVITY	0.885895	0.946088	0.0405756	-0.219471	-0.758733	55	PPARGC1B, GSK3B, CBFB, STAT1, RUNX2, SMURF1, SKP2, FBXW7, PSMD1, PSMD14, HIVEP3, PSMA1, PSMD3, PSME2, PSMA4	REACTOME	REGULATION_OF_RUNX2_EXPRESSION_AND_ACTIVITY
REACTOME_SUMOYLATION_OF_SUMOYLATION_PROTEINS	0.880645	0.946088	0.0416557	-0.236102	-0.72814	30	NUP107, NUP155, NUP205, NUP58, NUP210, NUP153, NUP35	REACTOME	SUMOYLATION_OF_SUMOYLATION_PROTEINS
REACTOME_CA_DEPENDENT_EVENTS	0.891167	0.947509	0.0400846	-0.232403	-0.736438	35	MAPK1, CREB1, PRKACA, ADCY5, CAMK2G, ADCY8, PRKACB, CAMKK1, NBEA	REACTOME	CA_DEPENDENT_EVENTS
REACTOME_INSULIN_PROCESSING	0.892027	0.947778	0.042417	-0.246861	-0.702783	22	ERO1A, SLC30A6, SLC30A5, EXOC5, EXOC2, KIF5B, EXOC7, EXOC8, MYO5A, RAB27A	REACTOME	INSULIN_PROCESSING
REACTOME_INTRINSIC_PATHWAY_FOR_APOPTOSIS	0.893617	0.948824	0.0642141	0.208965	0.75739	47	UACA, CDKN2A, GZMB, BCL2, BBC3, SFN, CASP9, YWHAB, YWHAH, BCL2L1, GSDMD	REACTOME	INTRINSIC_PATHWAY_FOR_APOPTOSIS
BIOCARTA_EXTRINSIC_PATHWAY	0.896926	0.951691	0.0460458	-0.268856	-0.651535	12	PROS1, PROC	BIOCARTA	EXTRINSIC_PATHWAY
BIOCARTA_ERAD_PATHWAY	0.898305	0.951863	0.0430173	-0.247119	-0.663721	17	UBA2, UGGT1, EDEM1, MAN2A2, GANAB, MAN1A1, FBXO2	BIOCARTA	ERAD_PATHWAY
REACTOME_TANDEM_PORE_DOMAIN_POTASSIUM_CHANNELS	0.898032	0.951863	0.0454968	-0.271395	-0.644411	11	KCNK1, KCNK9	REACTOME	TANDEM_PORE_DOMAIN_POTASSIUM_CHANNELS
REACTOME_DEPOSITION_OF_NEW_CENPA_CONTAINING_NUCLEOSOMES_AT_THE_CENTROMERE	0.901861	0.954984	0.0427591	-0.240216	-0.708415	26	OIP5, KNL1, RBBP4, MIS18BP1, CENPP, CENPH, CENPK, SMARCA5, CENPT	REACTOME	DEPOSITION_OF_NEW_CENPA_CONTAINING_NUCLEOSOMES_AT_THE_CENTROMERE
REACTOME_CYTOSOLIC_SULFONATION_OF_SMALL_MOLECULES	0.902778	0.955307	0.043888	-0.255525	-0.649184	14	SLC35B2, TPST1, SLC26A1, BPNT1	REACTOME	CYTOSOLIC_SULFONATION_OF_SMALL_MOLECULES
KEGG_OLFACTORY_TRANSDUCTION	0.9056	0.956565	0.0400032	-0.223616	-0.73518	42	GRK3, PRKACA, CAMK2G, GNAL, CALM2, PRKACB	KEGG	OLFACTORY_TRANSDUCTION
REACTOME_CLEC7A_DECTIN_1_INDUCES_NFAT_ACTIVATION	0.905192	0.956565	0.0558265	0.264981	0.661823	11	ITPR2, NFATC2, PPP3CB, CALM1, ITPR3	REACTOME	CLEC7A_DECTIN_1_INDUCES_NFAT_ACTIVATION
REACTOME_CYCLIN_A_CDK2_ASSOCIATED_EVENTS_AT_S_PHASE_ENTRY	0.905918	0.956565	0.0375363	-0.20787	-0.754166	71	RB1, CDKN1B, CKS1B, CABLES1, RBBP4, CDKN1A, E2F1, AKT3, SKP2, CDK7, PSMD1, PSMD14, RBL2, E2F4, PSMA1, PSMD3, PSME2, PSMA4, LIN52	REACTOME	CYCLIN_A_CDK2_ASSOCIATED_EVENTS_AT_S_PHASE_ENTRY
REACTOME_MITOCHONDRIAL_CALCIUM_ION_TRANSPORT	0.906412	0.956565	0.0436251	-0.240595	-0.663137	19	MCUB, MICU3, PMPCB, AKAP1, YME1L1, MCU	REACTOME	MITOCHONDRIAL_CALCIUM_ION_TRANSPORT
BIOCARTA_G2_PATHWAY	0.907718	0.956652	0.0420772	-0.238208	-0.689701	24	CHEK1, EP300, CDKN1A, CDC25C	BIOCARTA	G2_PATHWAY
REACTOME_DAG_AND_IP3_SIGNALING	0.907643	0.956652	0.0396787	-0.22516	-0.728166	39	CREB1, PRKCE, PRKACA, ADCY5, CAMK2G, AHCYL1, ADCY8, PRKACB, CAMKK1, NBEA, ITPR1	REACTOME	DAG_AND_IP3_SIGNALING
REACTOME_DIGESTION_AND_ABSORPTION	0.908475	0.956804	0.0425023	-0.243075	-0.652857	17	NPC1L1, TREH, LCT	REACTOME	DIGESTION_AND_ABSORPTION
REACTOME_GENE_SILENCING_BY_RNA	0.909231	0.956956	0.0380056	-0.207336	-0.743861	66	TDRD6, MYBL1, AGO4, NUP107, NUP155, NUP205, NUP58, PRKRA, TSNAX, NUP210, NUP153, NUP35, TDRKH, NUP93, AGO1, NUP133, TNRC6B, POLR2B, AGO3, TSN, SEH1L	REACTOME	GENE_SILENCING_BY_RNA
REACTOME_CYTOPROTECTION_BY_HMOX1	0.911854	0.957674	0.0697793	0.199421	0.807347	87	COX4I1, PSMA7, KEAP1, PSMD7, HMOX2, PSMD4, NFE2L2, PSMC5, ABCC1, TGS1, PSMB10, PSMD13, PSMB6, COX16, TXNIP, SIN3B, COX11, COX8A, RBX1, MAFK, PSMB4, PSME1, TACO1, TBL1X, PRKCD, PSMB8, PSMD8, NCOR2, PSMA5	REACTOME	CYTOPROTECTION_BY_HMOX1
REACTOME_DEGRADATION_OF_BETA_CATENIN_BY_THE_DESTRUCTION_COMPLEX	0.912387	0.957674	0.0369933	-0.202106	-0.729432	68	TLE1, CTBP2, GSK3B, TLE4, TLE3, PPP2CB, ZRANB1, PSMD1, TCF7L2, PSMD14, TCF7, AMER1, PPP2R1B, PSMA1, PSMD3, PSME2, PSMA4	REACTOME	DEGRADATION_OF_BETA_CATENIN_BY_THE_DESTRUCTION_COMPLEX
REACTOME_GLYCOGEN_METABOLISM	0.91133	0.957674	0.0596037	0.220929	0.682718	24	PGM1, GYG2, PHKA2, PYGB, GYG1, CALM1, NHLRC1	REACTOME	GLYCOGEN_METABOLISM
REACTOME_INTERLEUKIN_2_SIGNALING	0.911964	0.957674	0.0554793	0.262648	0.655994	11	LCK, STAT5A, IL2, IL2RA	REACTOME	INTERLEUKIN_2_SIGNALING
REACTOME_RNA_POLYMERASE_I_TRANSCRIPTION	0.912975	0.957674	0.0391155	-0.218287	-0.715891	41	MBD2, KAT2A, RBBP4, HDAC2, ERCC6, GTF2H1, TBP, CDK7, MTA3	REACTOME	RNA_POLYMERASE_I_TRANSCRIPTION
REACTOME_PHASE_4_RESTING_MEMBRANE_POTENTIAL	0.915078	0.959237	0.0431902	-0.240985	-0.63466	16	KCNK1, KCNK12, KCNK9, KCNJ2	REACTOME	PHASE_4_RESTING_MEMBRANE_POTENTIAL
BIOCARTA_IGF1R_PATHWAY	0.929795	0.96278	0.0419082	-0.238165	-0.66364	20	MAPK1, GRB2	BIOCARTA	IGF1R_PATHWAY
BIOCARTA_INTRINSIC_PATHWAY	0.930676	0.96278	0.042417	-0.233847	-0.644535	19	PROS1, COL4A5, PROC, COL4A2, KNG1, COL4A3	BIOCARTA	INTRINSIC_PATHWAY
KEGG_CARDIAC_MUSCLE_CONTRACTION	0.926316	0.96278	0.0619763	0.201943	0.731806	46	TPM4, COX4I1, CACNB1, UQCRC1, UQCRB, CACNA2D4, CYC1, UQCR10, COX8A, COX6A2, TNNT2	KEGG	CARDIAC_MUSCLE_CONTRACTION
KEGG_CYSTEINE_AND_METHIONINE_METABOLISM	0.925743	0.96278	0.0590955	0.225086	0.687275	23	MPST, DNMT3B, MTAP, AHCY, SMS, IL4I1	KEGG	CYSTEINE_AND_METHIONINE_METABOLISM
KEGG_ECM_RECEPTOR_INTERACTION	0.922256	0.96278	0.0369161	-0.201865	-0.738453	75	SDC3, CD47, ITGAV, ITGA4, ITGA3, FN1, COL6A1, COL5A2, DAG1, SV2A, LAMA3, CD36, LAMB2	KEGG	ECM_RECEPTOR_INTERACTION
KEGG_HOMOLOGOUS_RECOMBINATION	0.928571	0.96278	0.0405756	-0.231115	-0.657957	22	EME1, NBN, XRCC3, RPA3, RAD54L, MUS81	KEGG	HOMOLOGOUS_RECOMBINATION
KEGG_PROPANOATE_METABOLISM	0.930693	0.96278	0.0588438	0.221237	0.675522	23	ALDH1B1, ECHS1, MLYCD, ACSS1, SUCLG1, HIBCH, ALDH6A1, ACACA	KEGG	PROPANOATE_METABOLISM
KEGG_TYROSINE_METABOLISM	0.922879	0.96278	0.0610364	0.220721	0.705536	28	FAH, LCMT1, IL4I1, HEMK1, GOT1, ADH6, BUD23, HGD, MAOB	KEGG	TYROSINE_METABOLISM
REACTOME_BICARBONATE_TRANSPORTERS	0.928736	0.96278	0.0554793	0.257112	0.620038	10	SLC4A3, SLC4A8, SLC4A2, SLC4A1, SLC4A7, SLC4A5	REACTOME	BICARBONATE_TRANSPORTERS
REACTOME_DUAL_INCISION_IN_GG_NER	0.930269	0.96278	0.0383206	-0.221026	-0.692795	34	RFC4, RFC3, CUL4B, GTF2H1, CUL4A, POLE2, RPA3, POLK, RFC2, PARP1	REACTOME	DUAL_INCISION_IN_GG_NER
REACTOME_GABA_B_RECEPTOR_ACTIVATION	0.929114	0.96278	0.0599892	0.216165	0.722065	32	ADCY4, ADCY7, GNG8, ADCY9, GNGT2, GNG2, GNAI2	REACTOME	GABA_B_RECEPTOR_ACTIVATION
REACTOME_INTERACTIONS_OF_VPR_WITH_HOST_CELLULAR_PROTEINS	0.924194	0.96278	0.0394367	-0.21741	-0.670494	30	NUP107, NUP155, NUP205, NUP58, NUP210, NUP153, NUP35	REACTOME	INTERACTIONS_OF_VPR_WITH_HOST_CELLULAR_PROTEINS
REACTOME_NEDDYLATION	0.924933	0.96278	0.0306323	-0.193594	-0.812395	208	SOCS3, WSB1, KBTBD8, FBXW11, FBXO4, ERCC8, DCAF17, HIF1A, FBXO40, UBE2D1, UBA3, BTBD1, KLHL5, DCUN1D1, FBXO27, NAE1, UBXN7, COMMD10, CUL4B, FBXO6, DCAF10, FBXL18, CUL2, VHL, COPS8, KBTBD6, COMMD3, CUL4A, SKP2, FBXW7, DCAF7, PSMD1, RNF7, PSMD14, FBXO11, LRRC41, FBXO10, DCUN1D4, LMO7, COPS2, CUL5, SENP8, KLHL11, PSMA1, FBXO15, PSMD3, WDTC1, DCUN1D5	REACTOME	NEDDYLATION
REACTOME_N_GLYCAN_ANTENNAE_ELONGATION	0.920188	0.96278	0.0568864	0.245637	0.662521	14	MGAT4B, MGAT5, B4GALT4	REACTOME	N_GLYCAN_ANTENNAE_ELONGATION
REACTOME_PHASE_2_PLATEAU_PHASE	0.920993	0.96278	0.0550211	0.25743	0.642963	11	CACNB1, AKAP9, KCNE3, KCNE4	REACTOME	PHASE_2_PLATEAU_PHASE
REACTOME_PLASMA_LIPOPROTEIN_ASSEMBLY	0.928444	0.96278	0.0439759	-0.254833	-0.605084	11	SAR1B, PRKACA, PRKACB	REACTOME	PLASMA_LIPOPROTEIN_ASSEMBLY
REACTOME_PROCESSING_OF_SMDT1	0.920139	0.96278	0.0430173	-0.247751	-0.629433	14	MCUB, MICU3, PMPCB, YME1L1, MCU	REACTOME	PROCESSING_OF_SMDT1
REACTOME_RA_BIOSYNTHESIS_PATHWAY	0.922535	0.96278	0.0567672	0.244555	0.659603	14	DHRS3, RDH13, ALDH8A1, RDH10, RDH5, RDH11, ALDH1A2, DHRS9	REACTOME	RA_BIOSYNTHESIS_PATHWAY
REACTOME_REPRODUCTION	0.930769	0.96278	0.0369161	-0.204093	-0.732227	66	HVCN1, STAG1, STAG2, SUN1, NBN, POT1, SMC1B, CATSPER3, RPA3, ATR, TINF2, ZP1, ACD	REACTOME	REPRODUCTION
REACTOME_TP53_REGULATES_TRANSCRIPTION_OF_CASPASE_ACTIVATORS_AND_CASPASES	0.923077	0.96278	0.0442407	-0.259917	-0.617156	11	CASP1, TP63, APAF1, TP53	REACTOME	TP53_REGULATES_TRANSCRIPTION_OF_CASPASE_ACTIVATORS_AND_CASPASES
REACTOME_METABOLISM_OF_FAT_SOLUBLE_VITAMINS	0.932496	0.963929	0.0377705	-0.215744	-0.68819	36	SDC3, LDLR, PLB1, GPC4, LRP1	REACTOME	METABOLISM_OF_FAT_SOLUBLE_VITAMINS
BIOCARTA_TRKA_PATHWAY	0.935652	0.964005	0.0423318	-0.230275	-0.575288	13	GRB2	BIOCARTA	TRKA_PATHWAY
KEGG_NITROGEN_METABOLISM	0.935407	0.964005	0.057006	0.217819	0.646105	20	CA3, CA13, CA5A, GLS, CA6, CA14	KEGG	NITROGEN_METABOLISM
REACTOME_P130CAS_LINKAGE_TO_MAPK_SIGNALING_FOR_INTEGRINS	0.935652	0.964005	0.0423318	-0.231715	-0.578886	13	FN1, RAP1B, CRK, APBB1IP, PTK2	REACTOME	P130CAS_LINKAGE_TO_MAPK_SIGNALING_FOR_INTEGRINS
REACTOME_PURINE_CATABOLISM	0.934028	0.964005	0.0423318	-0.238501	-0.605933	14	ITPA, NT5C2, PNP	REACTOME	PURINE_CATABOLISM
REACTOME_RNA_POLYMERASE_II_TRANSCRIPTION_TERMINATION	0.933333	0.964005	0.0382417	-0.210764	-0.720926	53	NCBP1, THOC7, SRSF2, CPSF7, NUDT21, SRSF5, ZC3H11A, THOC2, LSM11, PAPOLA	REACTOME	RNA_POLYMERASE_II_TRANSCRIPTION_TERMINATION
REACTOME_REGULATION_OF_PTEN_STABILITY_AND_ACTIVITY	0.9375	0.965273	0.0629395	0.197219	0.737336	54	PSMA7, PSMD7, OTUD3, PSMD4, STUB1, FRK, PSMC5, PREX2, PSMB10, PSMD13, PSMB6, NEDD4, PSMB4, PSME1, PSMB8, PSMD8, PSMA5, PSMD6, PSMC4	REACTOME	REGULATION_OF_PTEN_STABILITY_AND_ACTIVITY
KEGG_AMINO_SUGAR_AND_NUCLEOTIDE_SUGAR_METABOLISM	0.938503	0.96567	0.0621124	0.204161	0.70688	39	CHIT1, PGM1, GALK1, PMM1, AMDHD2, GALK2, CYB5R1, UXS1, HK1, NANS	KEGG	AMINO_SUGAR_AND_NUCLEOTIDE_SUGAR_METABOLISM
REACTOME_CELL_CYCLE_CHECKPOINTS	0.944681	0.971388	0.0855357	0.183341	0.848797	224	MAD1L1, UIMC1, ORC1, RPA2, NUDC, NDEL1, ANAPC15, PSMA7, KAT5, CCNB1, CENPF, CDKN2A, PSMD7, RNF168, PSMD4, ANAPC11, ITGB3BP, NUP85, NUP37, MDM4, INCENP, PCBP4, HERC2, SFN, AURKB, CENPL, MCM4, GTSE1, DYNC1I2, YWHAB, CDC26, ATM, PSMC5, CENPO, CENPC, MCM3, PSMB10, PSMD13, PIAS4, PSMB6, PPP2R1A, SPC24, RANGAP1, CENPQ, YWHAH, CENPU, NUF2, DYNC1H1	REACTOME	CELL_CYCLE_CHECKPOINTS
REACTOME_APOPTOTIC_CLEAVAGE_OF_CELLULAR_PROTEINS	0.946092	0.971561	0.0621124	0.207843	0.692993	34	LMNA, BCAP31, VIM, GSN, PRKCQ, SPTAN1, ROCK1, PRKCD, ACIN1, PLEC, ADD1	REACTOME	APOPTOTIC_CLEAVAGE_OF_CELLULAR_PROTEINS
REACTOME_RETROGRADE_NEUROTROPHIN_SIGNALLING	0.946009	0.971561	0.0555947	0.229873	0.620002	14	AP2S1, AP2M1, DNAL4, CLTA, DNM3	REACTOME	RETROGRADE_NEUROTROPHIN_SIGNALLING
REACTOME_EPHA_MEDIATED_GROWTH_CONE_COLLAPSE	0.947547	0.972417	0.0404935	-0.218749	-0.645107	26	LYN	REACTOME	EPHA_MEDIATED_GROWTH_CONE_COLLAPSE
KEGG_ALANINE_ASPARTATE_AND_GLUTAMATE_METABOLISM	0.949324	0.973602	0.0403295	-0.219156	-0.641399	25	GPT, GLUL, ABAT, GFPT1	KEGG	ALANINE_ASPARTATE_AND_GLUTAMATE_METABOLISM
REACTOME_FORMATION_OF_THE_CORNIFIED_ENVELOPE	0.951429	0.974482	0.0646485	0.191733	0.727975	59	LIPM, PKP3, PCSK6, PKP4, KRT23, KAZN, CASP14	REACTOME	FORMATION_OF_THE_CORNIFIED_ENVELOPE
REACTOME_KERATINIZATION	0.951429	0.974482	0.0646485	0.191733	0.727975	59	LIPM, PKP3, PCSK6, PKP4, KRT23, KAZN, CASP14	REACTOME	KERATINIZATION
REACTOME_SNRNP_ASSEMBLY	0.955556	0.978069	0.0371479	-0.202256	-0.670757	44	NCBP1, NUP107, NUP155, NUP205, PRMT5, NUP58, NUP210, NUP153, NUP35, GEMIN2, NUP93, CLNS1A, NUP133, SNRPG	REACTOME	SNRNP_ASSEMBLY
REACTOME_NCAM1_INTERACTIONS	0.957413	0.979329	0.036762	-0.212229	-0.672511	35	COL6A1, ST8SIA4, COL5A2, COL4A5, COL4A2, NRTN, COL4A3, COL9A2, GDNF, CACNB2, COL9A1, CNTN2, NCAM1, GFRA1	REACTOME	NCAM1_INTERACTIONS
REACTOME_HCMV_EARLY_EVENTS	0.959064	0.980377	0.0653834	0.18861	0.720189	61	RAE1, TUBA4A, NUP85, NUP37, TRIM28, DYNC1I2, NUP50, TUBB1, TUBB2A, TUBB2B, TUBA8, DYNC1H1, NUP54, TUBA1A, DAXX, GPS2, TBL1X, TPR, TUBB4B, EGFR, NCOR2	REACTOME	HCMV_EARLY_EVENTS
REACTOME_IRON_UPTAKE_AND_TRANSPORT	0.960526	0.98123	0.0602484	0.192569	0.697838	46	STEAP2, FTL, HMOX2, GLRX3, FLVCR1, ATP6V0D2, ATP6V1C2, SLC40A1, ATP6V1G2, ATP6V0E1, ATP6AP1, ATP6V0A1, HEPH	REACTOME	IRON_UPTAKE_AND_TRANSPORT
BIOCARTA_AMAN_PATHWAY	0.964222	0.981732	0.0422468	-0.230627	-0.547608	11	ST3GAL4, ST8SIA4	BIOCARTA	AMAN_PATHWAY
HALLMARK_KRAS_SIGNALING_DN	0.966006	0.981732	0.0312053	-0.186779	-0.754806	148	CPEB3, KLHDC8A, BTG2, SKIL, TCL1A, VPS50, FGFR3, CELSR2, IFI44L, MFSD6, ACTC1, MEFV, LYPD3, MX1, TGFB2, RSAD2, IDUA, SYNPO, THRB, PRKN, NR4A2, FGGY, MYO15A, WNT16, SLC16A7, EFHD1, ATP6V1B1, SLC25A23, MAST3	HALLMARK	KRAS_SIGNALING_DN
KEGG_RETINOL_METABOLISM	0.966074	0.981732	0.0374584	-0.206096	-0.62845	29	ALDH1A1, CYP3A5, PNPLA4, RDH16, ADH7, CYP1A1	KEGG	RETINOL_METABOLISM
REACTOME_DEFECTS_IN_VITAMIN_AND_COFACTOR_METABOLISM	0.963605	0.981732	0.0408229	-0.207712	-0.572503	19	ABCD4, MMACHC, LMBRD1	REACTOME	DEFECTS_IN_VITAMIN_AND_COFACTOR_METABOLISM
REACTOME_DNA_DOUBLE_STRAND_BREAK_REPAIR	0.966667	0.981732	0.0322878	-0.189963	-0.743339	116	EYA2, EYA4, CHEK1, RFC4, POLH, EXO1, SPIDR, RFC3, TOPBP1, EME1, POLL, NBN, DNA2, XRCC5, POLM, CLSPN, POLE2, XRCC3, RPA3, ATR, POLK, DCLRE1C, RFC2, NHEJ1, TP53BP1, PARP1, BRIP1, SMARCA5, KDM4B, EME2, MUS81, GEN1, RAD17, MDC1, TP53, HUS1	REACTOME	DNA_DOUBLE_STRAND_BREAK_REPAIR
REACTOME_G_PROTEIN_ACTIVATION	0.964041	0.981732	0.0402478	-0.22059	-0.614669	20	OPRM1, GNG3	REACTOME	G_PROTEIN_ACTIVATION
REACTOME_PLATELET_CALCIUM_HOMEOSTASIS	0.964883	0.981732	0.0391155	-0.204738	-0.586581	23	ATP2A2, ORAI2, TRPC6, ATP2A1, ITPR1	REACTOME	PLATELET_CALCIUM_HOMEOSTASIS
REACTOME_PRESYNAPTIC_FUNCTION_OF_KAINATE_RECEPTORS	0.965577	0.981732	0.0404114	-0.213111	-0.576225	18	GNG3, PLCB1, PLCB2, GNB4	REACTOME	PRESYNAPTIC_FUNCTION_OF_KAINATE_RECEPTORS
REACTOME_PROLACTIN_RECEPTOR_SIGNALING	0.962433	0.981732	0.0423318	-0.231526	-0.549744	11	JAK2	REACTOME	PROLACTIN_RECEPTOR_SIGNALING
REACTOME_POTASSIUM_CHANNELS	0.967939	0.982386	0.0347157	-0.188707	-0.692643	78	KCNH3, KCNH2, KCNK1, GNG3, KCNJ15, ABCC9, KCNG3, KCNMA1, KCNK9, GNB4, KCNJ2, KCNQ1, KCNB2, KCNQ4, KCND1, GNB3, KCNA7, KCNS3, KCNC3, KCNA2, KCNN2, KCNMB4	REACTOME	POTASSIUM_CHANNELS
REACTOME_SYNTHESIS_OF_IP2_IP_AND_INS_IN_THE_CYTOSOL	0.96875	0.982571	0.0406579	-0.211772	-0.538027	14	SYNJ1, MTMR9, IMPA2, INPP5B	REACTOME	SYNTHESIS_OF_IP2_IP_AND_INS_IN_THE_CYTOSOL
REACTOME_INSERTION_OF_TAIL_ANCHORED_PROTEINS_INTO_THE_ENDOPLASMIC_RETICULUM_MEMBRANE	0.969412	0.982605	0.0545681	0.211893	0.588276	16	UBL4A, UBE2J2, GET4, STX1A, CAMLG, SEC61B	REACTOME	INSERTION_OF_TAIL_ANCHORED_PROTEINS_INTO_THE_ENDOPLASMIC_RETICULUM_MEMBRANE
KEGG_PROTEIN_EXPORT	0.972603	0.984101	0.0398407	-0.213641	-0.595304	20	SRP9, HSPA5, SPCS3	KEGG	PROTEIN_EXPORT
REACTOME_CONSTITUTIVE_SIGNALING_BY_OVEREXPRESSED_ERBB2	0.973166	0.984101	0.0418239	-0.218192	-0.518083	11	GRB2, NRAS, PTPN12	REACTOME	CONSTITUTIVE_SIGNALING_BY_OVEREXPRESSED_ERBB2
REACTOME_DEGRADATION_OF_GLI1_BY_THE_PROTEASOME	0.973404	0.984101	0.0601186	0.18809	0.675343	45	PSMA7, PSMD7, PSMD4, PSMC5, PSMB10, PSMD13, PSMB6, GLI1, RBX1, PSMB4, PSME1, PSMB8, PSMD8, PSMA5, PSMD6, PSMC4	REACTOME	DEGRADATION_OF_GLI1_BY_THE_PROTEASOME
REACTOME_LONG_TERM_POTENTIATION	0.973199	0.984101	0.0387962	-0.203114	-0.572717	21	DLG1, CAMK2G	REACTOME	LONG_TERM_POTENTIATION
REACTOME_ASSEMBLY_AND_CELL_SURFACE_PRESENTATION_OF_NMDA_RECEPTORS	0.975741	0.984554	0.0606404	0.194276	0.647756	34	GRIN3B, DLG4, TUBA4A, TUBB1, TUBB2A, TUBB2B, TUBA8, LIN7B, TUBA1A, TUBB4B, GRIN2D	REACTOME	ASSEMBLY_AND_CELL_SURFACE_PRESENTATION_OF_NMDA_RECEPTORS
REACTOME_HDACS_DEACETYLATE_HISTONES	0.975248	0.984554	0.0380056	-0.198101	-0.59412	27	KDM1A, RBBP4, HDAC2, MTA3, PHF21A	REACTOME	HDACS_DEACETYLATE_HISTONES
REACTOME_INWARDLY_RECTIFYING_K_CHANNELS	0.975369	0.984554	0.0564118	0.192472	0.594778	24	KCNJ14, GNG8, GNGT2, GNG2, KCNJ1, GNG7, GNB5, GNG11	REACTOME	INWARDLY_RECTIFYING_K_CHANNELS
REACTOME_P38MAPK_EVENTS	0.9783	0.985379	0.0420772	-0.215816	-0.522999	12	MAPK14, NRAS, MAPK12, MAPKAPK3, MAPK13	REACTOME	P38MAPK_EVENTS
REACTOME_REGULATION_OF_GENE_EXPRESSION_IN_BETA_CELLS	0.9783	0.985379	0.0420772	-0.214108	-0.518861	12	AKT3, FOXO1, GCK	REACTOME	REGULATION_OF_GENE_EXPRESSION_IN_BETA_CELLS
REACTOME_TCF_DEPENDENT_SIGNALING_IN_RESPONSE_TO_WNT	0.978448	0.985379	0.0312771	-0.184272	-0.739728	143	TCF4, TLE1, WNT1, WNT5A, GSK3B, CTNNBIP1, EP300, TLE4, TLE3, PPP2CB, PIP5K1B, SOX6, TNKS, DVL1, KREMEN2, LGR4, DVL3, FZD5, XPO1, PSMD1, TCF7L2, PSMD14	REACTOME	TCF_DEPENDENT_SIGNALING_IN_RESPONSE_TO_WNT
REACTOME_MAPK6_MAPK4_SIGNALING	0.979943	0.986249	0.0633597	0.171371	0.6784	72	MYC, PSMA7, CCND3, PSMD7, RAC1, PSMD4, TNRC6A, MMP2, PSMC5, TNRC6C, CDC14B, DNAJB1, PSMB10, PSMD13, PSMB6, FOXO3, CDK1, PSMB4, PSME1, PSMB8, PSMD8, RAG1, PSMA5, PSMD6, PSMC4, CDC42EP3	REACTOME	MAPK6_MAPK4_SIGNALING
KEGG_METABOLISM_OF_XENOBIOTICS_BY_CYTOCHROME_P450	0.982229	0.987914	0.036685	-0.192808	-0.587931	29	CYP3A5, ALDH3B2, CYP2E1, CYP2F1, MGST3, ADH7, CYP1A1	KEGG	METABOLISM_OF_XENOBIOTICS_BY_CYTOCHROME_P450
REACTOME_DNA_REPLICATION	0.983965	0.989024	0.0317091	-0.180332	-0.699591	110	GINS3, ORC3, MCM8, UBE2E1, RFC4, UBE2D1, ANAPC7, RFC3, E2F1, ANAPC4, DNA2, CDC16, MCM10, POLE2, SKP2, PSMD1, PSMD14, RPA3, UBE2S, PSMA1, CDC6, PSMD3, RFC2	REACTOME	DNA_REPLICATION
BIOCARTA_MPR_PATHWAY	0.988124	0.992566	0.0541201	0.193546	0.554793	18	CCNB1, PRKAR1B, PRKAR2B, CDK1, HRAS, PAQR5, ADCY1, RPS6KA1, PGR	BIOCARTA	MPR_PATHWAY
REACTOME_ADRENALINE_NORADRENALINE_INHIBITS_INSULIN_SECRETION	0.991611	0.994391	0.0380056	-0.184388	-0.533874	24	GNG3, CACNA2D2, ADCY5	REACTOME	ADRENALINE_NORADRENALINE_INHIBITS_INSULIN_SECRETION
REACTOME_REGULATION_OF_RAS_BY_GAPS	0.991848	0.994391	0.0602484	0.177883	0.665046	54	PSMA7, PSMD7, PSMD4, PSMC5, SYNGAP1, PSMB10, PSMD13, PSMB6, RASAL2, RBX1, PSMB4, PSME1, HRAS, PSMB8, PSMD8, PSMA5, RASA2, PSMD6, PSMC4, SPRED2	REACTOME	REGULATION_OF_RAS_BY_GAPS
REACTOME_SYNTHESIS_OF_DNA	0.991071	0.994391	0.0323604	-0.174251	-0.668315	101	GINS3, ORC3, MCM8, UBE2E1, RFC4, UBE2D1, ANAPC7, RFC3, ANAPC4, DNA2, CDC16, POLE2, SKP2, PSMD1, PSMD14, RPA3, UBE2S, PSMA1, CDC6, PSMD3, RFC2	REACTOME	SYNTHESIS_OF_DNA
REACTOME_REGULATION_OF_LOCALIZATION_OF_FOXO_TRANSCRIPTION_FACTORS	0.993318	0.995227	0.0509083	0.188997	0.488292	12	SFN, YWHAB, FOXO3, FOXO6, AKT1	REACTOME	REGULATION_OF_LOCALIZATION_OF_FOXO_TRANSCRIPTION_FACTORS
REACTOME_ABC_FAMILY_PROTEINS_MEDIATED_TRANSPORT	0.99696	0.998237	0.0653834	0.168245	0.681134	87	ABCB6, PSMA7, ERLIN1, PSMD7, PSMD4, ABCD1, EIF2S2, ABCF1, PSMC5, ABCA3, ABCC1, ABCC2, ABCA6, PSMB10, PSMD13, PSMB6	REACTOME	ABC_FAMILY_PROTEINS_MEDIATED_TRANSPORT
KEGG_PHENYLALANINE_METABOLISM	0.998261	0.998305	0.0393562	-0.17969	-0.448913	13	ALDH3B2, ALDH1A3, ALDH3A1, NAA80, TAT, AOC2, AOC3, MIF, MAOA, MAOB, PRDX6, GOT1, IL4I1	KEGG	PHENYLALANINE_METABOLISM
REACTOME_NA_CL_DEPENDENT_NEUROTRANSMITTER_TRANSPORTERS	0.998305	0.998305	0.0381629	-0.167957	-0.451103	17	SLC6A20, SLC6A9, SLC6A6, SLC18A1, SLC22A2, SLC6A2	REACTOME	NA_CL_DEPENDENT_NEUROTRANSMITTER_TRANSPORTERS

## Sheet: W18_v_pre
pathway	pval	padj	log2err	ES	NES	size	leadingEdge	source	pathway_short
REACTOME_TRANSLATION	4.71332e-19	7.37163e-16	1.12391	0.566102	2.56498	193	MRPL27, EIF4EBP1, EIF4A1, AURKAIP1, MRPL17, MRPS34, MRPL46, CHCHD1, MRPL2, MRPL55, MRPS2, GFM2, MRPL52, RPL26L1, EIF3A, ERAL1, EIF2S2, MRPL51, MRPL14, MRPL28, RPS19, EEF1G, RPL13A, RPL10A, MRPS9, EIF3H, MRPS31, MRRF, RPL18, MRPS14, EEF1D, RPS14, MRPL11, MRPS24, EIF3J, SARS2, EIF3K, MRPL20, MRPS18A, RPS9, MRPL12, RPL8, MRPL43, RPL18A, MRPL9, RPS15, EIF3G, MRPL35, EIF2B2, MRPS25, TSFM, MRPL37, MRPS…	REACTOME	TRANSLATION
HALLMARK_INTERFERON_GAMMA_RESPONSE	1.5543e-16	1.21546e-13	1.04763	-0.608645	-2.42164	166	BANK1, SSPN, CD40, TRIM25, SECTM1, STAT2, PELI1, SOCS3, IDO1, CXCL10, XAF1, OASL, CMPK2, TXNIP, STAT1, KLRK1, FAS, CMTR1, JAK2, HELZ2, IFIT2, IL6, FGL2, SPPL2A, PML, APOL6, ZNFX1, IRF9, TDRD7, DHX58, IFI44L, IL15, IFIH1, OAS2, CD38, IRF8, LYSMD2, IRF7, IFIT3, MX1, PDE4B, MX2, VCAM1, STAT3, PARP14, CASP7, LAP3, NLRC5, EIF2AK2, DDX58, SAMHD1, RIPK1, ADAR, TRIM14, TNFAIP3, NCOA3, PNP, HIF1A, IRF4, I…	HALLMARK	INTERFERON_GAMMA_RESPONSE
REACTOME_EUKARYOTIC_TRANSLATION_INITIATION	1.25212e-12	6.52774e-10	0.91012	0.697701	2.64922	63	EIF4EBP1, EIF4A1, RPL26L1, EIF3A, EIF2S2, RPS19, RPL13A, RPL10A, EIF3H, RPL18, RPS14, EIF3J, EIF3K, RPS9, RPL8, RPL18A, RPS15, EIF3G, EIF2B2, EIF3M, RPS21, RPL27A, EIF2B5, RPL24, EIF3I, RPL11, RPLP2, RPL3, EIF2B3, RPS28, RPL36A, RPL37A, RPL38, RPL27, FAU, EIF3D, RPL28, RPLP1, RPS13, EIF3E	REACTOME	EUKARYOTIC_TRANSLATION_INITIATION
REACTOME_RRNA_PROCESSING	3.82658e-12	1.49619e-09	0.887075	0.543437	2.3123	135	WDR18, CSNK1D, MRM3, MRM1, RPL26L1, NOB1, DKC1, FTSJ3, RIOK1, DHX37, RRP1, RPS19, IMP3, RPL13A, RPL10A, NOP2, PES1, TFB1M, EXOSC7, NOC4L, UTP4, NHP2, TSR3, FBL, RRP36, MRM2, RPL18, UTP14A, RPS14, EXOSC5, RRP9, RPS9, RPL8, RPL18A, RPS15, BOP1, HSD17B10, IMP4, NOP10, WDR43, NOP14, RPP30, TRMT112, UTP11, RPS21, TBL3, RPL27A, LAS1L, RPL24, RPL11, UTP18, RPLP2, NOP56, RPL3, RPS28, EXOSC4, PDCD11, RPL3…	REACTOME	RRNA_PROCESSING
REACTOME_MITOCHONDRIAL_TRANSLATION	4.58152e-11	1.4331e-08	0.851339	0.633532	2.51084	78	MRPL27, AURKAIP1, MRPL17, MRPS34, MRPL46, CHCHD1, MRPL2, MRPL55, MRPS2, GFM2, MRPL52, ERAL1, MRPL51, MRPL14, MRPL28, MRPS9, MRPS31, MRRF, MRPS14, MRPL11, MRPS24, MRPL20, MRPS18A, MRPL12, MRPL43, MRPL9, MRPL35, MRPS25, TSFM, MRPL37, MRPS26, MRPS16, MRPL21, MRPL39, MRPL4, MRPS35, MRPL54, MRPL58, TUFM, MTIF3, MRPS33, MRPL38, MRPL57, MRPS27, GADD45GIP1, MRPS30, MRPL32, MRPL33, MRPL15, MRPL16, MRPL48,…	REACTOME	MITOCHONDRIAL_TRANSLATION
KEGG_B_CELL_RECEPTOR_SIGNALING_PATHWAY	5.98826e-10	1.56094e-07	0.801216	-0.665328	-2.33348	67	CD19, VAV2, CD22, CD79B, CD79A, BLNK, PLCG2, PIK3AP1, BTK, CR2, VAV3, LYN, PIK3R5, MAPK1, INPP5D, AKT3, PPP3CA, GSK3B, CHP1, PIK3CG, CHUK, CD72, IKBKB, MALT1, NFATC3, GRB2, PIK3R1, SYK, SOS2	KEGG	B_CELL_RECEPTOR_SIGNALING_PATHWAY
REACTOME_INTERFERON_SIGNALING	2.83568e-09	6.33573e-07	0.774939	-0.537437	-2.09672	139	TRIM25, HERC5, STAT2, SOCS3, XAF1, OASL, SP100, TRIM45, STAT1, TRIM6, JAK2, PIAS1, ARIH1, IFIT2, PML, IRF9, CAMK2A, OAS2, IFI6, GBP3, TRIM2, IRF8, NUP205, TRIM38, IRF7, IFIT3, MX1, UBE2E1, MX2, VCAM1, FLNB, GBP7, EIF2AK2, DDX58, TRIM46, SAMHD1, TRIM62, ADAR, TRIM14, IRF4, ISG15, TRIM22, EIF4G3, OAS3, ABCE1, OAS1, IFIT5, NUP35, RNASEL, RANBP2, NUP160, IRF1, EIF4G2, JAK1, NUP188, RSAD2, PTPN2, SOCS…	REACTOME	INTERFERON_SIGNALING
REACTOME_EUKARYOTIC_TRANSLATION_ELONGATION	4.49282e-09	8.78347e-07	0.761461	0.698484	2.47406	42	RPL26L1, RPS19, EEF1G, RPL13A, RPL10A, RPL18, EEF1D, RPS14, RPS9, RPL8, RPL18A, RPS15, RPS21, RPL27A, RPL24, RPL11, RPLP2, RPL3, RPS28, RPL36A, RPL37A, RPL38, RPL27, FAU, RPL28, RPLP1, RPS13	REACTOME	EUKARYOTIC_TRANSLATION_ELONGATION
HALLMARK_INTERFERON_ALPHA_RESPONSE	1.45025e-08	2.52022e-06	0.74774	-0.598511	-2.18158	83	TRIM25, STAT2, CXCL10, OASL, CMPK2, TXNIP, CNP, TENT5A, PARP9, CMTR1, HELZ2, IFIT2, IRF9, TDRD7, DHX58, IFI44L, IL15, IFIH1, NUB1, IRF7, IFIT3, MX1, PARP14, LAP3, CD47, EIF2AK2, LAMP3, ADAR, TRIM14, ISG15, PNPT1, OAS1, LGALS3BP, DDX60, CASP1, SAMD9, ELF1, PROCR, IRF1, HERC6, PLSCR1, IFI44	HALLMARK	INTERFERON_ALPHA_RESPONSE
REACTOME_RESPONSE_OF_EIF2AK4_GCN2_TO_AMINO_ACID_DEFICIENCY	4.28378e-08	6.69984e-06	0.719513	0.653562	2.3838	50	RPL26L1, TRIB3, EIF2S2, RPS19, RPL13A, RPL10A, RPL18, RPS14, RPS9, RPL8, RPL18A, RPS15, CEBPG, RPS21, RPL27A, RPL24, RPL11, RPLP2, RPL3, RPS28, RPL36A, RPL37A, RPL38, RPL27, FAU, RPL28, RPLP1, ATF4, RPS13	REACTOME	RESPONSE_OF_EIF2AK4_GCN2_TO_AMINO_ACID_DEFICIENCY
REACTOME_INTERFERON_ALPHA_BETA_SIGNALING	6.1762e-08	8.78144e-06	0.704976	-0.697576	-2.27614	44	STAT2, SOCS3, XAF1, OASL, STAT1, IFIT2, IRF9, OAS2, IFI6, IRF8, IRF7, IFIT3, MX1, MX2, SAMHD1, ADAR, IRF4, ISG15, OAS3, ABCE1, OAS1, IFIT5, RNASEL, IRF1, JAK1, RSAD2, SOCS1	REACTOME	INTERFERON_ALPHA_BETA_SIGNALING
REACTOME_INTERFERON_GAMMA_SIGNALING	7.64998e-08	9.97047e-06	0.704976	-0.619996	-2.15523	63	TRIM25, SOCS3, OASL, SP100, TRIM45, STAT1, TRIM6, JAK2, PIAS1, PML, IRF9, CAMK2A, OAS2, GBP3, TRIM2, IRF8, TRIM38, IRF7, VCAM1, GBP7, TRIM46, TRIM62, TRIM14, IRF4, TRIM22, OAS3, OAS1, IRF1, JAK1, PTPN2, SOCS1, TRIM17	REACTOME	INTERFERON_GAMMA_SIGNALING
REACTOME_ANTIGEN_ACTIVATES_B_CELL_RECEPTOR_BCR_LEADING_TO_GENERATION_OF_SECOND_MESSENGERS	1.27785e-07	1.53735e-05	0.690132	-0.761135	-2.26215	29	BLK, CD19, CD22, CD79B, CD79A, BLNK, PLCG2, PIK3AP1, BTK, LYN, AHCYL1, ITPR1, ITPR3, GRB2, PIK3R1, SYK, FYN, PIK3CD, ORAI2, SOS1	REACTOME	ANTIGEN_ACTIVATES_B_CELL_RECEPTOR_BCR_LEADING_TO_GENERATION_OF_SECOND_MESSENGERS
REACTOME_ACTIVATION_OF_THE_MRNA_UPON_BINDING_OF_THE_CAP_BINDING_COMPLEX_AND_EIFS_AND_SUBSEQUENT_BINDING_TO_43S	2.10212e-07	2.34837e-05	0.690132	0.723578	2.36684	32	EIF4EBP1, EIF4A1, EIF3A, EIF2S2, RPS19, EIF3H, RPS14, EIF3J, EIF3K, RPS9, RPS15, EIF3G, EIF3M, RPS21, EIF3I, RPS28, FAU, EIF3D, RPS13, EIF3E	REACTOME	ACTIVATION_OF_THE_MRNA_UPON_BINDING_OF_THE_CAP_BINDING_COMPLEX_AND_EIFS_AND_SUBSEQUENT_BINDING_TO_43S
REACTOME_RESPIRATORY_ELECTRON_TRANSPORT_ATP_SYNTHESIS_BY_CHEMIOSMOTIC_COUPLING_AND_HEAT_PRODUCTION_BY_UNCOUPLING_PROTEINS	2.71258e-07	2.82832e-05	0.674963	0.547835	2.21176	82	TIMMDC1, NDUFS8, COX4I1, TRAP1, NDUFA9, UQCRC1, TMEM186, UCP3, UQCR10, NDUFV1, NDUFS7, ETFB, NDUFA11, NDUFB7, NDUFA2, ATP5F1D, NDUFAB1, NDUFS3, CYC1, NDUFS6, ATP5MC2, ATP5PD, NDUFAF3, COX11, NDUFAF5, NDUFB10, NDUFA1, ECSIT, NDUFA12, NDUFB9, COX8A, ATP5ME, NDUFA13, NDUFC1, NDUFS4, COX18, ATP5F1A, DMAC2L	REACTOME	RESPIRATORY_ELECTRON_TRANSPORT_ATP_SYNTHESIS_BY_CHEMIOSMOTIC_COUPLING_AND_HEAT_PRODUCTION_BY_UNCOUPLING_PROTEINS
REACTOME_NONSENSE_MEDIATED_DECAY_NMD	3.71059e-07	3.6271e-05	0.674963	0.584079	2.18599	59	NCBP2, RPL26L1, PPP2R1A, RPS19, RPL13A, RPL10A, RPL18, RPS14, RPS9, RPL8, RPL18A, RPS15, SMG9, RPS21, RPL27A, MAGOH, RPL24, DCP1A, RPL11, RPLP2, RPL3, RPS28, PPP2CA, RPL36A, RPL37A, RPL38, RPL27, FAU, RBM8A, RPL28, RPLP1, RPS13	REACTOME	NONSENSE_MEDIATED_DECAY_NMD
REACTOME_RESPIRATORY_ELECTRON_TRANSPORT	6.17134e-07	5.67763e-05	0.659444	0.56081	2.16963	67	TIMMDC1, NDUFS8, COX4I1, TRAP1, NDUFA9, UQCRC1, TMEM186, UQCR10, NDUFV1, NDUFS7, ETFB, NDUFA11, NDUFB7, NDUFA2, NDUFAB1, NDUFS3, CYC1, NDUFS6, NDUFAF3, COX11, NDUFAF5, NDUFB10, NDUFA1, ECSIT, NDUFA12, NDUFB9, COX8A, NDUFA13, NDUFC1, NDUFS4, COX18	REACTOME	RESPIRATORY_ELECTRON_TRANSPORT
KEGG_RIBOSOME	7.76502e-07	6.74694e-05	0.659444	0.683695	2.33039	37	RPL26L1, RPS19, RPL13A, RPL10A, RPL18, RPS9, RPL8, RPL18A, RPS15, RPS21, RPL27A, RPL24, RPL11, RPLP2, RPL3, RPS28, RPL36A, RPL37A, RPL38, RPL27, FAU, RPL28, RPLP1, RPS13	KEGG	RIBOSOME
HALLMARK_G2M_CHECKPOINT	8.37664e-07	6.8953e-05	0.659444	-0.452805	-1.81556	181	KNL1, MYBL2, DMD, CDC6, FOXN3, PML, XPO1, EXO1, TOP2A, BUB1, SLC12A2, MCM6, NOTCH2, CDC20, SLC38A1, FANCC, STAG1, MAPK14, HIRA, SRSF2, RAD23B, TLE3, SLC7A5, E2F2, CKS1B, ILF3, DR1, PLK1, HIF1A, RPS6KA5, SS18, PRC1, CDC27, KIF23, CDKN3, ORC6, HMMR, CHAF1A, PRMT5, CUL3, KIF11, STIL, SMAD3, EGF, PLK4, E2F1, FBXO5, NSD2, CCNA2, UBE2C, TMPO, PAFAH1B1, PDS5B, EWSR1, TROAP, MTF2, NDC80, RBL1, RACGAP1, C…	HALLMARK	G2M_CHECKPOINT
REACTOME_SYNTHESIS_OF_PIPS_AT_THE_PLASMA_MEMBRANE	1.74822e-06	0.000136711	0.643552	-0.638345	-2.11162	48	PTPN13, INPPL1, PTEN, PIK3R6, PIK3R5, INPP5D, MTMR3, MTMR2, PIP4K2C, MTMR1, PIP4K2A, PIK3CG, INPP4A, PIK3C2A, MTM1, PLEKHA2, PIP5K1B, MTMR6, PIK3R1, BMX, PIP5K1C, MTMR9, PIK3CD, SYNJ1	REACTOME	SYNTHESIS_OF_PIPS_AT_THE_PLASMA_MEMBRANE
KEGG_OXIDATIVE_PHOSPHORYLATION	3.0093e-06	0.000224121	0.627257	0.51535	2.07329	80	NDUFS8, COX4I1, NDUFA9, UQCRC1, ATP6AP1, UQCR10, NDUFV1, NDUFS7, NDUFA11, NDUFB7, NDUFA2, ATP5F1D, NDUFAB1, NDUFS3, CYC1, NDUFS6, ATP5MC2, ATP6V0B, ATP5PD, ATP6V1C2, ATP6V0D2, COX11, PPA2, NDUFB10, NDUFA1, NDUFB9, COX8A, ATP6V0E1, ATP5ME, NDUFC1, NDUFS4, ATP5F1A, NDUFA8, ATP6V1F, ATP6V1B2, NDUFB8, ATP6V0D1, NDUFS5, COX17, ATP6V1G3, NDUFB2, NDUFV2, COX6C, ATP6V1G2	KEGG	OXIDATIVE_PHOSPHORYLATION
KEGG_UBIQUITIN_MEDIATED_PROTEOLYSIS	3.83335e-06	0.000272517	0.610527	-0.484278	-1.86776	127	UBE2J1, SOCS3, NEDD4L, FBXW11, SMURF1, PIAS1, PRKN, PML, UBE2Z, UBE3C, SKP2, HERC1, CBLB, CDC20, UBE2D1, CUL4B, UBE2E1, FBXW7, BIRC6, SYVN1, CUL2, MAP3K1, PIAS3, HUWE1, CDC27, MDM2, VHL, ANAPC7, UBE2A, UBA3, ANAPC4, CUL3, RHOBTB2, UBE2H, ITCH, DDB1, UBA6, SMURF2, UBOX5, UBR5, UBE2C, UBE2G2, CBL, SOCS1, UBE2K, UBE4A, UBA1, PIAS2, SIAH1, CUL1, ERCC8, TRIM37, ANAPC1, CUL4A, FANCL, UBA2, UBE2G1, UBE2…	KEGG	UBIQUITIN_MEDIATED_PROTEOLYSIS
REACTOME_SIGNALING_BY_THE_B_CELL_RECEPTOR_BCR	5.24228e-06	0.000356475	0.610527	-0.531034	-1.95766	93	BLK, CD19, CD22, CD79B, CD79A, BLNK, PLCG2, PIK3AP1, BTK, FBXW11, REL, LYN, PSMD5, AHCYL1, PPP3CA, ITPR1, CHUK, ITPR3, IKBKB, MALT1, NFATC3, MAP3K7, GRB2, PIK3R1, SYK, FYN, PIK3CD, ORAI2, PSMD14, SOS1, PSME2, PSMA1, CUL1, RASGRP1, NFATC1	REACTOME	SIGNALING_BY_THE_B_CELL_RECEPTOR_BCR
REACTOME_THE_CITRIC_ACID_TCA_CYCLE_AND_RESPIRATORY_ELECTRON_TRANSPORT	6.64965e-06	0.000433335	0.610527	0.440563	1.86518	123	TIMMDC1, FAHD1, NDUFS8, COX4I1, TRAP1, D2HGDH, NDUFA9, UQCRC1, TMEM186, UCP3, UQCR10, NDUFV1, NDUFS7, ETFB, NDUFA11, NDUFB7, NDUFA2, ATP5F1D, PPARD, NDUFAB1, SLC16A3, NDUFS3, CYC1, NDUFS6, ATP5MC2, ATP5PD, SUCLG1, NDUFAF3, COX11, NDUFAF5, NDUFB10, HAGH, NDUFA1, ECSIT, NDUFA12, ME3, MDH2, NDUFB9, COX8A, MPC2, IDH3B, ATP5ME, NDUFA13, NDUFC1, NDUFS4, COX18, ATP5F1A, DMAC2L, BSG, NDUFA8, GLO1	REACTOME	THE_CITRIC_ACID_TCA_CYCLE_AND_RESPIRATORY_ELECTRON_TRANSPORT
REACTOME_SELENOAMINO_ACID_METABOLISM	7.69865e-06	0.000481628	0.593325	0.56407	2.10925	56	PAPSS2, RPL26L1, RPS19, RPL13A, RPL10A, GNMT, AHCY, RPL18, RPS14, RPS9, RPL8, RPL18A, RPS15, PSTK, RPS21, RPL27A, RPL24, RPL11, RPLP2, RPL3, RPS28, RPL36A, RPL37A, RPL38, RPL27, FAU, RPL28, RPLP1, RPS13, AIMP1	REACTOME	SELENOAMINO_ACID_METABOLISM
HALLMARK_MITOTIC_SPINDLE	9.51979e-06	0.000572652	0.593325	-0.433021	-1.74325	188	BCL2L11, SSH2, SYNPO, DOCK4, CLASP1, ECT2, FGD6, SASS6, DLG1, PCGF5, ABI1, RHOF, DST, RAPGEF5, TOP2A, BUB1, ARHGEF12, DOCK2, WASF1, KIF1B, PLEKHG2, NOTCH2, ALS2, RASA1, PALLD, FLNB, RABGAP1, EPB41L2, KIF3B, KNTC1, PLK1, PCNT, MYO9B, PRC1, RICTOR, CEP57, CDC27, HDAC6, KIF23, LRPPRC, HOOK3, RAB3GAP1, KIF11, AKAP13, STK38L, ARL8A, FBXO5, NF1, PAFAH1B1, SOS1, PREX1, NDC80, TUBD1, RACGAP1, KIF15, BRCA…	HALLMARK	MITOTIC_SPINDLE
REACTOME_INTERLEUKIN_3_INTERLEUKIN_5_AND_GM_CSF_SIGNALING	1.14054e-05	0.00066067	0.593325	-0.630465	-2.03685	42	BLNK, INPPL1, LYN, RAPGEF1, JAK2, GAB2, INPP5D, JAK3, YES1, GRB2, PIK3R1, PRKACA, CSF2RB, SYK, HCK, FYN, JAK1, IL2RB, PIK3CD, STAT5B, CBL, CRK, SOS1, SHC1	REACTOME	INTERLEUKIN_3_INTERLEUKIN_5_AND_GM_CSF_SIGNALING
REACTOME_COMPLEX_I_BIOGENESIS	1.2742e-05	0.000711734	0.593325	0.586064	2.08428	44	TIMMDC1, NDUFS8, NDUFA9, TMEM186, NDUFV1, NDUFS7, NDUFA11, NDUFB7, NDUFA2, NDUFAB1, NDUFS3, NDUFS6, NDUFAF3, NDUFAF5, NDUFB10, NDUFA1, ECSIT, NDUFA12, NDUFB9, NDUFA13, NDUFC1, NDUFS4	REACTOME	COMPLEX_I_BIOGENESIS
REACTOME_SIGNALING_BY_ERYTHROPOIETIN	1.43754e-05	0.000749438	0.593325	-0.726423	-2.06015	24	PLCG2, GAB1, LYN, RAPGEF1, PIK3R5, JAK2, PIK3CG, GRB2, PIK3R1, PIK3CD, STAT5B, SOS1, SHC1	REACTOME	SIGNALING_BY_ERYTHROPOIETIN
REACTOME_SRP_DEPENDENT_COTRANSLATIONAL_PROTEIN_TARGETING_TO_MEMBRANE	1.41815e-05	0.000749438	0.593325	0.530203	1.98435	59	RPL26L1, RPS19, RPL13A, RPL10A, RPL18, RPS14, RPS9, RPL8, RPL18A, RPS15, SRP68, RPS21, RPL27A, RPL24, RPL11, RPLP2, RPL3, RPS28, RPL36A, SSR4, RPL37A, RPL38, RPL27, FAU, SPCS1, RPN1, RPL28, RPLP1, SEC61B, RPS13	REACTOME	SRP_DEPENDENT_COTRANSLATIONAL_PROTEIN_TARGETING_TO_MEMBRANE
KEGG_PHOSPHATIDYLINOSITOL_SIGNALING_SYSTEM	1.48787e-05	0.000750653	0.593325	-0.544718	-1.92036	70	PLCG2, INPPL1, PIKFYVE, PTEN, PIK3R5, PLCB1, INPP5D, PIP4K2C, CDS2, PIP4K2A, ITPR1, PIK3CG, INPP4A, PIK3C2A, ITPR3, ITPKA, DGKD, PI4KA, PIP5K1B, PIK3R1, PLCD1, PIP5K1C, INPP5B, PLCD4, PIK3CD, SYNJ1, DGKI, DGKQ, INPP5E, PLCE1, PRKCG, IMPA1, PIP4K2B	KEGG	PHOSPHATIDYLINOSITOL_SIGNALING_SYSTEM
REACTOME_PI_METABOLISM	1.723e-05	0.000842118	0.57561	-0.532658	-1.9094	76	PTPN13, INPPL1, PIKFYVE, PTEN, PIK3R6, PIK3R5, INPP5D, MTMR3, MTMR2, PIP4K2C, INPP5F, MTMR1, PITPNB, PIP4K2A, PIK3CG, INPP4A, PIK3C2A, PI4KA, MTM1, PLEKHA2, PIP5K1B, MTMR6, PIK3R1, BMX, PIP5K1C, FIG4, MTMR9, MTMR7, PIK3CD, SYNJ1, SACM1L, MTMR10, INPP5E, RUFY1, PIP4K2B, MTMR4, PIK3C2B, SBF2, OCRL, GDPD3, GDPD1	REACTOME	PI_METABOLISM
KEGG_NEUROTROPHIN_SIGNALING_PATHWAY	1.84591e-05	0.000843702	0.57561	-0.477726	-1.81229	113	MAPK10, PLCG2, GAB1, RAPGEF1, PIK3R5, MAPK1, IRAK3, SH2B3, RAP1B, TP73, CAMK2A, AKT3, FRS2, GSK3B, NTRK3, MAPK14, KIDINS220, PIK3CG, IKBKB, MAP3K1, RPS6KA5, PSEN1, GRB2, NGFR, PIK3R1, MAPK11, SOS2, PIK3CD, CRK, TP53, SOS1, RPS6KA3, SHC1, MAP3K5, PRDM4, RPS6KA6, SHC4, MAPK3, PDPK1, NFKBIA, NTRK1, PTPN11, ABL1, CRKL, MAPK12, RIPK2, IRS1, MAP3K3, CALM2, IRAK2	KEGG	NEUROTROPHIN_SIGNALING_PATHWAY
REACTOME_FCGAMMA_RECEPTOR_FCGR_DEPENDENT_PHAGOCYTOSIS	1.88808e-05	0.000843702	0.57561	-0.532111	-1.90744	76	VAV2, PLCG2, PLD4, BTK, VAV3, NCKAP1L, LYN, ACTR2, AHCYL1, PLD2, MAPK1, ABI1, WASF1, LIMK1, WIPF1, WIPF2, WASF3, ITPR1, ACTR3, ITPR3, MYO9B, YES1, GRB2, PIK3R1, MYO1C, PRKCE, SYK, HCK, FYN, CRK, CYFIP1, NF2, DOCK1	REACTOME	FCGAMMA_RECEPTOR_FCGR_DEPENDENT_PHAGOCYTOSIS
REACTOME_REGULATION_OF_EXPRESSION_OF_SLITS_AND_ROBOS	1.88397e-05	0.000843702	0.57561	0.453279	1.87375	104	PSMA7, NCBP2, RPL26L1, ROBO3, RPS19, ELOB, RPL13A, RPL10A, PSMB6, PSMD4, PSMC5, PSMD7, PSMB5, RPL18, RPS14, RPS9, RPL8, RPL18A, RPS15, PSMB7, RPS21, RPL27A, MAGOH, RPL24, RPL11, RPLP2, RPL3, RPS28, RPL36A, RPL37A, PSMD13, RPL38, RPL27, PSMB3, PSMB10, FAU, ROBO1, RBM8A, PSMB4, RPL28, RPLP1, PSMC4, RPS13	REACTOME	REGULATION_OF_EXPRESSION_OF_SLITS_AND_ROBOS
REACTOME_REGULATION_OF_CHOLESTEROL_BIOSYNTHESIS_BY_SREBP_SREBF	1.95716e-05	0.000850275	0.57561	-0.596157	-1.99849	51	SEC24B, SEC24A, MTF1, NCOA6, SEC24D, HELZ2, CHD9, SC5D, HMGCS1, SP1, SAR1B, ELOVL6, SREBF2, HMGCR, NCOA1, SEC23A, INSIG2, LSS, IDI1, SEC24C, FDFT1, RXRA, CARM1, FASN, MED1	REACTOME	REGULATION_OF_CHOLESTEROL_BIOSYNTHESIS_BY_SREBP_SREBF
REACTOME_SIGNALING_BY_FGFR1_IN_DISEASE	2.31417e-05	0.000978205	0.57561	-0.682846	-2.07635	32	GAB1, STAT1, GAB2, MYO18A, FRS2, STAT3, TRIM24, FGF9, GRB2, PIK3R1, ZMYM2, STAT5B, ERLIN2, SOS1, FGFR1OP2	REACTOME	SIGNALING_BY_FGFR1_IN_DISEASE
REACTOME_RAC1_GTPASE_CYCLE	2.49515e-05	0.00102695	0.57561	-0.42865	-1.70737	170	VAV2, SWAP70, DOCK5, ARHGAP32, VAV3, NCKAP1L, DOCK4, JAG1, ARAP2, PLD2, ECT2, GNA13, MCF2, ARHGEF6, ABI1, DOCK2, WASF1, PLEKHG2, ARAP1, IQGAP1, WIPF1, ARHGAP17, CHN1, ALS2, WIPF2, WASF3, DOCK11, DOCK9, DEPDC1B, CYBB, ARHGAP35, MYO9B, RAB7A, GIT2, PLEKHG4, PKN2, SH3BP1, PIK3R1, ARHGEF10, IQGAP2, SOS2, ARHGAP31, PAK3, TFRC, DOCK8, MPP7, DOCK10, SLC1A5, TMPO, CYFIP1, SOS1, PREX1, DOCK1, ITGB1, RACGA…	REACTOME	RAC1_GTPASE_CYCLE
REACTOME_REGULATION_OF_SIGNALING_BY_CBL	2.6162e-05	0.00104916	0.57561	-0.774825	-2.0614	18	BLNK, LYN, RAPGEF1, YES1, GRB2, PIK3R1, SYK, HCK, FYN, PIK3CD, CBL, CRK	REACTOME	REGULATION_OF_SIGNALING_BY_CBL
REACTOME_RHO_GTPASE_CYCLE	2.77582e-05	0.00108535	0.57561	-0.353598	-1.53718	411	VAV2, PTPN13, SWAP70, DOCK5, ARHGAP32, VAV3, NCKAP1L, DOCK4, STMN2, JAG1, ARAP2, CPD, CPSF7, PLD2, RAPGEF1, ECT2, GNA13, FNBP1L, FGD2, MCF2, JUP, ARHGEF6, ABI1, RHOF, DST, ARHGEF12, PARD6B, FAM135A, FMNL2, DOCK2, LRRC1, ITSN2, WASF1, PLEKHG2, RRAS2, ARAP1, IQGAP1, WIPF1, FRS2, ARHGAP17, CHN1, ALS2, STEAP3, WIPF2, WASF3, MTMR1, KIDINS220, DOCK11, DOCK9, USP9X, LMAN1, PTK2B, TWF1, KCTD3, DNMBP, DEP…	REACTOME	RHO_GTPASE_CYCLE
KEGG_RIG_I_LIKE_RECEPTOR_SIGNALING_PATHWAY	3.06484e-05	0.00116913	0.557332	-0.572789	-1.94555	54	MAPK10, TRIM25, CXCL10, TBK1, CASP10, DDX3X, DHX58, IFIH1, IRF7, MAPK14, DDX58, CHUK, RNF125, RIPK1, IKBKB, MAP3K1, CXCL8, ISG15, MAP3K7, MAPK11	KEGG	RIG_I_LIKE_RECEPTOR_SIGNALING_PATHWAY
REACTOME_INTERLEUKIN_15_SIGNALING	3.25878e-05	0.00121351	0.557332	-0.825567	-2.04398	13	GAB2, IL15, JAK3, STAT3, GRB2, SOS2, IL15RA, JAK1, IL2RB, STAT5B, SOS1, SHC1	REACTOME	INTERLEUKIN_15_SIGNALING
KEGG_ERBB_SIGNALING_PATHWAY	3.67039e-05	0.00130466	0.557332	-0.522111	-1.8716	76	MAPK10, TGFA, PLCG2, GAB1, PIK3R5, MAPK1, CAMK2A, CBLB, AKT3, ELK1, GSK3B, MTOR, PIK3CG, GRB2, PIK3R1, SOS2, PAK3, EGF, NRG2, PIK3CD, STAT5B, CBL, CRK, SOS1, HBEGF, SHC1, EREG, PRKCG, RPS6KB1, SHC4, MAPK3, CDKN1B, ABL1, PTK2, CRKL	KEGG	ERBB_SIGNALING_PATHWAY
REACTOME_RRNA_MODIFICATION_IN_THE_NUCLEUS_AND_CYTOSOL	3.62895e-05	0.00130466	0.557332	0.55472	2.0315	51	DKC1, DHX37, IMP3, NOP2, NOC4L, UTP4, NHP2, TSR3, FBL, RRP36, UTP14A, RPS14, RRP9, RPS9, IMP4, NOP10, WDR43, NOP14, TRMT112, UTP11, TBL3, UTP18, NOP56, PDCD11, WDR46, DDX47, EMG1, FCF1	REACTOME	RRNA_MODIFICATION_IN_THE_NUCLEUS_AND_CYTOSOL
REACTOME_SIGNALING_BY_KIT_IN_DISEASE	3.79464e-05	0.00131885	0.557332	-0.743502	-2.00733	19	LYN, STAT1, JAK2, STAT3, KIT, YES1, GRB2, PIK3R1, FYN, STAT5B, SOS1	REACTOME	SIGNALING_BY_KIT_IN_DISEASE
REACTOME_DISEASES_OF_SIGNAL_TRANSDUCTION_BY_GROWTH_FACTOR_RECEPTORS_AND_SECOND_MESSENGERS	4.50928e-05	0.00153316	0.557332	-0.362093	-1.56	372	CD19, PPP1CB, TGFA, BCL2L11, GAB1, PIK3AP1, LYN, PTEN, JAG1, EP300, PSMD5, STAT1, JAK2, LMO7, MAPK1, ADAM10, CDK8, BCL2A1, RAP1B, PPP1CC, GAB2, MYO18A, KAT2A, CAMK2A, TGFBR1, MET, AKT3, IQGAP1, FRS2, SMAD2, MIB1, TRAK1, GSK3B, DUSP16, ZC3HAV1, MTOR, SEC31A, STAT3, KDR, FBXW7, KSR1, BIRC6, SYVN1, DUSP8, ADAM17, CHUK, MARK3, TRIM24, KAT2B, CREB1, NR4A1, ERLEC1, KIT, RICTOR, PSEN1, FOXO4, HDAC6, FGF…	REACTOME	DISEASES_OF_SIGNAL_TRANSDUCTION_BY_GROWTH_FACTOR_RECEPTORS_AND_SECOND_MESSENGERS
KEGG_FC_EPSILON_RI_SIGNALING_PATHWAY	5.27237e-05	0.00175447	0.557332	-0.530382	-1.87312	69	VAV2, MAPK10, PLCG2, BTK, VAV3, LYN, PIK3R5, MAPK1, GAB2, INPP5D, AKT3, MAPK14, PIK3CG, GRB2, PIK3R1, MAPK11, PRKCE, SYK, SOS2, FYN, PIK3CD	KEGG	FC_EPSILON_RI_SIGNALING_PATHWAY
REACTOME_CELLULAR_RESPONSE_TO_STARVATION	5.54555e-05	0.00180692	0.557332	0.445444	1.83785	97	RRAGA, RPL26L1, TRIB3, EIF2S2, RPS19, LAMTOR4, RPL13A, RPL10A, RPL18, RPS14, ATP6V0B, RPS9, ATP6V1C2, RPL8, RPL18A, RPS15, ATP6V0D2, CEBPG, RPS21, RPL27A, LAMTOR5, RPL24, RPL11, RPLP2, RPL3, RPS28, ATP6V0E1, RPL36A, RPL37A, RPL38, SH3BP4, RPL27, LAMTOR1, RHEB, FAU, RPL28, RPLP1, ATF4, RPS13, ATP6V1F, LAMTOR3, ATP6V1B2, RPS11, LAMTOR2, MLST8, ATP6V0D1, EIF2AK4, WDR24	REACTOME	CELLULAR_RESPONSE_TO_STARVATION
BIOCARTA_MET_PATHWAY	6.87287e-05	0.00214698	0.538434	-0.665825	-1.98512	30	GAB1, PTEN, RAPGEF1, MAPK1, RAP1B, MET, ELK1, RASA1, STAT3, PIK3CG, PTK2B, GRB2, PIK3R1, CRK, SOS1, DOCK1, ITGB1, MAP4K1, MAPK3, PTPN11, CRKL	BIOCARTA	MET_PATHWAY
KEGG_GLIOMA	7.00103e-05	0.00214698	0.538434	-0.561234	-1.93133	58	TGFA, PLCG2, PTEN, PIK3R5, MAPK1, CAMK2A, AKT3, RB1, MTOR, PIK3CG, E2F2, MDM2, GRB2, PIK3R1, SOS2, IGF1, EGF, E2F1, PIK3CD, PDGFRB, TP53, SOS1, SHC1, PRKCG, SHC4, MAPK3, CDK6	KEGG	GLIOMA
REACTOME_RHOG_GTPASE_CYCLE	6.86292e-05	0.00214698	0.538434	-0.520411	-1.83467	70	VAV2, DOCK5, ARHGAP32, VAV3, DOCK4, MCF2, DOCK2, LMAN1, DEPDC1B, ARHGAP35, RAB7A, PGRMC2, PIK3R1, NDUFA5, IQGAP2, TFRC, MPP7, DSG2, TMPO, CYFIP1, PREX1, DOCK1, ITGB1, ARFGAP3, KALRN, KTN1, CDC42EP1, LEMD3	REACTOME	RHOG_GTPASE_CYCLE
HALLMARK_E2F_TARGETS	8.11892e-05	0.00244192	0.538434	-0.411266	-1.64693	178	SMC6, MELK, MYBL2, UNG, PAN2, XPO1, TOP2A, IPO7, MCM6, NCAPD2, CDC20, CDCA8, NUP205, PPP1R8, STAG1, SRSF2, CKS1B, ILF3, KIF18B, PRKDC, PLK1, ORC2, CSE1L, EED, CDKN3, DCK, TK1, ORC6, GINS1, NUDT21, CDCA3, HMMR, TFRC, MSH2, PLK4, WEE1, BRMS1L, USP1, SPC25, E2F8, TMPO, NBN, TP53, PDS5B, PAICS, RACGAP1, HNRNPD, BRCA2, MTHFD2, ATAD2, MKI67, PRDX4, ZW10, RFC3, CKS2, PMS2, TIPIN, CDC25B, BRCA1, POLE, CD…	HALLMARK	E2F_TARGETS
KEGG_CHEMOKINE_SIGNALING_PATHWAY	8.62159e-05	0.00254418	0.538434	-0.422799	-1.67104	156	VAV2, CXCR5, STAT2, CCR9, CXCL10, VAV3, LYN, ADCY5, GRK3, STAT1, PIK3R5, JAK2, MAPK1, PLCB1, RAP1B, DOCK2, GNB3, ADCY9, AKT3, GSK3B, ADCY8, JAK3, STAT3, PIK3CG, CXCL2, CCR4, PTK2B, CXCL16, CHUK, IKBKB, CXCL8, GRB2, PIK3R1, ARRB1, PRKACA, SOS2, HCK, CCR6, ADCY3, PIK3CD, STAT5B, CCR3, CRK, CXCR4, SOS1, PREX1, SHC1, GNB5, GNG3, FGR, GNB4, SHC4, MAPK3, PRKACB, CCL27, NFKBIA, PTK2, ADCY1, CRKL, CCL25	KEGG	CHEMOKINE_SIGNALING_PATHWAY
HALLMARK_DNA_REPAIR	9.26757e-05	0.00268416	0.538434	0.401353	1.71029	127	POLR1C, RAE1, POLR2F, TAF13, ERCC1, SAC3D1, GSDME, NCBP2, POLR2G, GPX4, VPS28, NPR2, DGUOK, ELOA, ZNF707, BCAP31, DDB2, ADRM1, APRT, TARBP2, POLR2C, CETN2, VPS37D, POLR2I, POLE4, AAAS, RNMT, HCLS1, GTF2F1, NME4, BRF2, NME3, RPA2, TK2, POLD4, IMPDH2, GTF3C5, GTF2H5, POLR3C, ALYREF, MPC2	HALLMARK	DNA_REPAIR
REACTOME_CLASS_I_MHC_MEDIATED_ANTIGEN_PROCESSING_PRESENTATION	0.000107705	0.00306275	0.538434	-0.361133	-1.54404	334	UBE2J1, HERC5, S100A1, SOCS3, BTK, NEDD4L, RNF144B, FBXW11, TRIM63, ERAP1, ITGAV, PSMD5, WSB1, SEC24B, SEC24A, SEC24D, LMO7, SMURF1, TRIM36, PRKN, HECTD1, FBXO11, FBXW2, UBE2Z, UBE3C, SKP2, RNF19A, HERC1, TRIM9, KBTBD8, CBLB, BTBD1, MKRN1, CDC20, LNPEP, PDIA3, CTSS, UBE2D1, ZNRF2, MRC2, AREL1, LY96, SAR1B, UBE2E1, SEC31A, FBXW7, CUL2, CHUK, IKBKB, CYBB, FBXO6, PJA2, UBR2, HUWE1, DZIP3, CDC27, SEC…	REACTOME	CLASS_I_MHC_MEDIATED_ANTIGEN_PROCESSING_PRESENTATION
KEGG_HUNTINGTONS_DISEASE	0.000123401	0.00342059	0.518848	0.399159	1.69868	126	IFT57, BBC3, POLR2F, GPX1, NDUFS8, COX4I1, NDUFA9, UQCRC1, POLR2G, UQCR10, NDUFV1, NDUFS7, NDUFB7, NDUFA2, CLTA, ATP5F1D, NDUFAB1, SLC25A6, NDUFS3, CYC1, POLR2C, NDUFS6, ATP5MC2, POLR2I, ATP5PD, CASP9, DNAL4, AP2S1, POLR2L, CREB3, NDUFB10, NDUFA1, RCOR1, NDUFB9, TFAM, COX8A, CLTB, NDUFC1, NDUFS4, ATP5F1A, GNAQ, CREB3L1, NDUFA8, DCTN2, VDAC2, CREB5, POLR2D, NDUFB8, AP2M1, TBPL1	KEGG	HUNTINGTONS_DISEASE
REACTOME_PHOSPHOLIPID_METABOLISM	0.000126851	0.00342059	0.518848	-0.405494	-1.63243	184	PTPN13, PLD4, INPPL1, PIKFYVE, OSBPL10, PTEN, PLD2, PIK3R6, ABHD3, PIK3R5, PLA2G4C, LPGAT1, INPP5D, DDHD2, MTMR3, LPIN2, MTMR2, PITPNM1, PIP4K2C, MBOAT2, CDS2, MBOAT1, INPP5F, MTMR1, PITPNB, PIP4K2A, PIK3CG, SLC44A2, INPP4A, PIK3C2A, PITPNM2, AGPAT5, CEPT1, PI4KA, MTM1, PITPNM3, PLEKHA2, PNPLA8, PIP5K1B, MTMR6, PIK3R1, BMX, PIP5K1C, FIG4, LPIN1, MTMR9, MTMR7, STARD7, PIK3CD, SYNJ1, GPCPD1, OSBPL5…	REACTOME	PHOSPHOLIPID_METABOLISM
REACTOME_SYNTHESIS_OF_IP3_AND_IP4_IN_THE_CYTOSOL	0.000125157	0.00342059	0.518848	-0.681493	-1.97841	26	PLCG2, PLD4, INPPL1, PTEN, PLCB1, INPP5D, PLCH1, ITPKA, PLCD1, INPP5B, PLCD4, SYNJ1, PLCH2	REACTOME	SYNTHESIS_OF_IP3_AND_IP4_IN_THE_CYTOSOL
REACTOME_CDC42_GTPASE_CYCLE	0.000148659	0.00394072	0.518848	-0.431523	-1.69173	143	VAV2, ARHGAP32, VAV3, ARAP2, ECT2, GNA13, FNBP1L, FGD2, MCF2, JUP, ARHGEF6, ARHGEF12, FMNL2, PLEKHG2, ARAP1, IQGAP1, WIPF1, ARHGAP17, CHN1, STEAP3, WIPF2, DOCK11, DOCK9, KCTD3, DNMBP, DEPDC1B, ARHGAP35, MYO9B, RAB7A, GIT2, PLEKHG4, CDC42BPB, PIK3R1, ARHGEF10, IQGAP2, ARHGAP31, PAK3, TFRC, FNBP1, DOCK8, DOCK10, FMNL3, TMPO, CPNE8, DAAM1, PREX1, RACGAP1, ARFGAP3, CDC42SE2, KTN1, ARHGAP24, CDC42EP1	REACTOME	CDC42_GTPASE_CYCLE
KEGG_TOLL_LIKE_RECEPTOR_SIGNALING_PATHWAY	0.000155722	0.00405914	0.518848	-0.50542	-1.81993	77	MAPK10, CD40, CXCL10, MAP3K8, TBK1, STAT1, PIK3R5, MAPK1, IL6, TLR8, AKT3, IRF7, TICAM2, LY96, MAPK14, PIK3CG, CHUK, RIPK1, IKBKB, CXCL8, TAB2, MAP3K7, IL1B, MYD88, PIK3R1, MAPK11, TLR2, PIK3CD	KEGG	TOLL_LIKE_RECEPTOR_SIGNALING_PATHWAY
HALLMARK_OXIDATIVE_PHOSPHORYLATION	0.000193191	0.00486139	0.518848	0.375262	1.65411	152	POLR2F, ECHS1, NDUFS8, NQO2, COX4I1, NDUFA9, UQCRC1, GPX4, ECH1, ATP6AP1, UQCR10, NDUFV1, NDUFS7, RHOT2, ALAS1, ETFB, NDUFB7, NDUFA2, TIMM13, PMPCA, ATP5F1D, NDUFAB1, SLC25A6, NDUFS3, TIMM17A, CYC1, HTRA2, NDUFS6, MRPL11, ATP5MC2, ATP6V0B, ATP5PD, TIMM9, SUCLG1, GRPEL1, MRPL35, SLC25A11, HSD17B10, ACAA2, COX11, FXN, NDUFA1, MDH2, COX8A, ATP6V0E1, IDH3B, ATP5ME, NDUFC1, NDUFS4, ATP5F1A, MTX2, MRPS…	HALLMARK	OXIDATIVE_PHOSPHORYLATION
KEGG_FOCAL_ADHESION	0.000196115	0.00486139	0.518848	-0.405854	-1.62697	180	VAV2, MAPK10, PPP1CB, VAV3, PTEN, ITGAV, RAPGEF1, PIK3R5, MAPK1, ITGA4, RAP1B, PPP1CC, COL11A2, VEGFB, LAMB2, MET, AKT3, ELK1, MYLK3, COL4A4, GSK3B, FLT1, KDR, PIK3CG, FLNB, PDGFD, ARHGAP35, GRB2, PIK3R1, PIP5K1C, RASGRF1, ITGA9, SOS2, PAK3, IGF1, FYN, COL11A1, EGF, PIK3CD, LAMA2, PDGFRB, CRK, SOS1, DOCK1, SPP1, SHC1, ITGA8, ITGB1, PRKCG, LAMA4, SHC4, MAPK3, THBS4, BIRC2, FLNA, PDPK1, THBS1, ACTN…	KEGG	FOCAL_ADHESION
REACTOME_ANTIVIRAL_MECHANISM_BY_IFN_STIMULATED_GENES	0.000198932	0.00486139	0.518848	-0.51531	-1.79771	65	TRIM25, HERC5, OASL, STAT1, ARIH1, OAS2, NUP205, MX1, UBE2E1, MX2, FLNB, EIF2AK2, DDX58, ISG15, EIF4G3, OAS3, ABCE1, OAS1, NUP35, RNASEL, RANBP2, NUP160, EIF4G2, JAK1, NUP188, SEH1L, NUP58, NUP98, MAPK3, NUP155, NUP210, FLNA, KPNA3, NUP62, NUP54	REACTOME	ANTIVIRAL_MECHANISM_BY_IFN_STIMULATED_GENES
REACTOME_RHOJ_GTPASE_CYCLE	0.000194683	0.00486139	0.518848	-0.550837	-1.85986	52	ARHGAP32, FNBP1L, JUP, STEAP3, WIPF2, DEPDC1B, ARHGAP35, RAB7A, GIT2, CDC42BPB, PIK3R1, PAK3, TFRC, FNBP1, DOCK8, MPP7, SLC1A5, NIPSNAP2, FMNL3, TMPO, CPNE8, PREX1, CDC42EP1, SCRIB, ARHGAP21, IQGAP3, ARHGAP1, OCRL, CDC42BPA	REACTOME	RHOJ_GTPASE_CYCLE
KEGG_NATURAL_KILLER_CELL_MEDIATED_CYTOTOXICITY	0.000259707	0.0061668	0.498493	-0.478276	-1.75541	90	VAV2, PLCG2, VAV3, NCR1, KLRK1, FAS, PIK3R5, MAPK1, SH2D1B, PPP3CA, CHP1, KIR2DL4, ITGAL, PIK3CG, PTK2B, NFATC3, CD244, GRB2, PIK3R1, SYK, SOS2, FYN, PIK3CD, KLRC1, PPP3CC, SOS1, GZMB, SHC1, PRKCG, NFATC1, SHC4, MAPK3	KEGG	NATURAL_KILLER_CELL_MEDIATED_CYTOTOXICITY
REACTOME_PARASITE_INFECTION	0.000260236	0.0061668	0.498493	-0.535639	-1.81529	53	VAV2, BTK, VAV3, NCKAP1L, LYN, ACTR2, MAPK1, ABI1, WASF1, WIPF1, WIPF2, WASF3, ACTR3, MYO9B, YES1, GRB2, MYO1C, SYK, HCK, FYN, CRK, CYFIP1, DOCK1, FGR, CYFIP2, MAPK3, MYO5A, ABL1, PTK2	REACTOME	PARASITE_INFECTION
REACTOME_FGFR1_MUTANT_RECEPTOR_ACTIVATION	0.000319153	0.00745009	0.498493	-0.665579	-1.91741	25	STAT1, GAB2, MYO18A, STAT3, TRIM24, FGF9, GRB2, PIK3R1, ZMYM2, STAT5B, ERLIN2, FGFR1OP2	REACTOME	FGFR1_MUTANT_RECEPTOR_ACTIVATION
REACTOME_SIGNALING_BY_CYTOSOLIC_FGFR1_FUSION_MUTANTS	0.000332637	0.00765065	0.498493	-0.724796	-1.91958	17	STAT1, GAB2, MYO18A, STAT3, TRIM24, GRB2, PIK3R1, ZMYM2, STAT5B, FGFR1OP2	REACTOME	SIGNALING_BY_CYTOSOLIC_FGFR1_FUSION_MUTANTS
BIOCARTA_NTHI_PATHWAY	0.000446235	0.00982974	0.498493	-0.677115	-1.89353	23	EP300, TGFBR1, MAP3K14, MAPK14, CHUK, IKBKB, CXCL8, MAP3K7, IL1B, MYD88, MAPK11, SMAD3	BIOCARTA	NTHI_PATHWAY
KEGG_RENAL_CELL_CARCINOMA	0.000442898	0.00982974	0.498493	-0.507435	-1.75814	62	TGFA, GAB1, EP300, RAPGEF1, PIK3R5, MAPK1, RAP1B, VEGFB, MET, AKT3, ETS1, PIK3CG, CUL2, TGFB2, HIF1A, GRB2, VHL, PIK3R1, SOS2, PAK3, PIK3CD, CRK, EGLN3, SOS1	KEGG	RENAL_CELL_CARCINOMA
REACTOME_REGULATION_OF_TP53_ACTIVITY	0.000435473	0.00982974	0.498493	-0.415388	-1.62303	141	EP300, ATR, PRDM1, PLK3, BRD1, PRKAG2, PML, EXO1, TOPBP1, TAF15, TP73, BRPF3, AKT3, PPP1R13B, PIP4K2C, ZNF385A, MTOR, MAPK14, PIP4K2A, TP53INP1, NUAK1, HIPK1, RICTOR, HIPK2, MDM2, RFC4, TP53BP2, MAPK11, PRMT5, MAPKAPK5, SETD9, ING2, STK11, CCNA2, KAT6A, NBN, TP53, RFFL, TP63, CCNG1, TOP3A, RMI2, TAF9B, RFC3, PIP4K2B, GATAD2B, PRKAG1, RAD17, BRCA1, PDPK1	REACTOME	REGULATION_OF_TP53_ACTIVITY
KEGG_INOSITOL_PHOSPHATE_METABOLISM	0.00046179	0.0100101	0.498493	-0.534894	-1.80603	52	PLCG2, INPPL1, PIKFYVE, PTEN, PLCB1, PIP4K2C, PIP4K2A, PIK3CG, INPP4A, IPMK, PIK3C2A, ITPKA, PI4KA, PIP5K1B, PLCD1, PIP5K1C, INPP5B, PLCD4, PIK3CD, SYNJ1, INPP5E, PLCE1, ALDH6A1, IMPA1, PIP4K2B, PLCD3	KEGG	INOSITOL_PHOSPHATE_METABOLISM
REACTOME_CIRCADIAN_CLOCK	0.000467225	0.0100101	0.498493	-0.525269	-1.82295	60	MEF2C, PPP1CB, CPT1A, EP300, NCOA6, BHLHE41, PER1, HELZ2, CHD9, PPP1CC, CRTC3, ELOVL3, NFIL3, CREB1, MEF2D, NCOA1, HIF1A, CRTC2, CREM, RXRA, NAMPT, CARM1, CUL1, MED1, CLOCK	REACTOME	CIRCADIAN_CLOCK
REACTOME_CELL_CYCLE_MITOTIC	0.000482259	0.0101926	0.498493	-0.330335	-1.43656	429	PPP1CB, FBXW11, LYN, BLZF1, EP300, CLASP1, PSMD5, KNL1, MYBL2, JAK2, MAPK1, CDC6, CABLES1, XPO1, TOP2A, BUB1, MZT1, MCPH1, PPP1CC, KIF20A, MCM6, SKP2, NCAPD2, NCAPH, AKT3, CDC20, CDCA8, UBE2D1, SKA2, LPIN2, GSK3B, RB1, NUP205, STAG1, UBE2E1, NUF2, NCAPG2, E2F2, CKS1B, WAPL, KNTC1, TNPO1, PLK1, ORC2, PCNT, CEP57, CDC27, KIF23, RFC4, TK1, PDS5A, ORC6, GINS1, TUBB6, ORC3, ANAPC7, HMMR, NEK9, PRKACA,…	REACTOME	CELL_CYCLE_MITOTIC
REACTOME_SIGNALING_BY_NOTCH	0.000490052	0.0102192	0.477271	-0.396712	-1.56862	159	TLE1, DTX1, ST3GAL6, AGO1, FCER2, JAG1, EP300, PSMD5, STAT1, ST3GAL4, ADAM10, CDK8, AGO4, TNRC6A, KAT2A, NOTCH2, MIB1, TLE4, FURIN, TLE3, FBXW7, ADAM17, KAT2B, CREB1, HIF1A, RAB6A, PSEN1, HDAC6, MAMLD1, DTX4, SEL1L, ARRB1, TMED2, NEURL1B, B4GALT1, ITCH, SMAD3, AGO2, EGF, E2F1, NUMB, NCSTN, ATP2A2, HDAC9, PSMD14, TP53, PSME2, GZMB, PSMA1, AGO3, CUL1	REACTOME	SIGNALING_BY_NOTCH
KEGG_PANCREATIC_CANCER	0.000500225	0.0102941	0.477271	-0.504639	-1.75632	64	MAPK10, TGFA, STAT1, PIK3R5, MAPK1, ARHGEF6, VEGFB, TGFBR1, AKT3, SMAD2, RB1, STAT3, PIK3CG, E2F2, TGFB2, CHUK, IKBKB, PIK3R1, SMAD3, EGF, E2F1, JAK1, PIK3CD	KEGG	PANCREATIC_CANCER
KEGG_REGULATION_OF_ACTIN_CYTOSKELETON	0.000512493	0.0104096	0.477271	-0.390057	-1.56558	182	VAV2, PPP1CB, ITGAX, SSH2, PIKFYVE, VAV3, NCKAP1L, ITGAV, GNA13, PIK3R5, MAPK1, ARHGEF6, ITGA4, ARHGEF12, PPP1CC, WASF1, RRAS2, LIMK1, IQGAP1, MYLK3, PIP4K2C, ITGAL, PIP4K2A, ITGAD, PIK3CG, PDGFD, ARHGAP35, FGF9, PIP5K1B, PIK3R1, PIP5K1C, IQGAP2, ITGA9, SOS2, PAK3, F2R, MRAS, EGF, PIK3CD, BDKRB2, PDGFRB, CRK, CYFIP1, SOS1, DOCK1, DIAPH2, ITGA8, ITGB1, MSN, APC, CYFIP2, PIP4K2B, MAPK3, PFN4, GNA12…	KEGG	REGULATION_OF_ACTIN_CYTOSKELETON
REACTOME_CARGO_CONCENTRATION_IN_THE_ER	0.000536426	0.010756	0.477271	-0.63438	-1.86571	28	TGFA, SEC24B, SEC24A, SEC24D, MIA3, CNIH1, SAR1B, LMAN1, CTSZ, SEC23A, CNIH2, TMED2, CTSC, MCFD2, TMED10, SEC24C	REACTOME	CARGO_CONCENTRATION_IN_THE_ER
REACTOME_INTERLEUKIN_2_FAMILY_SIGNALING	0.00058752	0.011486	0.477271	-0.579113	-1.84888	39	INPPL1, STAT1, JAK2, GAB2, INPP5D, IL15, JAK3, STAT3, PTK2B, GRB2, PIK3R1, CSF2RB, SYK, SOS2, IL15RA, JAK1, IL2RB, PIK3CD, STAT5B, SOS1, SHC1, HAVCR2	REACTOME	INTERLEUKIN_2_FAMILY_SIGNALING
REACTOME_SIGNALING_BY_PDGFR_IN_DISEASE	0.000580763	0.011486	0.477271	-0.693965	-1.87359	19	STAT1, STAT3, KDR, GRB2, PIK3R1, WDR48, ETV6, KANK1, SOS1	REACTOME	SIGNALING_BY_PDGFR_IN_DISEASE
REACTOME_ERYTHROPOIETIN_ACTIVATES_PHOSPHOINOSITIDE_3_KINASE_PI3K	0.000624162	0.011948	0.477271	-0.784955	-1.88041	11	GAB1, LYN, PIK3R5, JAK2, PIK3CG, PIK3R1, PIK3CD	REACTOME	ERYTHROPOIETIN_ACTIVATES_PHOSPHOINOSITIDE_3_KINASE_PI3K
REACTOME_LEISHMANIA_INFECTION	0.000626428	0.011948	0.477271	-0.378768	-1.53862	203	VAV2, PLCG2, BTK, VAV3, NCKAP1L, LYN, AVPR2, TXNIP, ADCY5, ACTR2, CGA, AHCYL1, RAMP2, ENTPD5, MAPK1, IL6, NFKB2, ABI1, WASF1, GNB3, PLK2, IL10, ADCY9, WIPF1, ADCY8, WIPF2, WASF3, FURIN, MAPK14, ITPR1, ACTR3, ADAM17, SCT, CYSLTR1, ITPR3, ADM, CREB1, MYO9B, IL18, VIPR2, IL1B, YES1, GRB2, MYO1C, PRKACA, CASP1, SYK, RHBDF2, GPR83, HCK, GPR39, FYN, PRKAR2A, ADCY3, WNT5A, TSHB, CRK, CYFIP1	REACTOME	LEISHMANIA_INFECTION
REACTOME_ACTIVATION_OF_GENE_EXPRESSION_BY_SREBF_SREBP	0.000653204	0.0123086	0.477271	-0.57569	-1.83795	39	MTF1, NCOA6, HELZ2, CHD9, SC5D, HMGCS1, SP1, ELOVL6, SREBF2, HMGCR, NCOA1, LSS, IDI1, FDFT1, RXRA, CARM1, FASN, MED1	REACTOME	ACTIVATION_OF_GENE_EXPRESSION_BY_SREBF_SREBP
KEGG_T_CELL_RECEPTOR_SIGNALING_PATHWAY	0.000679364	0.0126491	0.477271	-0.439614	-1.63062	98	VAV2, MAP3K8, VAV3, PIK3R5, MAPK1, DLG1, IL10, CBLB, AKT3, PPP3CA, GSK3B, CHP1, MAP3K14, MAPK14, PIK3CG, CHUK, IKBKB, CTLA4, MALT1, NFATC3, MAP3K7, GRB2, PIK3R1, MAPK11, SOS2, PAK3, FYN, PIK3CD, CBL, PPP3CC, SOS1, RASGRP1, NFATC1, MAPK3, PTPRC, PDPK1, NFKBIA, MAPK12, CD8A, PPP3R1, CD28	KEGG	T_CELL_RECEPTOR_SIGNALING_PATHWAY
REACTOME_INFLUENZA_INFECTION	0.000730552	0.0134422	0.477271	0.401487	1.64933	95	RAE1, POLR2F, NUP85, RPL26L1, POLR2G, RPS19, RPL13A, CLTA, RPL10A, SLC25A6, GRSF1, POLR2C, RPL18, KPNB1, RPS14, POLR2I, RPS9, AAAS, RPL8, RPL18A, RPS15, GTF2F1, POLR2L, RPS21, RPL27A, KPNA4, RPL24, RPL11, RPLP2, RPL3, RPS28, RPL36A, RPL37A, RPL38, RPL27, FAU, RPL28, RPLP1, RPS13	REACTOME	INFLUENZA_INFECTION
REACTOME_INTRACELLULAR_SIGNALING_BY_SECOND_MESSENGERS	0.000752686	0.0136511	0.477271	-0.355255	-1.48866	265	CD19, TGFA, GAB1, PIK3AP1, PHC3, AGO1, PTEN, ADCY5, PSMD5, AHCYL1, MAPK1, KDM1A, AGO4, PML, TNRC6A, PHLPP2, GAB2, CAMK2A, SUZ12, ADCY9, MET, MKRN1, AKT3, FRS2, GSK3B, ADCY8, PIP4K2C, MTOR, PIP4K2A, ITPR1, CHUK, ITPR3, RRAGC, CREB1, NR4A1, KIT, RICTOR, FOXO4, EED, FGF9, MDM2, TNKS2, PIP5K1B, IL1RAP, MYD88, GRB2, CAMKK1, PIK3R1, FOXO1, PRKACA, PIP5K1C, PRKCE, FYN, AGO2, EGF, CBX4, NRG2, PRKAR2A, PH…	REACTOME	INTRACELLULAR_SIGNALING_BY_SECOND_MESSENGERS
REACTOME_SIGNALING_BY_NOTCH1	0.000759364	0.0136511	0.477271	-0.489498	-1.72465	68	TLE1, DTX1, JAG1, EP300, ADAM10, CDK8, KAT2A, MIB1, TLE4, TLE3, FBXW7, ADAM17, KAT2B, HIF1A, PSEN1, HDAC6, MAMLD1, DTX4, ARRB1, NEURL1B, ITCH, NUMB, NCSTN, HDAC9	REACTOME	SIGNALING_BY_NOTCH1
REACTOME_SIGNALING_BY_EGFR_IN_CANCER	0.000783638	0.0139274	0.477271	-0.663497	-1.80983	21	TGFA, GAB1, GRB2, PIK3R1, EGF, CBL, SOS1, HBEGF, SHC1, EREG	REACTOME	SIGNALING_BY_EGFR_IN_CANCER
BIOCARTA_BCR_PATHWAY	0.000874931	0.0153752	0.477271	-0.612421	-1.84735	31	CD79B, CD79A, BTK, LYN, ELK1, PPP3CA, MAPK14, MAP3K1, NFATC3, GRB2, SYK, PPP3CC, SOS1, SHC1, NFATC1, MAPK3	BIOCARTA	BCR_PATHWAY
BIOCARTA_SPRY_PATHWAY	0.000913684	0.0157199	0.477271	-0.705835	-1.84257	16	MAPK1, RASA1, SPRY3, SPRY2, GRB2, EGF, CBL, SOS1, SHC1, MAPK3	BIOCARTA	SPRY_PATHWAY
HALLMARK_ANDROGEN_RESPONSE	0.000928833	0.0157199	0.477271	-0.457715	-1.67995	90	UBE2J1, ELOVL5, ITGAV, ALDH1A3, ELL2, SEC24D, APPBP2, PIAS1, ZMIZ1, NGLY1, GUCY1A1, HMGCS1, ZBTB10, PGM3, PMEPA1, AZGP1, STK39, LMAN1, PTK2B, CDC14B, SORD, GSR, HMGCR, ACSL3, B4GALT1, IQGAP2, SRF, IDI1, SPDEF, PLPP1, TMPRSS2, DHCR24, UAP1, RPS6KA3, ARID5B, B2M, SPCS3	HALLMARK	ANDROGEN_RESPONSE
REACTOME_FCERI_MEDIATED_CA_2_MOBILIZATION	0.000934754	0.0157199	0.477271	-0.609412	-1.83827	31	VAV2, PLCG2, BTK, VAV3, LYN, AHCYL1, PPP3CA, ITPR1, ITPR3, NFATC3, GRB2, SYK, SOS1, SHC1, NFATC1, TXK	REACTOME	FCERI_MEDIATED_CA_2_MOBILIZATION
REACTOME_METABOLISM_OF_AMINO_ACIDS_AND_DERIVATIVES	0.000916089	0.0157199	0.477271	0.304937	1.43266	262	HAAO, PAPSS2, ECHS1, QDPR, TPH1, PSPH, FAH, PSMA7, ASL, PYCR2, RPL26L1, KYAT1, MPST, DIO1, RPS19, PSAT1, RPL13A, RPL10A, PSMB6, GNMT, OAZ1, PYCR1, NDUFAB1, AHCY, PSMD4, SMOX, GAMT, PSMC5, PSMD7, PSMB5, TXN2, RPL18, RPS14, TST, BCAT2, RPS9, SUOX, LIPT2, RPL8, RPL18A, RPS15, ARG2, HSD17B10, AADAT, PSTK, GPT2, ETHE1, PSMB7, IVD, RPS21, RPL27A, CKB, RPL24, RPL11, RPLP2, RPL3, NAGS, SLC25A15, RPS28, A…	REACTOME	METABOLISM_OF_AMINO_ACIDS_AND_DERIVATIVES
HALLMARK_TNFA_SIGNALING_VIA_NFKB	0.000975449	0.016059	0.477271	-0.375002	-1.50871	186	DUSP5, NR4A2, SOCS3, NR4A3, CXCL10, MAP3K8, F2RL1, REL, ABCA1, ACKR3, CFLAR, JAG1, ZC3H12A, GPR183, PER1, IFIT2, IL6, NFKB2, BCL2A1, TIPARP, KLF10, GEM, PLK2, ZBTB10, IFIH1, EGR3, PDE4B, PMEPA1, DENND5A, CXCL2, DDX58, NFIL3, TNFAIP3, NR4A1, EHD1, IL18, G0S2, ETS2, IL1B, MAFF, B4GALT1, KYNU, IL15RA, SMAD3, IRF1, TLR2, RNF19B, DUSP2, TNFAIP6, MCL1	HALLMARK	TNFA_SIGNALING_VIA_NFKB
REACTOME_SYNTHESIS_OF_PIPS_AT_THE_LATE_ENDOSOME_MEMBRANE	0.000970458	0.016059	0.477271	-0.773499	-1.85297	11	PIKFYVE, MTMR2, PIK3C2A, MTM1, FIG4, MTMR9, MTMR7	REACTOME	SYNTHESIS_OF_PIPS_AT_THE_LATE_ENDOSOME_MEMBRANE
KEGG_PARKINSONS_DISEASE	0.00103607	0.0168038	0.45506	0.424128	1.67727	76	NDUFS8, COX4I1, NDUFA9, PINK1, UQCRC1, UQCR10, NDUFV1, NDUFS7, NDUFB7, NDUFA2, ATP5F1D, NDUFAB1, SLC25A6, NDUFS3, CYC1, HTRA2, NDUFS6, ATP5MC2, ATP5PD, CASP9, UBE2J2, NDUFB10, NDUFA1, NDUFB9, COX8A, NDUFC1, NDUFS4, ATP5F1A	KEGG	PARKINSONS_DISEASE
REACTOME_HDMS_DEMETHYLATE_HISTONES	0.00104218	0.0168038	0.45506	-0.656958	-1.79199	21	KDM4B, KDM2B, KDM1A, KDM1B, KDM4C, KDM5C, KDM3B, RIOX2, KDM3A, ARID5B, KDM4A, KDM6A	REACTOME	HDMS_DEMETHYLATE_HISTONES
KEGG_PATHWAYS_IN_CANCER	0.00108092	0.0172506	0.45506	-0.352372	-1.49022	291	MAPK10, NOS2, TGFA, PLCG2, PTEN, ITGAV, EP300, STAT1, FAS, PIK3R5, PIAS1, JUP, MAPK1, IL6, NFKB2, PML, VEGFB, SKP2, LAMB2, TGFBR1, CBLB, MET, AKT3, SMAD2, COL4A4, GSK3B, RB1, MTOR, ETS1, RASSF5, STAT3, PIK3CG, TRAF5, CUL2, E2F2, CKS1B, TGFB2, CHUK, WNT7B, IKBKB, DAPK1, TRAF4, PIAS3, CXCL8, HIF1A, KIT, APPL1, FGF9, MDM2, GRB2, VHL, PIK3R1, DAPK2, FOXO1, SOS2, SUFU, RARB, SMAD3, IGF1, MSH2, EGF, TC…	KEGG	PATHWAYS_IN_CANCER
REACTOME_TGF_BETA_RECEPTOR_SIGNALING_ACTIVATES_SMADS	0.00111604	0.0176312	0.45506	-0.60643	-1.80236	29	PPP1CB, NEDD4L, SMURF1, XPO1, PPP1CC, TGFBR1, SMAD2, FURIN, PMEPA1, UCHL5, SMAD3, SMURF2, CBL	REACTOME	TGF_BETA_RECEPTOR_SIGNALING_ACTIVATES_SMADS
REACTOME_FCGR3A_MEDIATED_IL10_SYNTHESIS	0.00113856	0.0178071	0.45506	-0.581697	-1.79332	34	PLCG2, LYN, ADCY5, AHCYL1, IL10, ADCY9, ADCY8, ITPR1, ITPR3, CREB1, YES1, PRKACA, SYK, HCK, FYN, PRKAR2A, ADCY3	REACTOME	FCGR3A_MEDIATED_IL10_SYNTHESIS
REACTOME_ANTIGEN_PRESENTATION_FOLDING_ASSEMBLY_AND_PEPTIDE_LOADING_OF_CLASS_I_MHC	0.0011518	0.0178358	0.45506	-0.679376	-1.80746	18	ERAP1, SEC24B, SEC24A, SEC24D, PDIA3, SAR1B, SEC31A, SEC23A, TAPBP, ERAP2, SEC24C, HSPA5, B2M, TAP1	REACTOME	ANTIGEN_PRESENTATION_FOLDING_ASSEMBLY_AND_PEPTIDE_LOADING_OF_CLASS_I_MHC
KEGG_PRIMARY_IMMUNODEFICIENCY	0.00120396	0.0181057	0.45506	-0.605202	-1.82557	31	CD19, TNFRSF13B, CD79A, BLNK, CD40, BTK, TNFRSF13C, UNG, DCLRE1C, JAK3, AICDA, ADA	KEGG	PRIMARY_IMMUNODEFICIENCY
[truncated: 1,462 more rows]

## Sheet: W18_v_W12
pathway	pval	padj	log2err	ES	NES	size	leadingEdge	source	pathway_short
[truncated: 1,564 more rows]
